# Supplementary material for: Genome-wide bioinformatics analysis of the MATE gene family for abiotic stress tolerance in sunflower (Helianthus annuus L.)
Source: PLoS One. 2026 Apr 13;21(4):e0346769. doi: 10.1371/journal.pone.0346769 (PMC13075712; doi:10.1371/journal.pone.0346769)
Supplement: S1 File — S2. HanMATE gene sequences. S3. CDS sequences of HanMATE genes. S4. HanMATE genes’ GOE analysis results. S5. HanMATE genes’ CRE analysis results. S6. HanMATE gene and miRNA analysis results. S7. HanMATE proteins’ 3D structure and functional prediction results. (ZIP) [file pone.0346769.s001.zip]

Archive with 8 entries (7 files):
- Supporting Information/
- Supporting Information/S1.txt
- Supporting Information/S2.txt
- Supporting Information/S3.txt
- Supporting Information/S4.csv
- Supporting Information/S5.txt
- Supporting Information/S6.csv
- Supporting Information/S7.docx
