# Supplementary material for: Genome-wide bioinformatics analysis of the MATE gene family for abiotic stress tolerance in sunflower (Helianthus annuus L.)
Source: PLoS One. 2026 Apr 13;21(4):e0346769. doi: 10.1371/journal.pone.0346769 (PMC13075712; doi:10.1371/journal.pone.0346769)
Supplement: S1 File — S2. HanMATE gene sequences. S3. CDS sequences of HanMATE genes. S4. HanMATE genes’ GOE analysis results. S5. HanMATE genes’ CRE analysis results. S6. HanMATE gene and miRNA analysis results. S7. HanMATE proteins’ 3D structure and functional prediction results. (ZIP) [file pone.0346769.s001.zip › Supporting Information/S1.txt]

>HanMATE1
MLFLSHMGKSELAGVVLAIGVVNLTCVSIMKGLCMGMDPICFQAYGAKRFAVLSQTYIKTFILLLFICIPITFLWLNIEPVLHGLGQDHSITKVAATYLLFCLPEIPALAHLFPLRSFLRAQGLNSPTTIVATCATILHLPINYFLVSYLKLGIKGVALASTSFTYNMNVGLALYVYKSNVAIKPSITKTIMASVFKGWGPLLSLSIPCVCSVCLEWWLYEIILFLSGLLANPQSCVAATGIIMQLTGLVYVMPFSLSLSISQRVGHELGGGQPARAQWAATIGISTAFIYGLVIFALYVTLRNVLGMLYTNEPDILIMLSSALPILGLAEVGNALQTAACGVLTGSARPKVGVKINIAAFYLVGLPMSVVLAFVFKLDYQGLWLGMVASQAACALLMVCTLIKTDWRDQAKRAEELTLTVNKDDMESVELVP

>HanMATE2
MAEDGSVAPMERKWKHPVFAFFKDIRLVFKMDSLGKEILTIAVPAAMAFAADPVASLIDTAFIGHIGAVEIAAVGVSIAIFNQVSKVAIFPLVSITTSFVAEEETIERLNSKVPKDECMEKGSMSKDETKELIKDDDDGVVKLENLESGSRITNDQQKELPTEDGFKTSPCKHVTITESTQNKLKLKKQKRNIPSASTALLFGAVLGLLETLLLVFLAEPLLKLMGVKSGSKMILPAHRYLTIRALGAPAVLLSLSMQGVFRGFKDTKTPLYATVIGDVANIILDPILIFTCKLGVTGAAIAHVLSQYLISIILLVKLMQQVDLLPPSLKALQFSRFLRNGSLLLFKVLAATGCVTLAASLATRLGATSMAAFQICLQVWLTSSLLADGLAVAGQAIIATSFAEKNYEKAISTASRVLLMGCVMGVGLGLFIGLGLQFGSGMFTKDINVKHIITIGLPFVAGTQPINSIAFIFDGVNFGASDFAYSAYSMILVAIGSIGSLFALYKAAGFVGIWVALSIFMGLRAIAGIWRIGTGTGPWSFLSK

>HanMATE3
MAEDVSVAPMEITWKHPVFAFFKDIRLVFKMDSLGKEILTIAVPATMAFAADPVASLIDTAFIGHIGAVEIAAVGVSIAIFNQVSKVAIFPLVSITTSFVAEEETIERLKVPKDENMEKGYINTDESMKDDDDVKLENLENGSIITDEQNDLPAEEGFKTSPRKHMAITERTQNKLKLKKQKRNIPSASTALLFGAVLGILEKLLHGSKMLLPAHNYLTLRALVAPAVLLSLSMQGVFRGFKDTKTPLYATVIGDVANIILDPILIFACKLGVSGAAIAHVLSQYLISIILLVKLMHQVDLLPPSLKTLQFSRFLSNGFLLLFKVLATTGCVTLASSLATRLGATPMAAFQICLQVWLTSSLLSDGLAVAGQAIIATSFAEKNYEKATSTASRVLLMGCVVGVGLGIFIGLGLQFGSGVFTKDINVKHIITIGLPFVVGTQPINSIAFVFDGVNFGASDYTYSAYSMILVAIGSIGSLFALYRAAGFVGIWVALSIFMGLRAIAGIWRIGTGTGPWSFLWK

>HanMATE4
MAEDDSVAPMEITWKHPVFAFFKDIRLVFKMDSLGKEILTIAVPAAMAFAADPVASLIDTAFIGHIGAVEIAAVGVSIAIFNQVSKVAIFPLVSITTSFVAEEETIERLKSKVPKDENMEKSYINTDESMKDDDDDVKLENLENGSIIKEEQDDLPAEEGFKTSPRKHMAITESTQNKLKLKKQKRNIPSASTALLFGAGSKMLLPAHNYLTLRALVAPAVLLSLSMQGVFRGFKDTKTPLYATVIGDVANIILDPILIFACKLGVSGAAIAHVLSQYLISIILLVKLMHQVDLLPPSLKTLQFSRFLSNGFLLLFKVLATTGCVTLASSLATRLGATPMAAFQICLQVWLTSSLLSDGLAVAGQAIIATSFAEKNYEKATSTASRVLLMGCVVGVGLGIFIGLGLQFGSGVFTKDINVKHIITIGLPFVVGTQPINSIAFIFDGVNFGASDYAYSAYSMVTIFILVAIGSIGSLFALYRAAGFVGIWVALSIFMGLRAIAGIWRIGTGTGPWFFLWK

>HanMATE5
MAEDGVVVPTQGKWKLPIFVFFKDLRLVMKMDSLGKEILLIAVPAAMALAADPIASLIDTAFIGRIGPVEIAAVGVSIAIFNQVSKVAIFPLVSITTSFVAEEETIERMNSEAIKVQDTEKSTVNKGEANESTTQDDVKLENLENGSTVKYEAKDVASEDGFKASPCKNTTVADNISNKSNLKKQKRNIPSASTALLFGAVLGILETLLIVLLAEPLLSLMGVKSGSPMLLPAHKYLTLRALGAPAVLLSLAMQGVFRGFKDTKTPLYATVAGDLANIILDPILIFACNLGVSGAAIAHVLSQYIISIILLVKLMQQVDLLPPSVKALQFSRFLENGFLLLFKVIAATVCVTLAASLASRLGATPMAAFQICLQVWLTSSLLADGLAVAGQAIIASSFAEKNYEKATAAAARVLQMAFVMGLGLALLVGLGLHFGSGVFTKDINVIHIITIGVPFVAGTQPINSIAFVYDGINFGASDFAYSAYSMILVAIGSIGSLFVLYKAGGFVGIWVALSIFMGLRAIAGIWRMGTGTGPWSFLRK

>HanMATE6
MALAADPVASLIDTIYIGRIGPVEIAAVGISIALFNQVSKVAIFPLVSITTSFVAEEETIEKINTKVIEAEEMKSGYIDKVSTKGEALEIVVGNSDDGLKEKGDQKESATPEDDPKTSSCEPTDITDHQNTNAPNVKIPKRNIPSASTALLFGLALGVLETLFFALLAKPLLSLSGVKPGSPMLKPAYHYLALRSLGAPAVLFSLAIQGVFRGFKDTKTPLYATVAGDVVNVILDPLLIFTCNLGVSGAAIAHVLSQYLISLIMLVKLIQQVNLLPLSIKSLQFSRFLRSGSLLLFRVIAATIPVTLAASLATRLGATTMAAFQICLQVWLTSSLLSDGLAVAGQAIIASSFAEKNYEKATAAATRVLQMGFVLGLGVTLLIGLGLQFGSGVFTKDINVKHIITMGVPFVAGTQTINSIAFIFDGVNFGAHDFAYSAYSMVEIPVLSILVSVASIGSLFGLNIVAGFVGIWFALSIFMGLRAITGVWRMGTGTGPWSFLRK

>HanMATE7
MEFSYLGMSSATETLCGQAFGAGQHHMMGIYLQRSWIVDLITLTILLPIFVFGTQVYRLLGEDEAIAESGGYLSLWFIPFVYNFVFSLTIQMFLQAQLKNMVIAWLSIFQFGIHIPLSWLLVYKLGFGVPGAMIALSASSWFLVIGEFIYIFGGWCPYSWKGFTVAAFKDLVPVVKLSISSGVMVCLELWYNAVLVLLAGYMANAEVAISAFSICLNINAWEFMISLGFLGAACVRIANELGRGNAKAAKFSIKVLLGTSIAIGTFFFVLCLVFGRKIAYLFTADERVADTVSELSVLLSFSVLLNSIYPVLSGVAVGAGMQGIVAVINLVTYYLIGIPTGALLGYLTDLQVKGIWIGMIGGIVTQTLALMYLTWRTDWDDQVKKSLERLNRFYVKSADEAEEISN

>HanMATE8
MDSNAETPLLTSKHITTNAHFTGDAQDIPPINGISDFFVEFGVESKKLWYLAGPAIFTTVCQYSLGAITQTFAGHVGTLDLAAVSIENSVIAGFSLGIMVGMGSALETLCGQAYGAGQLDMLGIYMQRSWIILFVTGLIMMFLYIFATPLLLLIGQTEAISHAAGKMALWMIPQLFAYAANYPIAKFLQAQSKIMVMSYISGVALVIHTVFSWLFMLKLGWGLWGGALVLNFSWWFMVVAQMVYIMSGTCGQAWSGFSWAAFSNLWGFVKLSFASAIMLCLETWYFMALVLFAGYLKNAEIAVDALSICTNILGWAVMVAIGFNAAVSVRVSNELGAAHPRTAKFSVVVVVIFSFIVGVLLAILLTIFRHQYPAIFANNLEVQQAVYALTPLLAVCLIINNIQPALSGVAIGAGWQAAIAYINIACYYIFGVPLGLSLGFALNWGVKGIWMGMLTGTVVQTIILIWICVRTNWEKEASMAEERIRKWSGQKRIVEEQ

>HanMATE9
MCNPTQSSPSKVVFYKNTLFKNLNNNPPKSMDDNHHQLHGWPTPSQALEEIKAIGKISGPTAITGLLLYSRAMISMLFLGNLGELELAGGSLSIGFANITGYSIISGLAMGMEPICGQAYGAKQMKLLGLTLQRTILLLLSTSLPISFIWLNMKTILIWCGQDKEISTVAQTFIVFSIPDLFVLSLLHPLRIYLRTQNITLPLTCCSAVSILIHVPLNILLVGYFKLGVIGVAVAVVITNLNLLFLLVTVVYFYGMHQESWVPPSTDCLNGWSSLLALAIPTCVSVCLEWWWYELMIILCGLLSNPRATVASMAMVFTTLMRHRWGRFFTADVEILELTSVALPLAGLCELGNCPQTTGCGVLRGSARPTVGANINLGSFYFVGMPVAILMGFTVKLGFAGLWFGLFAAQVTCALLMLYVLFTTDWNVQVERANELAKPSSSTFSCLPANSPLPETITNDVQNSMEPILEEIVLISSGKEVELVQADCSSLETYPLIVH

>HanMATE10
MCNPTATTPPDHHPPPPPPPPHFYLNLHSLPLSKSHFQTTTKSPNNNTNNINNTNTKTKSILFPTPSDVAYETKALFKLSSPIAITALIFYTRSIISMLFLGRLGETELAAGSLAIAFANITGYSVLSGLALGMEPLCSQAFGARRMKVLSVTLHRTVIFLLVVCLPIGVLWLNTTRILIYLHQDQTIARVARTYLVFTLPDLLSNSFIHPTRIYLRAQGITFPLTLASFIGTLLQLPLNYVLVFRFRFGVAGVAASSSVSNFVVLVALVVYVWWTGLHLPTWTNPTRDCLTGWGPLVRLAAPSCVSVCLEWWWYEIMIVLCGLLPDPNATIASMGILIQTTALLYVFPSSLSFAVSTRVGNELGANRPDKARVSAMVSVFFAGLMGLSAMLFATSMRENWGLMFTSDSDILRLTSAALPIIGLCELGNCPQTVGCGVVRGTARPTTAANVNLGAFYLVGMPIAVGLGFGLGVGFIGLWLGLLSAQVCCAGLMLYVVGTTDWEHQAKKAEMLTCNGGAGGDTPLTSLDRDIENQPLICIMMTSP

>HanMATE11
MKTSMSRIKSYMSIIYKQIMPDYSQINLVVPMVMEEMKMMSSIGFPLFTMGLVSYLKNMTSVACMGRLGRLELAGGALAIGFTNITGYSVLSGLAMGMEPLCSQAFGSRNLHMVNLTLQRTILMLLFASLPIGILWVNLEPIMLKLHQDPEITHVASLYCLYAAPDLLVNCILNPLRIFLRINGKTWPLMWCSLLSAILHFPITNTLAFNLNLGIQGIAFSTIITNLSTSVFILGYMFFTHTHKSEPWSEQESIGEGWGVLFRLAVSSCLAVCSEWWWYELMTFLSGYLHKPYIALATSAIVIQTTSLMYTLPSALSMSISTRVGHELGAGEPGRARLATLVAIVLALLTSAFGLLGIAFGKEAWGKVFTSDSEVLELTMAALPIIGVCELANCPQTTCSGVLRGSARPSIGARINLCSFYLVGTPIAVILAFVWPLGFLGLCYGLLAAQVACVLSILMVIYRTDWEKESLNARQLVGRSEYRIMECEQGIGFI

>HanMATE12
MKSTTSEEKKNIIRSMDSDQNVPLLTTKNTTTFRSGTEDIPPITGVKELLVQFHIESKKLWYLAGPAIFTSVCRYSLGAVTQTFAGHVGTLDLAAFSVENSVIAGFSLGIMLGMGSALETLCGQAYGAGQVDMLGVYMQRSWVILLVTALIMVNLYIFATPMLLLIGQTEEIAHAAGKMALWMIPQLFAYALNYPMAKFLQAQSKIMVMAYIAGTALVLHTGFSWLFMLKLGWGLAGGAVVLNLSWWFIVVSQLIYIFSGTCGRAWSGFSWGAFNNLWSFVKLSFASAIMLCLETWYFMALVLFAGYLKNAEVAVDALSICTNIVGWAVMIAIGFNIAISVRVSNELGACHPRAAKFAIGVVVVSSFIFGTMLAILLIIFRHQYPAIFAESLEVQQAVYALTPLLAACLIINNIQPALTGVAIGAGWQSVIAYINVACYYIFGIPLGLILGFVADWGIKGIWIGMLTGTVVQTLILFLICYRTNWDKEASLADKRIKEWSGQTNVVEVQ

>HanMATE13
MGSAVETLCGQAYGAHQFEMLGIYLQRSTVLLMATGIPLMFVYIFSRSLLILIGQSKEIATAASLFIFGLIPQIFAYAANFPIQKFLQAQSIVNPSAYIAAAVLVVHLLLTWLALFVWEWGLLGASLVLSFSWWVVVVAQYVYIVTSNRTNKKTWMGFSMQAFSGLWDFFKLSVASGVMLCLEMWYYQVLVLIAGLLENPEVALDSLAICMTLLAWVIMISFGFQAAASVRVSNELGAGHPKSAAFSVAIVTLISLIISLICAIILFFSRHSISYIFTEGETVANVVSELTPLLAISIILNGIQPVLSGVAVGCGWQAFVAYVNVGCYYVVGVPLGAFLAFKFNLGVMGIWCGMIAGTALQTLILLWVTFRTDWDKEVEKSKNRVNQWHHKKQNH

>HanMATE14
MESQTNDVVHHPLLETIGSSPSHGGSVELERVLSDTETPFIKRLTAASAIELNLLYKLAAPAVIVYLLNNAMSISTRIYSGHLGNMELAAASLGNQGIQLFAYGLLLGMGSAVETLCGQAFGAQKYDMLGVYLQRSAIVLLVTSIPVTMIYVFSKPILILLGQSPSMASYASLFVYGLIPQVFAYAINFPIQKFLQAQSIVTPSAYISAGTLVVHLILSWIMVYKLKLGLLGASLTLSLSWWIIVVGQIVYILMSDRCKATWTGFNSKAFGGLWEFVKLSSGSAVMLCLETWYFQILVLIAGLLENPELSLDALSVCMSVNALVFMVSVGFNAAASVRVGNELGAGNPKAAAFSVLTVTTVSFLIALVEAVIVLSARDVISYAFTGGEIVANAVSDLCPLLAITIVLNGIQPVLSGVAVGCGWQAYVAYVNVGCYYIVGIPLGFLLGFHFNLGVKGIWSGMIGGTGMQTLILLWSTFRTDWNKEVEKANKRLNKWEANQETLLKE

>HanMATE15
MTRDRVSLFTVEMEEGGLQTPLVGQESAKRVGSYSKDEICCEFKKQFYLAGPLMTVNLLICGLSMISVMFVGHLGELALSGASMATSFASVTGTSLMVGMGSALDTFCGQSFGAKQYHMLGIHKQRAMIVLLSASIPLAFIWANAGTLLVFLGQDPEISAEAGHYARFMIPTLFANALLQCHVRFLQSQNNVFPMMLSTGIATLLHILICWIMVFKSGLGSRGAALANAISLWINVLLLAIYIRVSPTCKKTWTGFSKEAFYNIPAFLKLAVPSAVMVCLEIWSFEMMVLLSGLLPNPQLETSVLSISLNTCSMIYMIPLGLSGATSVRVSNELGAGRAHAALLAIRVSIFSVVTEGILGALILILGRKLWGYCYSNEEEVVSYIAQMMLLLAASHVVDGIQSVLSGAVRGSGRQKIGAVLNLGAYYLIGIPLAVLFAFVLHFGGKGLWFGIIAALLAQALFLLILTLCTNWEMEAKKANQRVYDSMTHDEVS

>HanMATE16
MNEKYPTSCEKTNWERVSIFTVEMEEGGLQTPLVGQEFGKRVGSYSKDEIICEFKKQFYLAGPLMTVNLLICGLSMISVMFVGHLGELALSGASMATSFASVTGTSLMVGMGSALDTFCGQSFGAKQYHMLGIHKQRAMIVLLSASVPLAFIWANAGTLLVFLGQDPEISAEAGLYARFMIPTLFAIALLQCHIRFLQSQNNVFPMMLSSGITTILHILICWIMVFKSGLGSRGAALANAISLWINVLLLAIYVRVSPTCKKTWTGFSKEAFYNIPTFLKLAVPSAVMICLDIWSFEMMVLLSGLLPNPQLETSVLSISLNTCQMIYMIPLGLSGATSVRVSNELGAGRAHTARLAIRVSIFSVVTEGILGALVLILGRKLWGYCYSSEEEVVSYIAQMMLLLAASHVVDGIQAVLSGAVRGSGRQKIGAILNLGAYYLIGIPLAVLFAFVLHFGGKGLWCGIIAALSAQALFLFILTLRTNWEMEAKKANQRVYDSMTHDEVS

>HanMATE17
MMREEERHIKVPLPTQEGEDSGVFKEVKKQLWLAGPLICVSLLQYSLPLVSIMFVGHLGELSLSGASMATSFARVTGFSLLLGLASALDTLCGQSYGAKQYHMLGIYMQRSMVVLMVVSIPLAVIWVNTGSILKAVGQAADIAEEAELYARFMLPSLFAYGLLQCLVRFLQTQNIVLAMMMSSGIATVIHVLVCWILVFKLELGSKGAALANSISYWNNVILLALYVKFSSSCAKTWTGFSREAFHDIFAFIKLAIPSAVMVCLEMWSFEMIVLLSGLLPNPKLETSVLSICLNTAALMWMIPFGLSCAVSTRVSNELGAGHPRTARLSVIIVLVVVIIVGILVGSVLILIRNFWGYAYSNEVEVVKYVATMMPILAASNFMDGLQCVLSGIVRGCGFQKIGAYINLGSYYLVGIPSAVLLAFVFHVGGKGLWFGIMAALIVQVISLLIVTIRTNWDVEARKAGERVYEFALPIDNAS

>HanMATE18
MRLSYSDSAAIPSHISVSLSLSLTHTHKKKTYRKMRGEEEKHMKVPLLTQEGEDGAVFKEVKKQLWLAGPLICVSLLQYSLQLVSIMFVGHLGELSLSGASMATSFATVTGFSLFMGLASALDTLCGQSYGAKQYHMLGIYMQRSMVVLMVVSIPLAVIWVNTGSILKAVGQAPDIAEEAELYARFMLPSLFAYGLLQCLVRFLQTQNIVFAMMMSSGIATVIHVLVCWILVFKLELGSKGAALANSISYWNNVILLALYVKFSSSCAKTWTGFSREAFHDIFAFIKLAIPSAVMVCLEMWSFEMIVLLSGLLPNPKLETSVLSISLNTAAVMWMIPFGLSGAVSTRVSNELGAGHPRTARLSVIVVLVVVIIVGILVGSVLILIRNFWGYAYSNEVEVVKYVATMMPILAASNFMDGLQCVLSGSVRGCGFQKIGAYINLGSYYLVGIPSAVLLAFVFHVGGKGLWFGIIAALIVQVILLLIVTIRTNWNVEAMKAGERVYEFALPIDIVS

>HanMATE19
MPLWVLFQDTRSIFSKDELNSEIAKIAIPATFGLMADPIASLVDTAFIGHLGPVELAAVGVAIAVFNQASKIAIFPLVSVTTSFVAEEDSATSSSSILDDIELQPRSKSDNEKMLLLPKHGPENTNKRRHVSSASSALLIGAMLGLIQAFLLIVSAKPLLSYMGIKSDSPMLSPAYKYLTLRSLGAPAVLLSLAMQGVFRGFKDTKTPLYAIVMGGVVNIVLDPILIFVFKMRVTGAAIAHVCSQYLISVVLLWKLIEQVDLLPPNINDLQLGRFLKNGFLLLVRVIAATFCVTLAASLSARLGSTEMAAFQVCLQVWLAASLLTDGLAVAGQAILAGAFARQDYESAKETAGRVLQLSLALGLVLAFIVGVGLTFSSGLFTKDVKVLQILSLGIPFVAATQPINSLAFVFDGINYGASDFRYSAFSMVLVAFASVACLLLLSSYYGFVGIWVALSIFMSLRAIAGVWRIGTASGPWSFLNIY

>HanMATE20
MYTLPSALSMSISTRVGHELGAGEPGRACLATLVAIVLALLTSAFGLLGIAFGKEAWGKVFTSDCEVLELTMAALPIIGVCELANCQQTTCSSVLCGSARPSIGARINLCSFYLVGTPIPVILAFVWPLGFLGLCYSVHIDGDIQDWEKESLNTRQLVGRSEYRIMECEQGIGFI

>HanMATE21
MEEHNNHHRQPLLPSISDNHEEQQQLKLEVSVMERTWVESNKFWQISGPSIFARICLYSLAVVTQSFVGHISDTDLAAISIATTVITYITFAFLLGLSGAIETLGGQAYGAKQYDMLGIYLQRSWVVLLVASVLLLPLFIFATPILKLIGQPEEVAELAGMVAMWLIPMHMSYVFLFTLLKFLQCQLKMAVIAWMTGVALASHLFVNWFFVYKYNMGVVGAAIMLDVAWWVPVFGMFVYVVFGGCRESWTGFSMQAFSGLWEFFKLSAASGVMLVLESFYYRVLVIVAGSLGNNEIDINALSICITAYGWEIMIPYGFLAATAVRVANELGAGNAKGAIFATKISLLTSILVGLVFCALIVAFPDKLAMIFTSNNIVISMVDELSVLLSLTVLFSCIQPIFTGVALGCGWQSHVVIVNLVSCYVVGLPLGVVLERFLGFGIKGLWAGMLGGTLVQTLLLAIITIRCDWDKQAKEAHSRVVNRAISS

>HanMATE22
MEEHNHHQPLLPPTSDHHQEQQQEEVSIIKLTWVESNKIWKIAGPSIFSRLSLYSLAVITQSFAGHLSDTDLAAISIATTVITSITFGFLLGMASALETLCGQAYGAKQYHMLGIYLQRSWVVLLIGSILLLPLFIFATPILKLTGQPEEVAELAGKVAMWLIPMHMSFVFQFSLVRFLQCQLKTAVIGWVSGLALVLHLVVNCFFVYKYEFGVVGAAIMLDVSWWVSVLGLFVYAVFGGCRESWNGLSMQAFSGLWEFFKLSAASSVMLALESFYYRVLVIVAGSLGNTEIDIDALSICITSYGWEIMIPYGFLAATGVRVANELGAGNAKGAIFATKISLLISILIGLFFCAIIVAFPDKLAMIFTSNTTVISMVNELSVLLSLTVLFSCIQPVFTGVALGCGWQSQVAIVNLGSYYAIGVPLGVVLERFLGFGIKGLWAGMLGGTVVQTLILAIITIRCDWNKQAKEAYSRVVNRAISS

>HanMATE23
MEEENPNPHPHPQPEKLLGMALMELKTQQAIVFPLGAMNLLWFAKLAITTAFLGRLGELELASGSLGFMFANVTGFSILNGLCGAMEPICGQAYGANNFKLLHKTLVMMVCLLLLTSLFSCFLWLNVDQILIHFGQQEDISIEAKKYLFCLLPDLIVTSFLCPLKSYLTSQSMTIPIMLTSALAVVLHVPVNIVLAKTRGFEGISMAIWITDLVVVILLAVYVVVVEFRKGGTWKEGGWCEHRFEDWVQLLKLCGPCCLTTCLEWWCYEILVLLTGKLPNAKQVVSIIAIVLNFDYLLFAIMLSLATCASIRVSNELGANQAGPAYKAAYISLTLGSVAGLVGGLVMVLARGTWGRLFSHDKAIVRGVGNAMLWMALLEVVNFPLAVCGGIVRGTARPWLGMYANIGGFYLLALPLGVVLAFKVHMGLQGLLIGFIAGVSGCLMLLLVFISRINWAEEADKAQRFAAPEYVKDENIAKT

>HanMATE24
MDLAAYALVQTLSVRFVNGILLGMSSATETLCGQAFGAGQHHMMGIYLQRSWIVDLITLTVLLPIFIFATQIFKLLGEDEAVANSGGPISLWFIPFVYNFVFSLTIQMFLQAQLKNMVIAWLSIFQFGIHIPLSLLLVYKLDLGVAGAMIALSMSSWFLVIGEFIYIFGGWCPYSWKGFTVAAFKDLFPVVKLSISSGVMVCLELWYNAVLVLLAGYMADAEVAISAFSICLNINAWEFMISLGFLGAACVRVANELGRGNAKAAKFSIKVLLGTSIAIGLFFFVLCLIFGRKLAYVFTTDERVADTVSDLSLLLSFSVLLNSIYPVLSGVAVGAGMQGTVAIVNLVCFYLIGIPIGALLGYLTNLQVKGIWIGMIGGVVTQTIALIYMAWATDWDDQVKKASERLNRFYVKSSENPE

>HanMATE25
MLVIISSSFIGKSFFVIMEDGNGMQATLLRHDEDVEEGDLKGRIWDESRRIWRVALPSVISRICTFGTIVVTQSFIGHISNIDLAGFALVQTLSVRFVNGILLGMSSATETLCGQAFGAGQHHMMGIYLQRSWIVDLITLTVLLPIFIFSTQIFKLLGQDEAVANSGGYISLWFIPFVYNYVFSLTLQMYLQAQLKNMIIAWLSIFRFGFHILLSFLLVYTLNLGVAGAMIALSVSSWFLVFGEFVYVFGGWCPNSWKGFTVAAFKDLVPVVKLSISSGVMLCLELWYYAVLVLLAGYMEDAEVAISAFSISLNIYAWEFMICIGLLGAACVRVSNELGRGNAKAAKFSIKVLLGTSIAIGVFFFVLCLIFGRKLAYLFTDDERVADTISDLSLHLSLSILLNSIYPVLSGVAIGAGMQGSVAIVNLICFYVIGIPIGALLGYLTDLQVKGIWMGMIGGVVTETIALMYMAWTTDWDKQVKKASERLNRFYVKTSEDPE

>HanMATE26
MCQQPSSPCCCNCKSPKQVVKDILDPFLIPQENLKQPPKVITQTNNNKSHLTLAINEAISIAKIAIPMILTGLLLYSRSMISMLFLGHLGELALAGGSLAIGFANITGYSVLSGLAMGMEPICGQAFGAKRHTLLGLCLQRTILLLILVSVPISILWFNMESVLLLCGQDAEIATQAQTYLTYSIPDLLAQCFLHPLRIYLRSQSITLPLTFCASVSIILHIPINYYLVNILNLGLKGVAISSVLTNFNLVASLVIYILISGVYKKTWGGVSRECLKGWNSLLSLAIPSCISVCLEWWWYEIMILLCGLLVNPRATVASMGILIQTTALIYIFPSSLSFSVSTRVGNELGAGRPERAKRAADVGLTCSFMLGFSALLFATSVRNLWATMFTQDKEIIALTAMVLPIIGLCELGNCPQTTGCGVVRGTARPKIGANINLGCFYLVGMPVAVVLGFFMGFDFKGLWLGMLAAQMSCVVTMLVVMRRTDWEFEADRAKMLTLSGDGGDGGNNVAVKYVNDNEEIKEKEYKLIKPEIKEEESLGFGADLV

>HanMATE27
MEEGLILKPNDNRLTITWHVLVEEMKKLGLIAGPMTAVTLSQYLLQVISVMMVGHVGELSLSSTSIAISISIVTGFSLLSGMSSALETLCGQAYGAQQYTKVGTLTYTAIFSLLIVCIPLAILWRYTESLLILLGQSPLISHEAGNYLTYLIPALFAYAILQPLVRYFQMQSMLIPMLASSLVALCIHIILCWALVYKTGLGNIGAAVSMGVALWSNTVFLLLYMKYSPLCAKTHSPISVEVFHGMKQFFSFAIPSAVMICLEWWSFELLVLLSGLLPNPELETSVLSICLEWWSFELLVLLSGLLPNPELETSVLSICLNTIDTLYAITYGFAAAVSTRVSNELGAGNPRGARVAVNAIMILAVVETSIVSMIVFFNRHIFGYIFTNEKEVVDYVTKITPLLCVNIIMDSLQGNFSGIARGVGWQHLGAYVNLAAFYFVGIPVGAFLGFYTSLRGEGLWIGILVGVIIQVILLSVVTFCTDYEKQVLTFSSKHFLFIFLPRKK

>HanMATE28
MEEGLILKPKDNRPTWRVLAEEMKKLGFIAAPMMAVTLSQFLLQYISIMMVGHLGELSLSSTSIAISLSSVTGFSLLMGMSSALETLCGQAYGAQQYTKVGVQTYTAIFSLLIVCIPLAFVWRYTESLLLLMGQSASISYEAGKFITCLIPALFAYAILQPLVRYFQMQSMLLPVLASSIAALCLHIPLCWALVYRTGLGNIGAAVSMGVGLWSNVVFLLLYMKYSPSCAKTRSPISVDVFYGMKQFFSFAIPSAVMLCLQWWSNEFIILISGLLPNPELETSVLSICLSTIAIVYAIPYGFAAGVSTRVSNELGAGNARGARVAVNAIMILAVVETTIVAMIVFFNRHIFGYIFTNEKEVVDHVTKITPFLCVSIVMDGLQGTFSGVARGVGWQHLGAYTNLGAFYLVGIPVAIVLGFCTSLKGEGLWIGILIGAIVQVISLSVITLCTNYEKQATKARERLSEEECALL

>HanMATE29
MIKEQAKAVQDPLIQRQYDDQNLTEHEDEDEDGDLRTQVIVEVKKQIGLAGPLIAVSLLQYCLEVISIMFAGHLGQLPLSSASMATSFASFTGFSVLLGMGSALETLCGQAYGAKQYHMLGIQMQRAMITLTALCIPLAIIWFYTTTIFIALGQDEEISIGAGNFIRWMIPCLFAYALLQCLNRFLQTQNIVVPMMTMSGVTALLHIFICWALVYKLGLGIKGAALANTISNWINVVLLGVYVKLSPTCKHTWTGFSKEAMNDLLSFLKLAVPSAVMICFEYWSFDMVVLLSGLLPNPKLETSVLSISLNTCWMVYMISVGLGGAISTRVSNELGAARPEAARLAVIVVVVIAILEGLVVGSITILVRRVWGRLYSDDEEVINYVATMMPLLALSDFLDGFQCVLSGAARGCGWQNICAVINLGAYYIVGIPCALLFAFVLHVGGMGLWMGVICALSIQVVALIAINLSTNWTDEAWKAICRVQTSNAIE

>HanMATE30
MEDGLIQKPKDDVRLTWSVLVTEMKKLGYVAGPMVAVTLSQYLLQVISVMMVGHLGELSLSSTSIAISLSSVTGFSLILGMSSALETLCGQAYGAQQYKKVGTLTYTAIFSLLIVCIPLAIFWRFTGSLLILVGQNPLISHEAGKFITYLIPALFAYAILQPLVRYFQMQSMLIPMLASSITALCLHIPLCWALVYKTGLGNIGAAMSMGIAMWSNAIFLLFYMMYSPSCAKTRSPISTEVFHGMKQFFSFAIPSAVMICLEWWSYEFLILLSGLLPNPELETSVLSVCLNTIATLYAIPYGFAAGVSTRVSNELGAGNPRGARVAVNAIMILAVVETSIVSMIVFVNRHIFGYIFTNEKEVVDYVTKIAPLLCVNIIMDSLQGTLSGVARGVGWQHLGAYANLAAFYLVGIPVAAFLGFCTSLKGEGLWIGILVGATIQVFLLSVVTFCTNYEKQATKARERLLEEECSTEDIVM

>HanMATE31
MEPARDAMEEGLLLKQRDERLTWRLLVEEMKKLGFVAGPMVAVTLSQYLLQVISVMMVGHLGELALSSTSIAISLSSVTGFSLMSGMSSALETLCGQAYGAQQYKKVGIQTYTAIFSLLTVCIPLAIFWRYTGSLLILIGQSPSISNEAGKFITWLIPALFAYAILQPLVRYFQMQSMLLPMLASSITALCLHIPLCWALVYKTGLGNIGAAMSMGVAMWSNAIFLLFYMMYSPSCAKTRSPISTEVFHGMKQFFSFAIPSAVMICLELWSYEFIILLSGLLPNPELETSVLSICLNTISTLYAIPYGLAAGVSTRVSNELGAGNPRGARVAVNAIIILAVVEATIVSMIVFVDRHIFGYIFTNEKEVVAYVTKIAPLLCVNIIMDSLQGTLSGVARGVGWQHLGAYANLAAFYLVGIPVAALLGFCTSLRGEGLWIGILVGATIQVFLLSVVTFCTNYEKQATKAKERLLEEECSTEDIVM

>HanMATE32
MEPARDSMEEGLLLKQKDERLTWSVLVTEMKKLGYVAGPMVAVTLSQYLLQVISVMMVGHLGELALSSTSIAISLSGVTGFSLMMGMSSALETLCGQAYGAQQYTKVGIQTYTAIFSLLIVCIPLAIFWRYTGPLLILIGQSPSISNEAGKFITWLIPALFAYAILQPLVRYFQMQSMLLPMLASSIGALCLHIPLCWALVFKTNLGNIGGAISMGVAMWANVVFLLFYMNYAPSCAKTRAPISLEVFRGMKQFFSFAIPSAVMICLEWWSYELLVLLSGLLPNPELETSVLAVCLNTIATLYAIPFGFGAGASTRVSNELGAGNPKGAHVAVQAILIISVVETAIVSTTVFASRRVFGYIFTNEKEVVDYVTKMVPLLCLNIIADSIQGALSGVARGVGWQHLAAYVNLAAYYLAGIPVAALLGFRTSLRGEGLWIGILLGAIIQVILLSIVTVCTNYEKQAMKARERLFEEECTTEDRSI

>HanMATE33
MKSSNPQPNNNKGFTTSQIIAELKDLMSMAIPITAMNQLVFLRAVVSVLFLGRLGSLELAGGSLSLGFTNITGYSVLVGLASGLEPVCSQAYGSNSPDKWMILSSSLVRMIFILMLAIIPIGFLWLNVERILLFMGQDADIAIMAAKYCMYSVPDLLTNCLLQPLRVYLRSQGVTKPQMWCSMIAVAFHVPLNYVMVVRMGLGVGGVAMASVVTNLNMVVLMIGYVWVYGKWRWRWRWTDGIGMGELWRLSVTSCMGICLEWWWYEIVTVLAGYLENPRLAVAGTGILIQTTSLMYTVPMALAGCVSARVGNELGAGRPNKAKLAAVVALASALVVGFINVIWTIVFRDTWSALFTHDQMLQSLVSSVMPIMGLCELGNCPQTTGCGILRGTARPAVGVRINLGSFYFVGTPVAVGLAFYYKVGFSGLWYGLLSAQFACVVSVLYSVLVQTDWEGEALRAEKLTNSTSVVEMVTEECNDVARDHEKGVLI

>HanMATE34
MTFLSSTKTNRHMEDGLSSATEMPRRWEIVLAEEVKRSCYIALPMVVVMVSQYLLRAASISMVGHLGQLELAGTAVAISFTNVTGFSLLFGMASALETLCGQAYGAQQYHMLGAYTYGAMISLILVCLPISILWIYIDKLLILIGQDPLISAEARKFSVWLIPTLFPYAILQLITRYLLSQSLIFPMLWSSVAVLLIHVPICWALVFKLGFRTPGAALAIGISYTLNVVILGVYLYRSKACKRTRATCLGDVFSSIKEFLRFAVPSAVMICLEWWSYEIVVLLSGLLPNARLETSVLSICLTVDILHYYIPYSFGVAASTRVSNELGAGNPEAAKMALLAVSVLGAMEVIIASTILFCSRSILGYAFGKDKELVNYVKEMTPLLCLSIFADTIQTILSGVARGSGWQDIGAYINLGSYYLVGIPMAIVLGFVCHLNGKGLWSGLIIGIVIQCILLTLVTCSTNWKKQARKARERMFKEELIDEQ

>HanMATE35
MEEGLLSTAEQPRRWGVVLAEEVKKSCYIALPMVVVTVSQNLLRVASMSMVGHLGQLELAGTAVATSLTNVTGFSLLFGMASALETLCGQAFGARQYHRLGTYTYGAMISLILVCFPISILWVYIDKLLILLGQDPLISAEARKFSVWLIPTLFPYSILQLFIRYLLSQSLIFPMLWSSVAVLVIHVPVCWALVFPLGFGTAGAALAIGISYTLNVMFLGFYLYYSEACEKTRVTFSVDGLKSIREFFHFAIPSAIMLCLEWWSYEIVVLLSGLLPNPQLETSVLSICLTVGVLHYYIPYSFGAAVSTRISNELGAGNPQAAKTALLAATGLGAVEVIIAITTLLCSRSFLGYAFGSEQELVDYVKDITLLLCFTLFADTIQVILSGVARGSGWQHIGAYINLGSYYLVGIPMALVLGFVVDLKGKGLWSGLIIGSIVQCILLTLITCSTSWEKQATMARERLFVQAVIDK

>HanMATE36
MLQNLYLCVLGLLLRAEAPRRWDVVLAEEVKRSCHIALPMVVVMVSQNLLRVASMSIVGHLGQLELASTAIATSFANVTGYSLLFGLASALETLCGQAYGARQYHRLGAYTYGAMISLVLVCFPISILWFYVDKLLILIGQDPLISAEARKFSVWLIPTLFPYSILQLFIRYLLSQSLIFPMLWSSVAVLVIHIPLCWALVFQQGFGAAGAALAIAISYTLNVVFLGFYLYYSKACEKTRVTFSVDGFKTIREFFRFASLSAVMTCLEWWSYEIIALLAGLLPNPQLETSVLSICLTVSALHYYIPYSFGAAASTRISNELGAGNPQAAKTVLLAVTGLGTVEVIIAVTGLFWSRSILGYAFGNEQELVDYVKDITLLLCFTIFADTVQAILSGVARGSGWQHIGAYINLGSYYLVGTPMALVLGFVVHLKGKGLWSGLVIGSLVQCILLALITCSTNWEKQATMARERIFVKAVIEKE

>HanMATE37
MCNPTPSSPSNLVISKNTHFNTHRNNNNNNNITNNDPPNFIHGQPLLRNLALEEMKAIGKISGPTAMTGLLLYSRAMISMLFLGYLGELELAGGSLAIGFANITGYSVLSGLAMGMEPICCQAYGAKQMKILGITLQRTVLLLLSTSLPVSFMWFNMKTLLLWCGQDEEISSAAHIFIVFAIPDLFLLSLLHPLRVYLRAQNIILPLTYCSAVSIFLHVPLNFLLVGYLKMGISGVSIAMVLTNLNLLFLVFSFVYFSGVYRDSWVAPSADCLRGWSSLLAYAIPTCVSVCLEWWWYELMIMLCGLLANPKATVASMGILIQTTSLVYVFPSALSLGVSTRVGNELGANRPAKARISMIISLVCAVVLGLMAMLFTTLMRHQWGRFFTDDPDILELTSVALPIAGLCELGNCPQTTGCGALRGSARPTLGANINLGSFYLVGMPVAVVMAFVLKMGFPGLWFGLLAAQGSCALLMLYFLSKTDWIVQVDRAKELTKSPTLLPVVSMEPNLEDITVVSDVIKKNPDCGGSLETDPLLKH

>HanMATE38
MNNPAAEDELSHGLLHAPPVSESPKPRFWLESQKLWYIVGPSIFSRVATFTMNVVTQAFAGHLGDVELAAITISTGVIVGFNFGLLLGMASALETLCGQAFGAKRYGMLGIYMQRSWIVLLICCIVTLPFYIYATPILKFLGQSDEIAELSGLAAIWLIPQHFSFAFLFPVQRFLQSQIKTPVLAWVSLVILAIHILLTWLFMNVFHFGIVGTVVALDISWWLNFVCLFSYTALGGCPLTWNGFSMQAFSGLWEFVKLSAASGVMLCLENWYYRVLILMTAFLKNATIAVDAISICMNINGWEMMIPLAFFAGIGVRVSNELGAGNGNGAKYATFVAILHSTVIGLVFCVLIVVFHNKFALIFSSSTVVLDAVDNMAWLLAATILLNSIQPVISGVAVGSGWQSWVAYINLGSYYLVGLPVGIVLGLILHLGVEGIWGGMIFGGTALQTIILGIMTIRCDWENEAQKAVAKYSNLK

>HanMATE39
MDQEQYSKPLLKSTLTIPKSKHILEFDIHDIFAELKLQLMLAGPFIVVSFLQYSFLLTSLMFIGHLGELTLSGASLATSFAGVTGFCFMMGIGGALETLCGQAYGAKQYQMLGVHMQRAMVVLMLMGIPISIIWAFTGQMFTIFGLDLDISKEAGNYAHWLIPSIFPYGLLQCQIRFLQTQNNLKPLMISTGFASLFHVGCCWILVSKFGFGSSGAALSVAISYGVNVVILCMYIKVSRTCERTWVGFSKEGVRDLGGFLALGIPSALMVCLEHWTYEFLVLLSGFLPNPKLETSMMSISLSTISLAYRIPFGFGNTVSTRVSNELGAGKHEYAKIAVWVALSLVITEVLVIGLVLVAARRVWANLYTNEAEVVSYVSLVMPVLAISNVMDGLQGVLSGVVRGCGWQKMGTLVNLGAYYLVGLPSAVILTFVYNLGGKGLWIGIICGSGVHALSLLVITTRTNWVLEAKKAMNRVHSSTITLTTVS

>HanMATE40
MDQENPTNLLQVPLIVQKSRERRWVEIKSSISSSEPIVELKQQLKLAGPLCLVSFLQYSLEIISVMFVGRLGELSLSVASMATSFASVTGFSFMLGMGSALETLCGQAYGAEQYHMLGIHTQRAMLVLMLMAIPTSIIWTFTGTIFTWFGQDLEISTLAGSYTRWLIPSIFPYGILQCQFRFLQTQSKTKVLMISTGFTSFVHILVCWIFVCKIGLGCQGAALSCAVSYWTNVLVLSVYIKFSSDFEKTWTGFCKEGITNLGEFFVLSIPSALMVCLEYWSYEFLVFMSGLLPNPKLETSMMSVRYIIKRPQVDYKRNDAIITLCCLKDLNCFHHQSYYKFGDLQNPLWFWECVSNELGAGKPRAARLAARVMMFLAVTEGVLVSLFLISVRHIWGYLFTNEEEVVSYMSNVMPVLALSNFMDGIQGVLSGTARGCGWQKIGAAVNLGAYYIIGLPCSAILTFVFHYGGMGLWMGIISGSGLQAILLLVITMRTNWEQQVYT

>HanMATE41
MKNSNNNFQGFTTSQVVEELNDLLRMVIPITAANCLVFLRAVISVLFLGRLGSLELAGGSLSLGFTNITGYSVLVGLASGLEPVCSQAYGSNGSNKWELLSNSLVRMIFILLVAIIPIGFLWLNLEPILLFMGQDAAITSAAATYCYYSLPDLLTNCLLQPLRVYLRSQGVTKPLMWCNLIAVAFHVPINYVLVVEKGLGVSGVAMGTVLTNLNMMGLMIGYVWVYGKWRWTWRWTEGIGMRELVRLSVTSCMGICLEWWWYEIVTVLAGYLADPRLAVAGTGILIQTTSLMYTVPMALAGCVSARVGNELGAGRPYKAKLAALVALGCAFVVGFIHVIWTIIFRDKWSALFTHDHMLQSLVSSVMPIMGLCELGNCPQTTGCGILRGTARPAVGARINLGSFYFVGTPVAVGLAFFLNVGFSGLWIGLLSAQLACVVSVLYSVLVKTDWEGEALRAEKLTNLSNGGLEMVAEYDSDGSDHEKGLLIVK

>HanMATE42
MSETTTPLVAKGGGGRWWKTILDWEEAKNQLVFSFPMIITNASYYAIPLASVMFVGHLGDVELAASNLANSWANVTGFSFMIGLSGALETLCGQGFGAKVYRMLGVYLQASCWISIFFSILISVVWYSTEPILILLHQDPEIAKMAALYIKYLIPGLFAFGFMHNILRFLQTQSIVNPLIWCSLVPFIVHLAFNYVLVYHTSLGYIGSPLAVSITFCISALMLAGYVLLSQKFKETWQGFSMESFNYVLVGLKLALPSAAMICLEYWAFEILVLLAGILPNSEITTSLIAMCVNTQAISYNFMYGLSAAASTRVSNELGARNIERAKHAMTVTLKLSVVVALVIVSALGFGHNIWAGLFSDSPVIISEYASMTPLLVFSIMVDSIQGVLSGVARGCGWQHLAVYINIGTFYLIGMPVALILTFLLNLYAKGLWIGLITGLSCQTGALLLLVYLNRWTRVELNGGNNLENVIHV

>HanMATE43
MRDMPENSTPLIANAAGGGSHGGDDRWWWWKKVVDWEEAKIQILFSLPMILTNLAYYAIPLVSVMFAGHLGEVELAAANLANSWATVTGFSFMIGLSGALETLCGQGFGAKLYRMLGIYLQSSCLISIFFSILISILWFFTEPVLIFLQQDPQISKMAALYLKHLVPSLFAYALLHNILRFLQTQSVVYPLVLCSMIPLILHTAITYVLVYHTSLAFVGASVAVSVSLWIAVLMLAGYALFSRQFKETWQGFSMESFDHVLVTLKLALPSAAMVCLEYWAFELLVLLAGVLPDSEITTSLIAMCVNTEAIAYMLTYGLSAAASTRVSNELGAGNIDRAKHAMAVTLKLSVILGLVVVLALGFGHDIWANFFSDSHTIITKYASMTPLLMISIVLDSIQGVLSGVARGCGWQHLAVYINLAMFYLIGMPVAVALAFLLKLYAKGLWIGLICGLSCQTGSLLLLVYLNKWTRAELNGGKNLENMLVV

>HanMATE44
MCNSARVMDDGIDTKLLRHEEEEEGDLKQRIWVESKKIWRVALPGVISRVCAFGTIVVTQSFIGHISDIDLAGYALVQTLSVRFVNGILLGMSSATETLCGQAFGAGQHHMMGIYLQRSWIVDLITLTVLLPVFIFGTQIYKLVGEEEAIANSGGYISLWFIPFVYNFVFSLTIQMYLQAQLKNMVIAWLSVFQFGIHIPLSLLFVYKLNMGIAGAMIALSMSSWFLVIGEFIYIFGGWCPNSWKGFTVAAFKDLVPVVKLSLSSGVMVCLELWYNAVLVLLAGYMQDAEVAISAFSICLNVNAWEFMISLGFLGAACVRVANELGRGNAKAVRFSIQVLLGTSIAIGVFFFVLCLAFGKKLAYMFTDDERVADTVSDLSLLLSFSVLLNSIYPVLSGVAVGAGLQSAVAIVNLVCFYLIGIPLGALLGYLTSLEVKGIWIGMIGGVLTQTITLVYMTWRTDWDDQVKKASERLTRFYLNSDGQVSN

>HanMATE45
MYQQLGMSSATETLCGQAFGAGQHHMMGIYLQRSWLVDFITLTILIPIFICGTQIFKLFGEEESIANSAGYLSLWFIPFVYNFVFSLTMQTYLQAQSKNMIIAWISAFQFAIHIPLSLLLIYTLNMGIPGAMIAMSMSSWLVVIGELVYIFGGWCPHSWKGFTVAAFKDLLSVVKLSISSGVMICLELWYNAFLVLLAGYMEDAEVAICAFSIWCCMVRDKGFDTLFEINHDTIKAQIILLPIPGMPSFSRNLMLFSSCVTDTLCNIFLTCIYVYSVRVANELGSGNAKAAKFSVKVVVWTSIMIGVFFFVLCLVFGEKVACLFTDDDRVANEVSDLSLLLSLSILFNSIGPVLSGVAVGAGMQGVVAIVNLVCFYLIGIPLGVLLGYFTTLGVKGIWIGMIGGVLVQTLALLFMTWRTNWDDQVN

>HanMATE46
MCQQTSSHSYVKCDSTHEQSEIFNHLIPKTTENNQPTLPPPTLNHVKPHKSQISLAIQEAIEISHIAIPMILTGILMYSRSMISMLFLGHLGELSLAGGSLAVGFANITGYSILSGLAMGMEPICAQAFGAGKHKGLGLCLQRAILLLLFTSLPISILWISMKKILIFCGQDQEIATMAQSYLLYNLPDLFLQSFLHPLRIYLRSQSITLPLTYCASFSIILHIPINYFLVTKLQMGIKGVAISSVCTNFNFVASLILYIIISGVYKKTWAGMSNSCFKNWNMLLNLALPSCVSVCLEWWWYEIMILLCGLLVNPKATVASMGILIQTTALIYIFPSSLSFSVSTRVGNELGAGQPRKAKLAAVVGICCSFVLGFSALLFATSVRNLWAVIFTQDKDIIALTSLVLPIIGLCELGNCPQTTGCGVLRGTARPKIGANINLGCFYLVGMPVAVVLGFWLKYDFKGLWLGMLAAQMSCVVVMLVVLGRTDWVVEAERAKELTHGGCGGGDIGKDDADSEETKEENYKLIKPANKGEESMGLGDDFV

>HanMATE47
MAHKDDGHPCGISIFFKDARLALKMDDLGVEIAKIALPAALALTADPIASLVDTAFIGQIGAIELAAVGVSIAVFNQVSRIVIFPLVSITTSFVAEEDAVSNLSNENLEMHEQTENKMLLQQEHKMTESPDTESLVTSHKKKRIASASSTLIIGSVLGFLQAAFLIIGAKPVLGFMGIKSDSPMLHPAQQYLKLRSLGAPAVLLSLAMQGVFRGFKDTKTPLYATVAGDVTNIILDPIFMFVFGLGVSGAAIAHVMSQYLISVILFWKLIEKIDFVSPTSKHLQFGRFLKNGFLLLMRVMAVTFCVTLAASMAARQGSTTMAAFQVCLQVWLATSLLADGLAVAGQAILASAFANTDYEKVTATASRVLQLGLVLGVVLAVFLGVGLHFGARLFTKDVGVLHLISIGIPFVAATQPINALAFVFDGVNFGASDFAYAAYSMVLVAMVSILSLFIASSHGFVGLWVALTFYMSLRAFAGFWRIGTRTGPWCFLKGTS

>HanMATE48
MKTSMPFIKSYISILYKQTMPDYTQIILIVPMVMEEMKMITTIGFPLFTMGLVSYLKNMISVACMGRLGRLELAGGALAIGFTNITGYSVLSGLAMGMEPLCSQAFGSRNLHMVNLSLQRTILMLLCASLPIGILWLNLEPIMLKLHQDPEITHIASLYCKYAAPDLIVYCILNPLRIFLRTNGKTWPLMWCTLLSTLLHFPIANILAFTLNLGLQGIALSTIITNLSASAFILGYMFFTHTHESEPMAEQESLGEGWGVLFRLAISSCLAVCSEWWWYELLTLLAGYLHKPYIALATSAIVIQTTSLMYTLPSALSMSISIRVGNELGAGEPGRAHLATLVAIGLAILTSVFGLLGITFGREAWGKVFTNDIEVLELAMAALPIIGICELANCPQTTCSGVLRGSARPSISARINLCSFYLVGTPVAIISAFVWKLGFLGLCYGLLAAQVACLLSILTVIYRTDWEKEASDARQLVGRSSECTYEDQTMECEQGIGFI

>HanMATE49
MKTSMPFIKSYISILYKQTMPDYTQIILIVPMVMEEMKMITTIGFPLFTMGLVSYLKNMISVACMGRLGRLELAGGALAIGFTNITGYSVLSGLAMGMEPLCSQAFGSRNLHMVNLSLQRTILMLLCASLPIGILWLNLEPIMLKLHQDPEITHIASLYCKYAAPDLIVYCILNPLRIFLRTNGKTWPLMWCTLLSTLLHFPIANILAFTLNLGLQGIALSTIITNLSASAFILGYMFFTHTHESEPMAEQESLGEGWGVLFRLAISSCLAVCSEWWWYELLTLLAGYLHKPYIALATSAIVIQTTSLMYTLPSALSMSISIRVGNELGAGEPGRAHLATLVAIGLAILTSVFGLLGITFGREAWGKVFTNDIEVLELAMAALPIIGICELANCPQTTCSGVLRGSARPSISARINLCSFYLVGTPVAIISAFVWKLGFLGLCYGLLAAQVACLLSILTVIYRTDWEKEASDARQLVGRSSECTYEDQTMECEQGIGFI

>HanMATE50
MAINGRGGREDEPILVPLLDHSSSNVDLTSKTAHQELELPFHKRFLIESKKLWHIVGPAIFSRIASYSMFVITQAFAGHLGDLELAAISIATSVIVGFDFGLLLGMASALETLCGQAYGAKNYHMLGVYLQRSWIVLFVCCIVLLPLYIFASPVLKLLGQPTDIAELSGVVSMSLIPLHFSLCFQFPLQRFLQSQLKTYVIAWVSLVALVVHSAMSWLVVARLQLGLVGTVVTLNFSWWLIVLGLFAYVVFGGCPETWGGFSMEAFSGLWAFVKLSAASGVMLCLENWYYRILIVMTGNLENAKIAVDALSICMSINGFELMIPLGFFAGTGVRVANELGAGNGKGARFATIVAVTTSTMIGVVFWILIMFFHNELALIFTNSEPVLDAVSQLSLLLAFTILLNSVQPVLSGVAVGSGWQSYVAYINLGCYYLIGVPMGLVMGWVFHLGVMGIWAGMIFGGTAFQTVVLAIITSRCNWELEAQKASKHVKKWAVVH

>HanMATE51
MANNGSGVRVDESSLVSLLDHSSSKTTNQELELPFHQQFLIESKKLWHIVGPSIFSRVATYCMFVITQAFAGHLGDLELAAVSIATNVIVGFDFGLLLGMASALETLCGQAYGAKNYRMLGVYLQRSWIVLFVCCIILLPLYIFTTPVLKLLGQPADIAELSGVVSMSLIPVHFSLCFQLPLQRFLQSQLKTSVIAWVSLAALVAHSVMTWLVVTKFQMELVGTIVVLNISWWLIVIGLFAYVVFGGCPETWRGFSMEAFSGLWSFVKLSAASGVMLCLENWYYRILIVMTGNLENAKIMVDALSICMSINGFELMIPLGFFAGTGVRVANELGAGNGKGARFATIVSVTTSTIIGVVFWILILLFHNELALIFTNSEPVLDAVSQLSLLLAFTILLNSIQPVLSGVAVGSGWQSYVAYINLGCYYLIGLPMGFVMGWVFQLGVMGIWAGMILGGTAFQTLVLAIITSRCNWELEAQKASKHVKKWAVVH

>HanMATE52
MASGQLNGVLFKGLATESGERTKSKFKKGSFPEKLSVRAHGLFLANKHKRLRFATDAVANYSSVLSDHSRMMSCPSVIHKRKRVSSTTKGRINSDCRVQSSEPENRVVKEENDVSNMREIYPDLMGVGSNEEPKITEISRSKNIKNELIALSIPALAGQAIEPMAQLMETAYIGRLGPVQLASAGVSISIFNIVSKLFNIPLLSVATSFVAEDIAKNSRENTEQANGKIERQQLASVSTALLLAVGIGLFEGLALYLGSGTFLNLMGISSASSMHGPAQQFLSLRALGAPAVVVSLALQGIFRGFKDTKTPVVCLGIGNCLAIFLFPLLMYYFKLGVSGAAISTVISQYIVTFIMLWHLNKRAIILPPRPGALQFGGYMKSGGFLIGRTLAVLITTTLATSMAARQGPIAMAAHQICLQVWLAVSLITDALAASGQALIASSVSEGDYKSVKDITYFVLKIGLVMGVTLAAILGLSFGSLSTLFTKDIEVLTIARTGVLFVSASQPLNALAFIVDGLHYGVSDFPYAAYSMMLVGVISSAFLLYAPSAFGLYGVWSGLTIFMGLRMVAGFIRLSTKNGPWWFLHQDLNKAKVSPVG

>HanMATE53
MCQQPSSPHCNCNPADQDTNIFDPFLLPKPIKQSPEPITPTLGHHQQFNKPHNKNKTHLSLAINEAISIAKIAIPMILTGLLLYSRSMISMLFLGHLGELALAGGSLAVGFANITGYSVLSGLAMGMEPICGQAFGAKRHTLLGLCLQRTVLLLTLVSLPIAVLWLNMKTILLFCGQDEEIATQAQTYLLYSLPDLLAQSLLHPLRIYLRSQSITLPLTFCASLSIFLHMPINYYLVKYLNLGIEGVAIGSVWTNFNLVASLVVYILISGVYKKTWGGVTRECLKGWKSLLNLAIPSCISVCLEWWWYEIMILLCGLLVNPRATVASMGILIQTTALIYIFPSSLSFSVSTRVGNALGAGQPDKAKRAAIVGLSCSFFLGFSALFFAASVRNIWATMFTQDKEIIALTTTGCGVLRGTARPKIGAHINLGCFYSVGMPVAVVLGFFMGFDFEGLWLGMLAAQMSCVVAMLVALGRTDWGFEAERAKELTLGSDGDDSDKTVVKVVTDDEEIKKEEYKLMQPQNKEEESLGFGPDLV

>HanMATE54
MDASRGGAHGDAEIVTISDPQQIQNKDFANNNVDGDTQVQFFHGFLRSIPINKVVEEMVLIGKAACPVATTTFLVFSKSMISMLFLSHMGKIELAGGALAISFANVTGLSIMKGLCMGMDPICFQAYGAKRFSVLNQMYIKTFILLLITSVPITFLWLNMEPVFHLLGQDRVITKVAEMYLILMLPELPALANLLPLRSFLRAQGLNSPATMVATCSTILHLPINYFFISYLKLGVKGIAMASTCFSYNMNIGLLIYLFMSKNAIKPWAAKNRASLLSIFQGWGPLLSMAIPSLFSVCLEWWWYEIILFLSGLLENPQSCVAATGLIMQTTGVIYVIPFSLSLSISQRVGNELGAGQPARARWAAIVGISIAFVYGLVVFGLSVALRNVYGKLYTNEVQVLALLSSSMPVTGLAEVGNAPQTAACGALTGSARPKVGVRINIAAFYLVGLPMSVVLAFVLNIGYRGLWLGLVASQAACASLMMYTLVKTNWRDQAKRAEELTLAMDKDDETELNELVI

>HanMATE55
MDSQTNEVHHPLLEPVQYCSTSDQSAASHGGCVELERVLNDTNTPLIKRLASASRIELNLLYKLAAPAVMVYLINNAMSISTRIFSGHLGNLELAAASLGNQGIQLFAYGLMLGMGSAVETLCGQAFGARKYDMLGVYLQRSAIVLLVTAIPITMIYVFSKPILISLGQSPSMASAASLFVYGLIPQVFAYAINFPIQKFLQAQSIVAPSAYISAGTLLVHLVLSWIMLYKLGLGLLGASLTLSLSWWIIVVGQFVYILMSHRCKATWTGFNSMAFGGLWEFVKLSSGSAVMLCLESWYFQILVLIAGLLENPELALDALSVCMGVNGLLFMVSVGFNAAASVRVGNELGAGNPKAAAFSVLTVTTVSFLIALVEAMIVLSARHVISYAFTGGETVANAVSDLCPLLAITIILNGIQPVLSGVAVGCGWQAYVAYVNVGCYYIVGIPLGFLLGFHFKLGVKGIWSGMIGGTGMQTFILLWSTFRTDWNKEVEKTNKRMDKWEANKETLLKE

>HanMATE56
MDSQTNEVHHPVLEPVQDCSTSDQSAASHGGSVELERVLNDTETPLIRRLVAASRIELNLLYKLAAPAVMVYLINNAMSISTRIFCGHLGNLELAAASLGNQGIQLFAYGLMLGMGSAVETLCGQAFGARKYNMLGVYLQRSAIVLLVTAIPITIIYVFCTPILISLGQSPSMASAASLFVYGLIPQVFAYAINFPIQKFLQAQSIVAPSAYISAGTLAVHLMLSWIMVYKLGLGLLGASLTLSLSWWIIVVGQFVYILMSHRCKATWTGFNSMAFGGLWEFVKLSSGSAVMLCLETWYLQILVLIAGLLENPELALDALSVCVRVGNELGAGNPRAAAFSVLTVTIVSFLIALVEAMIVLSVRHVISYAFTGGETVAHAVSDLCPLLAITIILNGIQPVLSGVAVGCGWQAYVAYVNVGCYYCVGVPLGLLLGFHFKFGVKVPFITIRLMYLQKTGIRLVVS

>HanMATE57
MDSQTNEVHHPLLEPVQDCSTSDQSAASHGGSVELERVLNDTETPLIKRLVAASRIELNLLYKLAAPAVMVYLINNAMSISTRIFCGHLGNLELAAASLGNQGIQLFAYGLMLGMGSAVETLCGQAFGARKYNMLGVYLQRSAIVLLVTAIPITIIYVFCKPILISLGQSPSMASAASLFVYGLIPQVFAYAINFPIQKFLQAQSIVAPSAYISAGTLVVHLMLSWIMVYKLGLGLLGASLTLSLSWWIIVVGQFVYILMSHRCKATWTGFNSMAFGGLWEFVKLSSGSAVMLCLETWYFQILVLIAGLLENPELALDALSVCMGVNGLLFMVSVGFNAAASVRVGNELGAGNPKAAAFSVLTVTTVSFLIALVEAMIVLSVRHVISYAFTGGETVAHAVSDLCPLLAITIILNGIQPVLSGVAVGCGWQAYVAYVNVGCYYIVGIPLGLLLGFHFNFGVKGIWSGMIGGTGMQTFILLWSTFRTDWNKEVEKTNKRLDKWEASKETLLKE

>HanMATE58
MDSQTNEANHPLLEPVQDCSISDQSAASHGGSVELERVLSDTDTPLIRRLALASWIELNLLYKLAAPAVMVYLINNVMSLSTRIFSGQLGNLELAAASLGNQGIQLFAYGLMLGMGSAVETLCGQAFGAQKHDMLGVYLQRSAIVLLVTAIPITIIYVYSKPILISLGQSPPMASAVALYVYGLIPQVFAYAINFPIQKFLQAQSIVAPSAYISAGTLVVHLVLSWIMVYKLGLGLLGASLTLSLSWWIIVVGQFVYILMSHRCKDTWTGLSRKAFGGLWEFVKLSSGSAVMLCLETWYFQILVLIAGLLENPELALDALSVCLGVNSLLFMVSVGFNAAASVRVGNELGAGNPRAAAFSVLTVTTVSFLIALVEAMIVLSLRHVISYAFTGGETVAHAVSDLCPLLAITIILNGIQPVLSGVAVGCGWQAYVAYVNIGCYYIVGIPLGLLLGFHFNFGVKGIWSGMIGGTGMQTFILLWSTFRTDWNKEVEKTNKRLDKWEAKEETLLKE

>HanMATE59
MDAKTLIPHNSYLKTTPISNPFQLRYTSHIPSGLKKSSKTPLFRRTRLLTHVNPTKGASNDEDYHRNVRLFAAVTSVSNSGEDEEEEVVKSKMAGIEEGLAGNESIWDQLVEILKFSGPAAGLWLCGPLMSLIDTAVIGQSSSVELAALGPGTVLCDYMSYLFMFLSIATSNLVATSLAKQDKTEVQHQISTLLFVGMTGGIMMLLFTRFWGEWALSAFSGAKNAPMLSASNTYVQIRGLAWPAILVGWVAQSASLGMKDSWGPLKALAVASVINGIGDVVLCLFFGYGIAGAAWATMASQVVAGFMMVEALKDKGYNGYAVAVPSANELLQIFKLAAPVFIMMMSKVAFYSLLVYFATSMGTQTVAAHQVLVQIYCMFAVGGEPLSQTAQSFMPELLYGAKRSLSKARRLLKSLLIIGASCGLILGAAGTIVPWLFPKIFSPDPQVIKEMHKVLLPFFIALCVATSTHSLEGTLLAGRDLRFISISMSTIFSFGALLLMLFSNLGFGLPGCWWALALFQWSRFTVALLRLVSPNGVLYSEDMTRYELGEVSTA

>HanMATE60
MSTCIFQRQHQHHHRHLLLLPSQHDTRSFKLQSFTQIPSSSLRFRTLSSRQNPSAKPSLQNPQSDSQIASNDDDLYSPSASTESNPFVLTLLIQGFREKLGFDELGMEIMSIALPAALALAADPITSLVDTAFIGHLGSAELAAVGVSISLFNLVAKLLNIPLLNITTSFVAEEQAVSVEADDGSTCVNQDDVAGRPNKKFLPSVSTSLAMATTFGIAETIALSFGSGFLLNTMGIPVDSPMRVPAEQFTSIRAFGAPAIVLALAAQGTFRGFKDTKTPLYAIVAGNLLNAVLDLILIFFCGLGVSGAAIATVISEYLTAFILLWKLNEEVVLVTPNIDGEKVAQYLKSGGLLMSRSFAVLVTMTLSTSVAAREGSVPMAGHQICLEVWLALSLLTDALALAGQAILASSYSQRNYGEARRVIYRVLQISLIAGCSLSFILFFGFGDLSYLISTDSEVLNIAKSGTLFVVASQPVNAVAFVLDGLYYGVSDFGYASYSMVVIGLGTCAFFLLAGPKFGLAGVWTGLFVFMTLRVVAGIWRLGTKRGPWKLVYSETDQENR

>HanMATE61
MDPTSTQHGELTEPILSKHRNPPGEAVSSELEEILSDTSLTSFGRFQKAAVIELYSLFRLAGPAIIVYLLNNVTSMSTQIFCGHLGNLELAAASLGNNGVQLFAYGVMLGMGSAVETLCGQAYGAHQYEMLGVYLQRSTILLMATAIPLMFLYIFSKPLLLLIGQSPEIASAASLFIYGLIPQIFAYAANFPIQKFLQAQSIVNPSAYIAAVMLVVHVVLTWLALYVWGWGLFGGSLVLSLSWWLIVVAQFVYIVKSDRTKETWAGFSMQAFSGLWPFLKLSSASAVMLCLETWYFQILILIAGLLENPEIALDSLAVCGTILGWVLMISIGFNAAASVRVSNELGAGHPKSAAFAVVVVTLSSFMISLICAIILYALKHVISYAFTDGETVANAVAELTPLLSVSILLNGIQPVLSGVAVGCGWQAFVAYVNVGCYYVVGVPLGSLLAFKFNFGAKGIWSGLVGGMTMQTLILLWVTFRTDWNKEVEKAKNRVDQWQQRKKEPLLTS

>HanMATE62
MAIDPISTQDGELTQPLVVPPPGEPVSSDLEKVLSDTSLTSFGRLKKAIPMELYSLFRLAAPVIIVYVLNNVTSMSTQIFCGHLGNLELAAASLGNNGVQLFAFGVMLGMGSAVETLCGQAYGAHQYEMLGVYLQRSTILLMATAIPLMFLYIFSKTLLILIGQSQEIAVAASLFIYGLIPQIFAYAANFPIQKFLQAQSVVNPSAYIATVMLVVHVVLTWLALYVWGWGLLGGSLVLSFSWWVIVGAQFLYIVKSDRFKETWTGFSIQAFSGLWDFFKLSISSAVMLCLEVWYFQVLILITGLLKNPEIALDSMAVCSTILGWVMMISMGFNAAVSVRVSNELGAGHPKSAAFAVAVVTLSSFVICLICVVIILALRHVISYAFTDGETVANAVSELTPLLAISILLNGIQPVLSGVAVGCGWQAFVAYVNIGCYYVVGVPLGSLLAFKFDLGAKGIWSGMIGGVTMQTLILLWVTFRTDWNVEVEKARNRVNKWKHKKDEHFIN

>HanMATE63
MDDGMQARLLPREEEEGELTQRIWDESKRIWRVALPGIISRVSTFGTIVVTQSFIGHINDIDLAGYALVQTLSVRFINGILFGVMALAKHSGGGRGRPTPRTFRSVVENIVRVANELGRGNAKAVRFSIQVLLGTSIAIGVFFFVLCLLFGKKLAYLFTDDERVADTVLDLYLLLSFSVLLNFRVAIGGGMQGAVAIVNLVCYYLIGIPLGALLGYTTSLQVKGIWIGMIGGVVTQTISLAYMNWRTNWDDEVKKASECLGRFYLNSDENSDQISN

>HanMATE64
MIWRVAMPSIISRVSAFGTIVVTQSFIGHVSEIDLAGYALVQTLSVRFIMGILLGMSSATETLCGQSFGAGQHHMMGIHLQRSWIVDLITLTLLLPILIFGTQIFKLVGEDESIANSGGYISFWFIPFVYNYVFSLTIQMYLQAQLKNMIIAWLSSFQFVIHILLSVLFVYKLNMGVSGGMIALSMSSWFLVIGEFIYIFGGWCPDSWKGFTIAAFKDLVPVIKLSISSGIMLCLELWYYAVLVLLAGYMPNAEVAISAFSICLNINSWEFMISLGFYGAGCVRVANEIGRGNAKAVKFSIKVLLVTSGVIGAIFFVLCLVFRKNIAHMFTNDERVADTVSDLSLLLSFSVLLNGIYPVLSGVAIGAGMQATVAIVNLVCFYVIGLPLGAFLGYFTSLDVKGIWIGMIGGILSQTITLIYMTWRTNWDDEVKKATERLTRFYLKSNE

>HanMATE65
MITQNPKVAIGHLEKKRESESAKAIVRRHLVSTTSKMDDGIETRLLQNEEPDEGDLKQRIWSESKKTWRVALPSIIARVSSFGTIVITQSFIGHVSDLDLAGYALVQTLSVRFINGILLGMSSATETLCGQSFGAGQDHMMGIHLQRSWIIDLITLTILLPMLIFGTQIFTLVGEEESIANSAGYISLWFIPYAYTYVFSLTIQMYLQAQLKNMIIAWLSAFQFAIHILLSLLFVYKLNLGVSGAMLALVMSSWSLVIGEFIYIFGGWCPNSWKGFTFAAFKDLMPLVKLSISSGVMICLELWYNAVLVLLAGYMANAEVAISAFSICLNINLWEFMISLGFLGSACVRVANELGRGNAKAAKFSIKVVLGTSTVIGVFFFVLCLVFRENLAYLFTNDERVADTISDLSLLLSFSVLLNSVYPVLSGVAIGAGMQTTVAVVNLICFYLIGVPLGALLGYLTSLEVKGIWIGMIGGVLAQTITLIYMIWRTNWDDEVKKASERLKRYYVKSDANS

>HanMATE66
MDDGIETTLLRNEEKEEGDLKQRIWSESKKTWRVALPGVIARVSSFGTVVVTQSFIGHVSDLDLAGYALVQTLSIRFINGILLGMSSATETLCGQSFGAGQDHMMGIHLQRSWIVDFITLTIFLPVLIFGTQIFKLVGEEESIANSGGYISLWFIPQAYTYVFSLTIQMYLQAQLKNMIVAWLSVFQFAIHILLSLLFVYKLNLGVSGAMLALVMSSWSLVIGEFIYIFGGWCPNSWKGFTFAAFKDLMPLVKLSVSSGVMLCLELWYNAVLVLLAGYMANAEVAISAFSICLNISVWEFMIILGFLGAACVRVANELGRGNAKAVKFSIKVVLGTSTVIGVFFFVLCLVFRKSLAYLFTNDERVADTISDLSLLLSFSVLLNSVYPVLSGVAIGAGMQTTVAIVNLVCFYFIGVPLGALLGYLTSLEVKGIWIGMMGGVLAQTITLIYLIWRTNWDDEVKTASERLKRYYVKSDENS

>HanMATE67
MVVAGALSCGIGGVISENKAIRKNLVTQLPIQKVVLRNGIQNRRLRFNNVIRGCGLISDQEALDYDLGASNLEERLAETRDRVVNGSVDDQIESLGTSNDVKRSPSVQTELVLLALPAIAGQAIEPLAQLMETAYIGRLGALELASAGVSISIFNIVSKVFNIPLLSVATSFVAEDIAKHAKSDSDSEERRQLPSVSTALVLSVGIGILEATALYFGAGTFLNLMGISSASSMRVPAQRFLQLRAIGAPAVVLSLAIQGVFRGFKDTKTPVFCLGIGNLAAVFFFPVLMYVFGLGVTGAAISTIASQYIVTFAMIWYLNKKTVLKLPEMKDLHFGGYLKSGGFLLGRTLAAVATVTLSTSMAARQGPISMAAHQICLQVWLSSSLLADAQASAGQALIASSFSKRNYSRVKEIMFYALKTGLITGVSLAVVLGLSFGTLATLFTNDAQVLAIARSGVLFVSASQPITALAYIYDGLHYGVSDFKFAACSMMLVGAMSSAFLLYAPSVFGLAGVWAGLTLFMGMRAAAGYMRLAEKNGPWGFLQEIPETEIETC

>HanMATE68
MQSMLLAMLISSSVALCIHIPLCWVLVYKTGLKNIGAAISMDIAMWLNVTFLFFYMKYSPSCEKTRAPISLEALHGMKQFFSYAIPSAVMICLEWWSYEFLILLSGLLPNPELETSVLSICLNTIATLYAIAYGFGAGISTRVSNELGAGNPQSARVAVHVVLLIAIVETSIVSTSVFVSRHVFGYIFTNEKEVVDYVTKMAPLLCLNILMDSLQGTLSGVARGVGWQHLGAYINLAAFYLAGIPIAAILGFCTSLRGVGLWIGILVGAFIQLTLLSTVAICTNYEKQAVKVRERLFEEESLLEGLSVPISNIESTSLLS

>HanMATE69
MVLSELKAQQAIAFPLVVMNLTWFAKIAITTLFLGRLGELELASGTLGFMFANVTSFSILNGLCGAMEPICGQAYGANNLKLLHKTLVMMVSLLLFVSLFSCFLWLNVDKILISFGQQRDISVEAKKYLFYLLPDLIITSFLCPLKSYLSSQSITLPIMFTSALAVLLHVPLNIYLSKTRGFQGVSMAIWITDLVVVLLLALYVAVAEFRKGGTWKEGGWFDHGLQDWVRLLKLCGPCCLTTCLEWWCYEILVLLTGKLPNAKQAVSIIAIVLNFDYLLFGVMLSLATCASIRVSNELGANQAGPAYRAAYISLAVGSVAGLSGGLVMVLARGTWGHLFSHDKGILRGARNAMLWMGLLEVVNFPLAVCGGIVRGTARPWLGMYANIGGFYLLALPLGVVLAFKLHMGLPGLLIGFLAGVLGCLTLLLVFISRINWSEEADKAQRLASVKVEDIVKA

>HanMATE70
MDSEKQQPLLSSGDTCRNDYTNLKQLPLTLNGDVEIKGVGDFCREFYVEFKRLWYLAGPVIFTSLCQYTIGATTQLFAGQLGTIQLAATSVENSIIAGFSYSILYGMGGALETLCGQAYGRGNIEMLGIYLQRAWILLNTAAAVLIFTYIFGVSILHLLGQTATIATAAGSFAIRMIPQLFAYATVIPIIKFLQAQSIILPMALIAVVAAVTHVVLSWLFMMKLGWGLTGAAMVLDGSWWFITLAHFAYVLMGWCGPAWSGFSWKAFNNLTGFLHVSFTSAVMFCLGTWYTMSLVLFAGYFENPEISVDALSVCFNILGWVGTVSTGLNVAVSVRVSNELGYGRPRTAQLAVIAVVVTSLLIGLLSTTLLLVYKKQYPIYFTTSQEVIQLVEELTLLLGGSTIVTSMQNVLSGVAIGAGWQTSVAYLNIVSYIGLGIPLGLLLGFKFDMGVKGIWYGMVSGASTQCCLLLMMVWRTNWNNEVNFAEDRIKQWGGTDIRGKADDEERTS

>HanMATE71
MRRWGEFGHEVKRVSVIAAPMMVVAVAQYLMQMVVVVMVGHIDELSLSSVAIATSLTNVTGFSLLSGLVGGLETLCGQAYGAKQYNKIGIYTCSAIISLLIVCIPVCISWLFLDTFLILIGQDTLIALEARKYSIYLIPALFGGAIVKPLVRLLQSQSLTLPLLVSSMLVLCLHVPLCWAFVFKLKMGSIGAAVAFSLSNLIYLVLIVFYVSFSSSCENTRVTISSDALIGVKEFFRLAIPSAVMVCLKWWSIEVLVLISGLLPNPKLETSVITICLTITSLHFTIPYGFGAAASTRVSNELGAGNPQAARLAVSTVMFLTIIEAIIVSMTVFSCRHFLGKAYSNEKHVVSYVAAMGPYISLSIITDSLQGTISGIARGSGWQHIGAYVNLGAFYLFGIPAAVLLGFPLHLKAKGLWIGIVIGSAIQSTCLSLIVGLTDWRKQANEVKERMSKVTLYIDKDVDVIQ

>HanMATE72
MSTSHRFFTTNPSSHHHKHTQIINTKTLIPHTYYPHIQLRYNYPFPRTNLFRNRLITAHVNPSKGLSYEEDYKNDGGFATVTSSSDSDEDEKDVASKMTVVQQDLAGNESLWEQLVEILKFSGPAAGLWLGGPLMSLIDTAVIGQSSSVELAALGPSTVLCDYMSYVFMFLSVATSNLVATSLAKQDKSEVQHQISTLLFVGLTCGVMMFLFTRFWGEWALSAFSGAKDAHMLSAANTYIQIRGLAWPAILVGWVAQSASLGMKDSWGPLKALAVASVINGVGDVVLCLFFNYGIAGAAWATMASQVVAGFMMIESLKDKGYNGYAIAVPSANELLQIFQLAAPVFMMMMSKVSFYSLLIYFATSMGTQTVAAHQVLIQIYSMFTVGGEPLSQTAQSFMPELIYGAKRSLSKARMLLKSLVIIGASCGLILGVAGTIVPWLSPKVFSPDPHVIKKMHTVLLPYFIALSVTACTHSLEGTLLAGRDLRFISVSMTTVFTLGGLLLLLFSNLGFGLPGCWWTLALFQWSRFTIALLRLISPNGILYSEDMTRYELGKASTA

>HanMATE73
MQHKHSWWAVMVAIGFNAAVSVRVSNELGAAHPRTAKFSVVVVVIFLIYRRSIFANNLEVQQAVYALTPLLAVCLIINNIQPALSGVAIGAGWQAAIAYINIACYYIFGVPLGLSLGFALNWGVKGIWMGMLTGTVVQTIILIWICVRTNWEKEASMAEERIRKWSGQKRIVEEQ

>HanMATE74
MQHKHSWWAVMVAIGFNAAVSVRVSNELGAAHPRTAKFSVVVVVIFLIYRRSIFANNLEVQQAVYALTPLLAVCLIINNIQPALSGVAIGAGWQAAIAYINIACYYIFGVPL
