# Supplementary material for: Genome-wide bioinformatics analysis of the MATE gene family for abiotic stress tolerance in sunflower (Helianthus annuus L.)
Source: PLoS One. 2026 Apr 13;21(4):e0346769. doi: 10.1371/journal.pone.0346769 (PMC13075712; doi:10.1371/journal.pone.0346769)
Supplement: S1 File — S2. HanMATE gene sequences. S3. CDS sequences of HanMATE genes. S4. HanMATE genes’ GOE analysis results. S5. HanMATE genes’ CRE analysis results. S6. HanMATE gene and miRNA analysis results. S7. HanMATE proteins’ 3D structure and functional prediction results. (ZIP) [file pone.0346769.s001.zip › Supporting Information/S2.txt]

>HanMATE1
ATGCTCTTCTTAAGCCACATGGGAAAATCTGAACTAGCAGGAGTTGTTCTAGCCATTGGTGTTGTAAACCTCACTTGTGTGTCGATCATGAAAGGACTATGCATGGGCATGGATCCCATTTGTTTTCAAGCCTACGGAGCCAAGCGATTCGCAGTCCTTAGCCAAACATACATCAAAACCTTCATCCTACTCTTGTTTATTTGCATCCCCATCACATTCCTCTGGCTAAACATCGAGCCTGTTTTACATGGGCTTGGTCAAGACCACAGTATCACAAAGGTTGCAGCCACATACTTACTCTTTTGTCTACCAGAAATCCCGGCCCTGGCTCACCTCTTCCCGTTGCGTTCTTTCTTGAGGGCACAAGGATTAAACTCACCAACAACCATTGTTGCAACTTGTGCCACAATCCTACACCTCCCTATTAACTACTTTCTTGTTAGTTATTTAAAACTTGGAATTAAGGGCGTTGCATTGGCTTCAACATCATTTACTTATAACATGAATGTTGGGTTAGCACTCTATGTTTACAAGTCAAATGTTGCCATCAAGCCTTCAATAACCAAGACCATCATGGCATCAGTTTTTAAAGGTTGGGGGCCATTGTTGAGCTTATCAATCCCTTGTGTGTGTTCAGTCTGTTTGGAGTGGTGGTTGTATGAAATCATCCTTTTTCTTAGCGGATTGTTAGCAAATCCTCAATCCTGCGTAGCAGCGACGGGAATTATAATGCAACTAACTGGCCTAGTCTATGTGATGCCCTTCTCATTGAGTTTAAGTATATCACAACGCGTAGGGCACGAATTAGGAGGAGGGCAACCAGCTCGTGCCCAATGGGCTGCAACGATTGGGATATCGACCGCATTTATATATGGGCTTGTAATATTTGCACTATATGTTACTTTAAGAAATGTTCTTGGAATGTTGTACACTAATGAACCCGACATCCTGATCATGCTTTCGTCTGCCCTACCAATCCTAGGGCTCGCTGAAGTCGGAAACGCCCTACAAACGGCTGCTTGTGGTGTTTTGACTGGTTCAGCCAGACCAAAAGTAGGGGTTAAGATAAATATTGCTGCGTTCTACCTTGTAGGGCTTCCTATGTCAGTTGTGTTGGCGTTCGTGTTCAAGCTCGATTATCAAGGATTATGGCTAGGGATGGTTGCATCACAGGCTGCTTGTGCATTGTTAATGGTGTGTACATTGATCAAAACAGATTGGAGGGATCAAGCTAAGAGAGCTGAGGAGCTAACTTTGACTGTGAATAAGGATGATATGGAGTCGGTAGAACTTGTCCCTTGA

>HanMATE2
TGTTACTTTTTCCTTGGCTGGTTTATCTCATTGCTGTGATTTCCTTTAAAGTACTCATAGAGGCTTCAAGCTTCTAGTAAGTCCATAAGCTTTTTTGACATTTGTTGTGTTTTTTTCTTTCTGAATCGTTTACGTCATGCAACCTTTTAGCCAAGTTCTTGTGGGTTGTCAGTTTAAGAACCATTTATATGATTTATCTATCCATTCTAGCATCTATAGCTGCATTGTAGAACAAAGACTTGACGTACTCTCATGTATGCATTTTACAGGTTTTAATTCTTGTAGAAGCTTTTACTATTAATAAGCCTTCTTTCTACTATGGCTGAGGATGGTAGTGTAGCTCCCATGGAGAGAAAATGGAAACATCCAGTTTTTGCTTTCTTTAAAGATATTAGGTACATATTTCCATTTTTAAGATTATTTTTCTAGTATTACTAAAATTGGATCTCATACTTTGAGGCACAAACGGTTTCTTTTTTTCTTTTTTTTTTTTTTTTTTTTGAAGGCTAGTCTTCAAGATGGATTCACTTGGAAAGGAAATACTTACTATTGCTGTACCTGCAGCCATGGCATTCGCTGCAGATCCTGTTGCTTCGTTGATTGACACCGCGTTCATTGGTCATATAGGTACCCAAAGGAAACATAAAGTTGTGTTATACATCTAGGCATAGTTTTTACCAACATATAATTGTAATCTACTAATTGATATATGCTTTTACATAGGTGCGGTGGAAATTGCCGCTGTAGGAGTATCCATTGCTATTTTCAATCAAGTTTCAAAGGTAGCCATTTTCCCACTTGTTAGTATTACAACTTCATTTGTTGCGGAGGAAGAAACTATCGAAAGACTCAACAGTAAAGTACCGAAAGATGAATGTATGGAAAAGGGTTCCATGAGTAAAGATGAGACCAAAGAGTTAATAAAAGATGATGATGATGGTGTTGTCAAACTTGAAAATTTAGAAAGTGGTTCGAGAATAACAAACGATCAGCAAAAGGAGTTGCCAACAGAAGATGGTATGTTTGTTTTCTCATCTCAAACAAAGCTTGTATTCATGATCTTTAATACGTATTTGTTTTCTTTTTATTTAAATCAGGTTTCAAAACAAGTCCATGCAAGCATGTTACCATAACTGAAAGCACCCAAAATAAGTTGAAGTTAAAGAAACAAAAGAGAAACATCCCATCAGCATCAACTGCACTGCTGTTTGGTGCAGTTCTGGGTCTACTTGAAACATTACTGCTTGTCTTTCTAGCTGAGCCACTTTTGAAGTTGATGGGAGTAAAATCTGTAAGTATTTTAATTCAATTTTAGTAACTAGTTTTTAATTTGTGCTTGTAATAGTAGTTATATATTTTTCTTTATATATTACAGGGTTCTAAAATGATATTACCCGCGCATAGATATTTAACAATACGTGCACTTGGAGCTCCAGCAGTTCTTCTCTCTTTATCCATGCAAGGTGTCTTTCGTGGTTTCAAAGATACTAAAACTCCTTTATACGCCACTGGTATGTCCCATATAACTTCTTCTGTTGTAGACTTGTAGTTGATGACCTAACTCTTAGATAAAATACATATATTCCGATTTATTGTAATTATCCTCAGTATATTGTTATATATATAGTTTAAAATCAATACATAATACGTCATGAGGTTTTCATTGTTCTATAAACGATAGATTATTAGATCGGAACAGAGAGAAAAGAAGAAGGTAATAACCTTATGGCTCTGGTAGACCGATACCATATAGAATATTGAATACTCTCTACGGTATTATGTATAACCAACCGATTATATATAGGAGTACAATAAGTATAACTACAATAAACATAACTAGCATATTTTATTTGATAATAACTACTTTTGTTTCTTAATCGTCCAACATATTTTCTTGTTTTAATGCAGTTATAGGAGATGTAGCAAACATAATCTTGGATCCCATTCTTATCTTTACTTGCAAATTGGGAGTTACTGGTGCAGCCATTGCACATGTTCTATCTCAGTAATAATATCACAACTCAATCAATCAACCTTGAAACATATTAATTGAGTTGCTTGTGTCTTATGTAAAACATGTTATGCATTTTTCCAGGTACTTAATATCAATAATCTTGCTAGTCAAGTTGATGCAACAAGTTGACCTACTACCTCCAAGCCTCAAAGCTCTGCAATTCAGTCGCTTTCTTAGAAATGGTAAGCGATCCATTTATTGCACTATTTACAGTTAGTTATAAAATTGTGCTGCACTGTCAAGTAACCATAATATCTATACAGGTTCTCTGTTGTTGTTTAAGGTATTAGCAGCAACTGGTTGTGTAACATTGGCTGCATCATTGGCAACTAGGTTGGGTGCAACATCTATGGCGGCATTCCAAATTTGCTTACAGGTCTGGCTGACATCGTCGCTTCTTGCTGACGGATTGGCAGTTGCTGGACAGGTAAAATTGCCAATATATAGTTTATTCTTTATAAAGTATAATTCTAAACATTATCTCCATCTACCGAAATTTGTAGGCAATAATTGCTACATCATTTGCTGAAAAGAACTATGAGAAGGCAATCTCAACTGCATCACGAGTACTACTAGTAAGTTTCTAGTTATCGGTTATCATACTTTTTATTGTGACTATGAGAACTTGTTGGTCATAAACATACGGGACCCCACTGATACCCTATTCCCCAATGAGACAAGGTAAAATACAGCTTGAAGACTATGGTCGTCATATTTTATGCCAATGAATTCATATCCACACTATTTTCGGTTTCTTAGAAGAATAATTATAATCTGCAGATGGGATGTGTGATGGGTGTGGGACTTGGTCTTTTTATTGGACTCGGGTTGCAGTTTGGTTCAGGCATGTTCACAAAGGACATAAATGTAAAACACATTATCACTATAGGCCTCCCGGTATGTGTCCATTTTTATAACAACAAATCCATCATTTTTTTTTTTTTTTTTTTTTTTTTTAAATCATGTCTTCTCATTGTTCTTTTTTTGATTTACAATCAGTTTGTTGCTGGAACACAACCAATCAATTCAATAGCATTCATATTTGATGGAGTTAACTTTGGGGCATCTGATTTTGCTTATTCTGCATACTCTATGGTTACCATTTTTGTTCAATCATACCATCTTTTTTGTTTACCACACACACACACATATATATATGTATGGTGGGTTCAATGGGTAACCTCAAAAAGGTCGGGAACCATGCATTTAACATGTTAATATATATCATATGTTATTCAATTTACTGAAAAAAAAAACATTCAGAGCTTTTGCATATAGATACATGTAGAAGCCTTTTCAATAAATAGAAAATCAAAACTATAAAAGATAAAAAAAATGTTTAAAAAACACTTAAAAATGTAAATTAATTAAATGGTTTTTTTATTAAAATGTTTCTACACATCTTTATTTGCAAAAGCTCCAAATAATTTTTGAAAAAAAAATTATTTTTTTACATGTTAAATTGAATATATATGATATATTTCACATGTTAAATACATGGTTCCTCGGTACCATACTTTTCTAAGGTTCCCCATGAAACCTCTGACTATGCATGTATGTGTATATATATATATATATATATATATATATATATATATATATATATAATGGGAGAGAGAAAGAGACACATATGTATATATGGGCGCTTTCCATAGAGAACCAATTTGAATGTTTATATGCTTTGATTTATAAAATTTTTTTGTTAGATCCTAGTGGCAATAGGGAGCATTGGATCATTATTTGCGCTATACAAAGCTGCTGGTTTTGTTGGAATATGGGTTGCTTTATCCATCTTCATGGGCTTACGTGCGATTGCAGGCATATGGAGGTAACTTTGGCGTTTTCCATTATTTAAGGATCTTTCAAACATGTTGATTCTTCGTCTTGACGTAATGGTTATTGTATTTACAGGATCGGAACAGGAACAGGTCCATGGTCCTTTCTTTCAAAGTAAAAGATGGTTTGTTGCTCATAGGATTTTGATCATTTTGATAAGACACATGAAGATCCTTCATGTGTAGGATCTTTATACCATCTTTGTTTCTTGCTTTAAGAATGTACTGCATTGTGTAGGATTTGTTTCTTGCTTTAAGAATGTATTACATTTTGTAGGATCTCTATACCATATTTGTTTCTTGCTTTAAAAATGTATTGCATTTTCACATGTGATAAAAAAAACAATATTAAATATACCGAAGAAACATATTGTGAGACGATTTTTTTAGTTATATTGATTGAGATTATAAATACTAAACATCCATTGAAATATAATATCATGATATATATAATCGG

>HanMATE3
GTCTCTCTCTCATGTATGCATTCTGTAGGCTTTAATTCTTATATTAGCTTATACTATTAATATTTCTTTCAACTATGGCTGAGGATGTTAGTGTAGCTCCCATGGAGATAACATGGAAGCATCCGGTATTTGCTTTCTTTAAAGATATTAGGTACATATTTTCCCTTTTTTTAAGATTAGTTTTTTTTTCCATAACTGCAATGAGCTTTTAGCACTAAAATGAATCTCATACTTGAAGGCATAAATTTGTTATTTTTCTATTATGTTCGTAGGCTAGTCTTCAAGATGGATTCCCTTGGAAAGGAAATACTTACTATTGCTGTACCTGCAACCATGGCATTCGCTGCAGATCCTGTTGCTTCTTTGATTGACACCGCATTCATTGGTCATATAGGTTCCAAAGAAACAAATTAAGCTAGTTTAATACGTCCATGCATAATTTTAAGTTTTTTTACCAAGTTTATTTAATTTACGCTTTTGGATAGGCGCGGTGGAAATTGCTGCCGTAGGAGTATCTATTGCCATTTTCAATCAAGTTTCAAAGGTAGCCATTTTCCCACTTGTTAGTATTACAACTTCATTTGTCGCTGAGGAAGAAACTATAGAAAGACTGAAAGTACCCAAAGATGAGAACATGGAAAAGGGTTATATTAATACAGATGAGTCCATGAAAGATGATGATGATGTCAAACTTGAAAACTTAGAAAATGGTTCGATAATAACAGACGAACAAAACGACTTGCCAGCAGAAGAGGGTATTTTTTTTTATCATAAAACAAAGTGTGTATTCATAGTCTTACGTGTGTCTTTGTCATACTAATAATTTTTTTGAGTAAACTGCCATTTTTGGTCTATGTGGTTTGGTCAATTTTGCCACAATAGTGCAAATCTTAAACTTTTTGCAATTGGGTACCTGTGGTTTCAGTTTTGTTGCCATTTTGGTCCAAAAATGAAAACAGACAAGATTCCCCTAATTAAACCCTCAACTTTTGTTCTTTTCCTCAGGGGTATTTTAGTCATTTACGTTTTATTATAACTGATTATCAATTAAAAATAATAAAACTAAATTATAAAAACTGAAACTCAGTCTCTCTCTCTCCTCTCTCTCTCTAAAATCATCTCTCTCTCTAAGCTCTATCATCACACACACACACAGAGAACTTAATCAAACACCCACCACCAACCGGATAACATCCACCACCACCTCTAACAGCCATCGCCCACCAGAAACACTCCACCACCTCTAACCGCCGTCGCCCACCACCGGATCGGAACCCTAGAAAACTACCAGCCGCCATCGCTCGAATAAGAAGAGTTCAAACCCCTAGGGTTAGGGTTTCGTTGTCGGCAACACGTTAATCATTGAGCCAGATGCTTCTCCAGCCTACAGCTGCCAAGTTCCAGATAACATGATTCCGTATGTTGTTCTGTCACCGTCGCCGGAGACGGTGGTGTTGCGGCGGACGAATTGAGAGCTTGAAGTTTCTGCAACGCTAGGGTTTTGGCTCTGGTTCGAACACCGAGAGAAACATCGTGTGCATCTATTGTGTTGCCGATGAATTTAGGTTTCCTCATGTATTTCCCCATTGATTGATGATGATGATACTCTGTTTGAGAATATCATAGAACTGTAAATTGTTTGAAGATGATGGTTGCAGGAGTTTGGAGAAGAGATGATGATGATGATGATGATGATGATGATGATGATGATGATGATGATGATGATGATGATGATGATGATAGTTTGTTTGATGATTATTTTGATGATTTGGGTGCCGGAACAAACTCGTGGGTTAGGGACGGGTGGTTGTGGGAGGTGGGTGGTGGTGGAGCATGGTGGGTATGGCGGAGAATGGGGTGGAGAAGATGATGGTTGCAGAGAGTTGAGGTTTGGATTAGGGTTTGCTTGTGACTCATTTGGGGAAGATGCAAATTTTTTGATTTAGTTTTATTATTAATTAATAATCAGGTATAATAAAATGATAATGACCAATTTACCCCTGAAGATAAGGACAAAAACCAAGGATTTAATTTGAGGAATATGAGCTGAATTCATTTTTGGACCAAAATAGCACAAAACTGAAACCACAGGGACCAAAATGAAAGTTTTGGACTAAATTGACAAAACTGGCCAAACCTCAGGGACCAAAATGGCAGTTTACTCTAATTTTTTTTTATCAGGATTCAAAACAAGTCCACGGAAGCATATGGCCATAACTGAACGCACCCAAAATAAGTTGAAGTTAAAGAAACAAAAGAGAAACATCCCATCAGCATCAACTGCACTGCTGTTTGGTGCCGTTCTCGGTATTCTAGAAAAATTACTGTGTCTTTCTAGCTGAACCTCTTTTGAATTTGATGGGAGTAAGACATGTAAGTATTTTTATAAAATTTTGAGTTTGTTGTGCTTAGTATATATAGTAATTAGTCATCTTTCATTGCATAATTACAGGGTTCTAAAATGCTATTACCCGCACATAATTATTTAACGTTACGTGCACTTGTAGCTCCAGCAGTTCTTCTCTCCTTATCCATGCAAGGTGTCTTTCGTGGTTTCAAAGATACTAAAACTCCTTTATATGCCACTGGTACGTCCCGTATAACTTCTTCTTAGGCAGTACAAGACCAAATAACTATTAGAAGAGATATATTAGTTGTGGTTTATTGTAATCGTTCTTATTGAGTCATTGTATATACTCCTGATAACGTTTTCATTGTTGTATAAACGGGGGCGTACTATCTATAACTAATCGACTATATATAAGGAAATACTATACTAATTAGTGTTGCTGGTTAACGGTCCAACATATTTTCTTGTTCTAATGCAGTTATAGGAGATGTCGCAAACATAATCTTGGATCCAATTCTTATCTTTGCTTGCAAATTGGGAGTTAGTGGTGCAGCCATTGCACATGTTCTTTCCCAGTAATTGTTCCAAATTTCACTTGTCAACCTTAAAACATATGAATGATGTTGCTTGTGACCTAAGTAAACATCTTATATTTTCCCAGGTACTTAATATCAATAATCTTGCTAGTCAAGTTAATGCACCAAGTTGACCTGCTACCTCCAAGTCTCAAAACTCTACAATTCAGTCGGTTTCTTAGTAATGGTAAGCGTTATTTAGCACTGTTTCCAATCAGTAATAAAACTATGTTGCACAATCAAGTGATCCTAATTATATCTCCCTACAGGTTTTCTATTGTTGTTTAAGGTACTAGCCACAACTGGTTGTGTAACATTGGCTTCATCATTGGCTACAAGGTTGGGTGCAACACCTATGGCTGCATTCCAAATTTGCTTACAGGTATGGCTGACATCATCGCTTCTTTCTGATGGGTTGGCGGTTGCTGGACAGGTAAAAGTGCCAATATCTAGTTCATTCTTTCTTTCTGAGGTCTTTTATTAAATTTTAAACAATATCTCCAACCGTTGAAACTTATAGGCAATAATTGCTACATCATTTGCTGAAAAGAACTATGAGAAGGCAACATCAACTGCATCACGAGTATTACTGGTACGTTTCTAGTAATGGTTATCAATTTTTTTTACGGTGAGAATCTATCACTGTAAACTCATGGGATGAGGTAAAACGTAACTTGTGTTGGGTAAAGGTAGATTTGAACATGTGTGCTCTACTAGAGGATTTAGGCACTTAATTAGCAATGTGCCACCCCTTGAAAGGCTATGATTGTGATATTTTGTGCCCAGTGAATTCACATCCTCGCTACTTTTTGTTTCTTATAATGAATTGTTCCAATTTTCAGATGGGATGTGTGGTGGGCGTGGGACTTGGTATTTTTATTGGACTCGGATTGCAGTTTGGTTCGGGTGTGTTCACAAAAGACATAAATGTTAAACACATTATCACCATAGGCCTACCGGTATGTGTCCAATTTTTTCAACAGCAAATCCATTTTTTTTTAATAAAATGATGTCTTCTCACTAATCATTCATTTTTTTTCCAATCAGTTTGTCGTTGGAACACAACCAATCAATTCAATAGCATTTGTATTCGATGGAGTTAACTTTGGGGCATCTGATTACACTTACTCTGCATACTCTATGGTTACCATCTTTGTTCAAAAATACCATCATTTTTGTTTAAATTAAATATACACGTGTGTTTGTGTCTATATGTTTACTAGTGAAGTCTAAATACAAATCAAATTAACATACTAAGCATACATAGCACGGGATGGAAAAAAAACAAGTATCATATTATTAAAAAAACAATAACTCATATTTAGGGTAATTATATAATTACTCTACAGGTGATATATAAATACTGTACACATGATTATTCTAGAGTATTGAACATATGTGACGTAATTATATAATTAACGTAATTATATAATTACTTTAGAGTAATACATGTAATTACTCTAATGTAATAATGATTTAACTCAAACGTATCTTAAGGTAATTATATAACGGGTTATTGGATTTTATTACCCTTAATTATTGGCAATTGGCCGCTGTCACCCCCAACTATCACTTTGACGCCCGCCACCCTCAACTTAACACTAACTGTGTTCTGTCACCAGATCACTAACTTTTGATCCTGTTACTATACTTTTGGGGGCGTCTTAAGATCACTAAAACCTTCTCAAGATCCCTATGACACCCCAAAAAGTGTAGCAGATCAAAAGTTAGTGATCGGTTGACGATATGGTTACAGAACACACTAAGTGTTAAGTTGGGTGTGACAGGCGTCAAAGTGATACTTGAGGATGGCAGCGGCCAATAGCCAATAGTTGTGGGTGATAAAATCTAATAACCCTTATATAACAAGCTTAATTATATAAAAGTAATTATATATTTACTCTACATATAATTAATCTAGGTTAATAAGTAGCAAAAATATGCAACCTTATAAGTATGGTAATTATGTAATTTCTCTACATATATATACACTGATGCGGCAATGTCTGGTTTTCCCCCATTGCTTCGTACGCTTAGTACATTAAGCATTTTTGTAGCCGAATTTAACACTATATTAAGTGGAAAACTGCATGATCGGAGCAAGAACACTTCTAGCAGTTCTCAACTAAAACTTGACATTAGTCCTATATATATTATGTACATATGTGTTTGTATACTTTTAATTCTAATAAAAAAATTGTTAGATCCTAGTGGCAATTGGGAGCATTGGATCATTATTTGCTCTATATAGAGCTGCTGGCTTTGTGGGAATATGGGTAGCCTTATCCATCTTCATGGGCTTACGTGCGATTGCGGGCATATGGAGGTAACTTTTATCAACCTTTTCATGAATTAAAGATCTTACAAACACGTAAATCGTAAACCGCTATTGTATTTACAGAATAGGAACAGGAACGGGTCCATGGTCCTTTCTTTGGAAGTAAAAGATGTTTGTTGGTTACACATGATTTTGATCATCTTCATAAGAAACGAAAGATATTATCATAAGCTTATATGGGTAGATCAAACACATATTAAGTCTTTTGACTTGTACTAGGCAGAATGGATCGGGTGCTACAGTTGGTTTTGTTTTTTTCCATTTTGTGTTGTTGATCCAATGTTTTGTCTTAGTATTGGTTTTGTTTCCGTAATTTGTTATCTTGTTCTTCTCTTTCCTAGCCCCTTGCTAGAGTCGATTTTAATAATACTCTCGTTTCTTAATATAAGGACTAGATATGGAAGATCCAT

>HanMATE4
ATGGCTGAGGATGACAGTGTAGCTCCCATGGAGATAACATGGAAGCATCCGGTATTTGCTTTCTTTAAAGATATTAGGTACATATTTTCCTTTTTTAATATTAGTTTTTTTCATAACTGCAATGAGCTTTTAGCACTAAAATGAGATCTCATACTTTAAGGCATAAATTTGTTATTTTTCTATTATGTTCGCAGGCTAGTCTTCAAGATGGATTCCCTTGGAAAGGAAATACTTACTATTGCTGTACCTGCAGCCATGGCATTCGCTGCAGATCCTGTTGCTTCTTTGATTGACACCGCATTCATTGGTCATATAGGTTCCAAAGAAACAAATTAAGCTATAGTTTAATACATCCATGCATAATTCGAAGTTTTTTTACCAAGTTTATTTAATTTACACTTTTGCATAGGCGCGGTGGAAATTGCTGCCGTAGGAGTATCCATTGCTATTTTCAATCAAGTTTCAAAGGTAGCCATTTTCCCACTTGTTAGTATTACAACTTCATTTGTCGCTGAGGAAGAAACTATAGAAAGACTGAAGAGTAAAGTACCCAAAGATGAGAACATGGAAAAGAGTTATATTAATACAGACGAGTCCATGAAAGATGATGATGATGATGTCAAACTTGAAAACTTAGAAAATGGTTCGATAATAAAAGAGGAACAAGACGACTTGCCAGCAGAAGAGGGTATGTTTTTTTTTTTTTTTTCCTCATAAAACAAAGTGTGTATTCATAGTCTTACGCGTGTCTTTGTCATACTAATAATTTTTTTTATCAGGTTTCAAAACAAGTCCACGGAAGCATATGGCCATAACTGAAAGCACCCAAAATAAGTTGAAGTTAAAGAAACAAAAGAGAAACATCCCATCAGCATCAACTGCACTGCTGTTTGGTGCCGTTCTCGGTATTCTAGAAAAATTACTGTGTCTTTCTAGCTGAACCTCTTTTGAATTTGATGGGAGTAAGACATGTAAGTATTTTTATAAAATTTTGAGTTTGTTGTGCTTAGTATATATAGTAATTAGTCATCTTTCATTGCATAATTACAGGGTTCTAAAATGCTATTACCCGCACATAATTATTTAACGTTACGTGCACTTGTAGCTCCAGCAGTTCTTCTCTCCTTATCCATGCAAGGTGTCTTTCGTGGTTTCAAAGATACTAAAACTCCTTTATATGCCACTGGTACGTCCCGTATAACTTCTTCTTAGGCAGTACAAGACCAAATAACTATTAGAAGAGATATATTAGTTGTGGTTTATTGTAATCGTTCTTATTGAGTCATTGTATATACTCCTGATAACGTTTTCATTGTTGTATAAACGGGGGCGTACTATCTATAACTAATCGACTATATATAAGGAAATACTATACTAATTAGTGTTGCTGGTTAACGGTCCAACATATTTTCTTGTTCTAATGCAGTTATAGGAGATGTCGCAAACATAATCTTGGATCCAATTCTTATCTTTGCTTGCAAATTGGGAGTTAGTGGTGCAGCCATTGCACATGTTCTTTCCCAGTAATTGTTCCAAATTTCACTTGTCAACCTTAAAACATATGAATGATGTTGCTTGTGACCTAAGTAAACATCTTATATTTTCCCAGGTACTTAATATCAATAATCTTGCTAGTCAAGTTAATGCACCAAGTTGACCTGCTACCTCCAAGTCTCAAAACTCTACAATTCAGTCGGTTTCTTAGTAATGGTAAGCGTTATTTAGCACTGTTTCCAATCAGTAATAAAACTATGTTGCACAATCAAGTGATCCTAATTATATCTCCCTACAGGTTTTCTATTGTTGTTTAAGGTACTAGCCACAACTGGTTGTGTAACATTGGCTTCATCATTGGCTACAAGGTTGGGTGCAACACCTATGGCTGCATTCCAAATTTGCTTACAGGTATGGCTGACATCATCGCTTCTTTCTGATGGGTTGGCGGTTGCTGGACAGGTAAAAGTGCCAATATCTAGTTCATTCTTTCTTTCTGAGGTCTTTTATTAAATTTTAAACAATATCTCCAACCGTTGAAACTTATAGGCAATAATTGCTACATCATTTGCTGAAAAGAACTATGAGAAGGCAACATCAACTGCATCACGAGTATTACTGGTACGTTTCTAGTAATGGTTATCAATTTTTTTACGGTGAGAATCTATCACTGTAAACTCATGGGATGAGGTAAAACGTAACTTGTGTTGGGTAAAGGTAGATTTGAACATGTGTGCTCTACTAGAGGATTTAGGCACTTAATTAGCAATGTGCCACCCCTTGAAAGGCTATGATTGTGATATTTTGTGCCCAGTGAATTCACATCCTCGCTACTTTTTGTTTCTTATAATGAATTGTTCCAATTTTCAGATGGGATGTGTGGTGGGCGTGGGACTTGGTATTTTTATTGGACTCGGATTGCAGTTTGGTTCGGGTGTGTTCACAAAAGACATAAATGTTAAACACATTATCACCATAGGCCTACCGGTATGTGTCCAATTTTTTCAACAGCAAATCCATTTTTTAATAAAATGATGTCTTCTCACTAATCATTCATTTTTATCCAATCAGTTTGTCGTTGGAACACAACCAATCAATTCAATAGCATTCATATTCGATGGAGTTAACTTTGGGGCATCTGATTACGCTTACTCTGCATACTCTATGGTTACCATCTTTGTTTAAAAATACCATCATTTTTGTTTACATTAAATATACACGTGTGTTTGTGTATATGTTTACTGGTGAAGTCCAAATTCAAATCAAATTAACATACTAAGCATACAAAGCACGGGATGAAAAAAAAACAAAGTGTCATATTTGTAAAAAAACAATAACTCATATTTAGGGTAATTATATAATTACTCTACAGTAGATATATAATTATTGTACACATGGTTATTCTAGAGTAATGAACATAATTAATGTAGTTATATAATTAACGTAATTATATAATTATATAATTACTTTAGAGTAATAGATGTAATTACTCTAATGTAATAATGATTTAACTCAAACATATCCTAGAGTAATTATATAACAAGCATAATAATATAAAACTAATTATATATTTACTCTACATATAAATAATCTCGGTTAATAAGTAGCAAAAATATGCAACCTTATAAGTATGGTAATTATGTAATTCCTCTACATATATACAATGATGCGGCAGCGTCTGCTTTTCCCCATTGCTTCGTACGCTTAGTACATTAAGCATATTTGTAGCCGAATTTAACACTATATTAAGTGGAAAACTGCATGATCGGAGCAAGAACAGTTCTAGCAGTTCTCAACTTAAACTTGACATTAGCGCTATATATATTATGTACGTATGTGTTTGTATACTTTTATTTATAATAAAAAAATTGTTAGATCCTAGTGGCCATTGGGAGCATCGGATCATTATTTGCTCTATACAGAGCAGCTGGCTTTGTGGGAATATGGGTAGCCTTATCCATCTTCATGGGCTTACGTGCGATTGCGGGCATATGGAGGTAACTTTCATCAACCTTTTCATGAATTAAAGATCTTACAAGCATGTAAATCGCTATTGTATTTACAGGATAGGAACAGGAACGGGCCCATGGTTCTTTCTTTGGAAGTAA

>HanMATE5
ATGCACTTCTCCTTAAAAGGCAATTAGAAAGTGAGAGTTTTAGGTGACTGAAAACCAGAGATTATTTGCATATCATAAAGGGGAAGAGAGGTCTCAAGTCTCAACTTCCATAGGTAACATTCTCTTTCTTCCATGAGCATTTGTTAATTTTTTTTTTTTTACCTTTTGTCTCTAGTTTTCCATATATGATAACTTTGTTTTGTTTTGTTTTGTTTTGTTTTGAGTTGTTAGATGTTGATACTAATTGTACACTATTCTTATGCATTTGTATTCTTCACTCGGTATTGTGATTTTAACCGGATTCATAGATCTTTATTTTTCACCTCACCATTTCGCCAGAAGATGGTTAGCCTATAGTCATTACTCATTAGCTGAATTAGAATTAGATTTGTTAAACCTTCGACCTATGAAATTTTGAGGTATCAAACGCCATCATTTTTTTTATGGTTTGAGTTTTCAAATTATCTTGAGTTTTAAACTTCTGATTCTATCTCTATTCATAATAAAGTTCAATGGTATCCTTCATTGTTAATCAGTGAAAAATCAAGACTTTGATGTACTAATGCATTGTTAGTCTTTTTAATGAATTTAAGTAAAATCTTAATTTTTAGAACACGAGTTTTTTTAACAAAATAGAGTGTGTATCCAAAAAAGACATGTTTTATAGAGGTTTTAAGCACAATTTACTATCAGGACACGTCTTTCATCCCTTGTACACATTACTTCTTTCAAAATACGTGTTTGAACCATGTGATATTCGGAAGTATGTGAAGACATAATTATAATTTCTAAAAAGAAAGTTACATGTGAGTCGTGAACGTAAGGATTGCCTTTGTTTCAATAAAGCAAACACGTCATACAGCATTACTCTCTAAAGAAGTAAAAATTAAAGAAATAAAAAAATAGATGGAAAAAAACAATAATTTTTATTTGGGCATGATATTGCCACCAAACCAGTCTAGTAAAGAAGGAAAAAGGTGCAAAATTTATGGCCATGTTTTTAGTCTTGATAAAGTTATATTCAATATTGAATATAATTAATAAACAGAAATGTTGGGTATTTGAAATATACCATATTAATAACTACAAACAAAAAAATTTTGGTTTATTTATTTGTTCTTTACATTTTTAAGTAATATTTTCTTAGCAACAGTAGCATGTGTGATTTAATAAGTCATTATTTATGCGATTACTGTATTTTTCATATTTGTTTATTTAAAATTTATTTTTTATTTGCAATACATGTATATTAGTTGAATATAAAATACTTTTAAATAGGAACCATTTGAATACTTTCAAGAGTTTATTAATAAAAAGAATTAATTCTAATCATCATTGTAAATGAAAATGGTAGAAAAAAAGGTTGTTCTCTTTGTACTAAAAATTATCTTTTATAGCCAAATTATTTCATTAATTAACTTTTTAGTTTTTATTAAAATATATTTTTATAGCTTTTAATATAGAATATTTTATATAAATTTAACTGCGCTATAATATGTGCTTATTTTTATCTATATTTTAATATAAGTTACATTGGAAAACAATTTTATGATAAAATTCTTACTGAAATACGATTAAAAATACACAAAATAACATATTCGAATTTATACATATAACTATATTTTAAAAACTATAAAGAAAAAAAAACAATATTTTAAATAAAAATAACAAATTGAAAAAATTAATCGTCGACATAATTAGGATGTCAAAAAACTATAAATAAAATCCATATATTTTTCTAGGGGACACTACTTAAAAGTTTTTTTTTGAAAGGTTACTTAAAAAGAGGTTTGGTGAATTTATATCACTGAGAATCTATGTGTACATCTACTTATGTAATTTTCCTTTTAAAATCGTTTCACATCTTATTATTCATAATTATCCTTATTTAATTAAATACTTGTTTGTATTCGTTTATTAAGAAATGAGTCTGTTTATAAATTGTTCACGAACGTTTATCAAACAGGATTTCTTGTTTCTATTCGTTCATTAAGGAAAATGAATGTGTTCATGAATTGGTCACGAACACTTACCAAAGGCAAATGAATTCAAACAAATGTTCATGAACATAAATGAACCCAAACAACGTTTATGAATACAAATGAATACACGCGAACATATATTCATTTTAGAATAAAATCTACATTTTTCATCAAAAAGATTATGAAAAATCCATCAAAAACTAAATAAGAACATAGTTGATTTAATTATTAGAAACATGATTAATACAAAATAAAAAAGGTTGTCAAACTTTAACATAAACGAAAACTGAAATAGTTAGAGCATTCACATCCAAACAACTAAATTATGTGTGTGATGTTTTTAAAATATAAAGAGTATAAAAAGTGGTTGTGAGTGGAGGAGAGAGAAAATGTTACTGTTCATCTGTATATTTGGGGGGACACTGTTCACCCCCTATAATTTTTTAATATATTTTGAAAGTGGTTGTGAGTAGAGGAGAGAGAAAAGATAATGATAAAGGTATAAAAAAATATTATTTAATTGAAAAGGAGAGAGAAAATGTAGTGTTTTTTAGTGTAATTTAGGGTGAAAATATGATGGATTGAATGTGAATGCTCTTAGAAGAGGGATGTTGGGTTTCAAATTATTAAAAGGTAAAAACAATAAACAATATTACAACATCTAAAAACTTTTAAATGAACGAATTCAAATGAATACAAATAAACGAACATAAATGAACACATTAACGAACGTTCACGAACATAAATGAACGAACATGACCTCTGTTCATGTTTGTTCGTTTAATTTAATGAATAGATTTCTTGTTTGTGTTCGTTCATTTGCTAAACGAACGGACATAAACGGACTTCTCGTCAAACAGTTATCTGAATGTTTGGTTTATTTATTTATTGAACGGCAAAGAATCTCACGTGTAAACCCACCCTACTCGGAGCTATGTCCAAGGTCGACTCCTTGACCGCCATGAGACTGGGCCCCCCGATACTCGGGAACCGGATGAAATTCATATGCCCTCATCCCGCATCAGGTTCAAACTTGGAATTAAAGATATAGAATGTTCGGTTTATTTACAACCCTATTCCTTCTACTGTCAAACGCTCACAAAAAAAATATGTGAAATACATATGGGAAGTGACTGATTTTTTATATAGGTAGGAAATCACCTAAGCTTTCATGTACGTGTTCCTTATTTTAAGGATCTTGAACTAACGGTAATTTAGCTTATTTCCTCGTATCTTTTGTTATATTTAGAGACAGAAGAGAGATGGTGAACCTGATGTGAATGCTCTTACAATAATTTCACTAGATTTATACCTATCTATATCTATATAATTAAAACCTATATAAAGAAGTAACTTGTTTATGCATATAGTTGTTGTACATGGTGCTTGGGGAGTTTTTCAAAAAAAAAATTGGATTTTTCATTTCTAACCCTAAAGTTTCAAGCTTTGGCAAGTTAAGTTTAAGGTTTTAATCTTTGTTTCCCTTTTAACCCTAAAGTTTTAATCTTTGACATTTTGAGTTTAAAGTTTTAATCTTTAGTAATTTAACCCCTTTGATTAATTTGATTTTTCACTTCTAATTTAAAAGTTTCCATCTTATACAATTTAACCCCTTTCATTAACTTGATTTTTCATTTCTAATTCAAAAGTTTCCATTTTTTGCGATTAAACCACTTTGATTTTTTTTTTACTTGTGTATTGTAATCTTGGCTTTGGGTTTTCCAAAGAAAAATTGTTATGCATATGGTTGTTGTAACCTTCGCTTTGGGGTTTTACAAAAAAAAAAAACTTGATTTTTTTTACTATTCACCCAAAAGTGTTTCATAAATTACTTTTAATCCAAAATTATTTGTTTTTTTACTTTTAACACAAAACTTTTTATCTTTTACAAATCTATCCTCACAACTTTTTTTACTTTCAACTTTGGTCCTTTATAATTTTCATTTTCTACAAATTTTTCGCTTTATGCTTCGTTCTAAATTTTGTGACTTAACACATCGCAACGTGCGTCTTTGTTTTAACGTTTTTACGTTTCGTTCTAAATTTTGCGAGTTAACACGACGCAACGTGCGTGTGTGGGTGAACGTTTTTTCATCGTCTATTTTTCCCGTTTGACAGGTTTAACATAACATGTGCGTCCTAAATTGACTTAGTTATAACTAAAGAATCCCCGCCGCATTGCGGCGGGTCGTAATTCTAGTTTAACAAAAAAAAGAACACAATTCTTTTCTTAAACTTTGTTTATTTTTTCAAATATCTTACATTCGACTCTCCATCTTTATATTACTCAAATATTTTATTATTTTTATCGGTTTTACACACTTACAATAATATATAGATCGATGAATAGTAACCCTCTAAATATAGCGATTCACTGTAGAGACTCTAATATACTGATAATTTGTCCCTATATATATATACCGAAAGTAAGATTTCGAGGGCTCCGCTCTTACAGGCTATTCCTCTGTGTTACACCCTGTATACGAGGCGTTTAGTTATATACGAGCGTTTATATTCGTTGTTGTACACCCAGACCCAGACTCGTAAATGATGTCCTGCTAAAGAGGTCAAATATTAAAGTCTTGTGTCTAATAAAATTAGAACTAGATTAGATTAGATTGCGGTTAAGCAAAAAAAAAAAAAAAAGAAAGAAAGGCTGGAGTGTGTATATGTGTACAAACTCTGTCCTACCAGTGAACGTTGTTCTTGATCCAAATGAAGCCAAATCTACACTCATTGATCAGCACTGGTTTCCAAATAAGGTTTGATTCCCCAAATAATTGGTGCAAAAGTGCACAACATGACATCATCACACAGTTCTTCACGTTTCTGACTTTCTATTACCAAATTATGTCCAATAATTTCCAACCTATCGCCTTCAGTCTCTCTTTAACAATGCATTATGAGAGAGAGAAACAGAGCAGAAGCTCAATGTGGAAATTAGGGCCAGAATTTCATGTTGAGTAAGTTGGCTGTTCATGCTACTCAATTGTTGTTTTTAGTTTCATTTATTTATGCAGATTTCTATGAATATGCTGCTATCAGTTAGTAGATTAATTATGTTTGGCATTAGTTATGTAGATTGTATTGAACTATCTAAATTGGAATTGGAATTTAATTGAGGGAGGGTGTTATCTGAAGGAGATATCTTTTGAGTTATTCAGAATAATTTATTCTATTACTTGCATACGCCTGTAAACGAACTGTTCGACGGGATGAACATGATTTTTTTTTTTCAAACGTTCTTTGTGAATGTCCGTTTATTTATGTTTGATTATGTTCGTTCGTTTTATGTTTGTTCGTGTCTAGTATATTTACATAAGCAGTGGCGGACCTAGAAAAAATTTTCAAGGGGTGCGGATAAGGGGTTTAACCAAATTTTCAAGGGTTCAAGGGGTGCGGATAAGGGGTTTAACCAAATTTTCAAGGGGTGCGGGGAGAATTTTACCTTATAAAATACACTAAATTTTTTTTTCAGGGGGTGCGCCCGCCCACCCTGGACTCTTACTAGGTCCGCCCCTGTACATAAGGGGGAGACTATGTGCACACTTGGTGTGCAGATAGTCTGCCCAAAAAGGGCTTTTTTGTCCTAAATGCACACCCTGCAATGTCAAGCTGTGGCCAAAGCGCGGCGTTTTGGTCCGGTCAATCAGACAAAGACTGACGGGTGTCTGACGGGTCTGTTGACCGGACCAAAACGCCGAGCTTTGGCCGCGTTTTGGTCCTGTCAACCAGACACCCGGTCAGTCTTTTGTCTGGTTGACCGGACCAAAACGCGGCCAAAGCTCGGCGTTTTGATCCGGTCAACAGACCTGTCAGTCTTTTATCTGGTTGACCGGACCAAAACGCCGCCCTTTGGCCATAGCTTGACACTGCAGGGTGTGCATATAGGACAAAAAAGCTCTTTTTGGGTGTGCCAATAGGTACACCCTTACATAAAAGGGGTTTTCTAGTAATAAAAAATGGGCTTTCCAATGGTAGTTATTGTAATTGATCACTAATTAGTAAGTATGTTTGTTTATGTTCGTTTACATTTGTGAACTGTTCATTTAGGTTTTAAACGTACGAACACGAACATACCCATTTTCTTAAATAACTAACTTGAACAAAAAAAAAATTGTTAGATTAGTGTTCGGTTAAAGTTAACTGAACGAACATGCAGATGCTCCTGTTCGTGTTCGTTTATAGTTCTATCTATGACTGGTTTCTAGGACCAGTGAATTGGAAGTATGTTTGGTAGCATGTAGTTACTTGTGGTGGTACGCTTGTTTGGGGGAAAATATTGCTCTAGATATCAAGAACTTGTGACCTTTTTGAGGATATGAAAGGACTAGTTATCATACAAATATATTCATATAATTTCAATCCAATAATGAGATTAATGAATACTTTGCTGATATGGGTCATTCTGTTTACAACTTAAATTATCCATCACATAAGCAAGAAATATATGTATGTTTGTTGTACTCAAATCTAAATTTCATAAATGCTTGTAAGATAATCAAAACTTAAGCAAGTCATATTCTTTTACTTTCACATAAAAATCCGTGCATTGTCAGCACATCTGGAAACATAGTGAAACAAGAACATTGAATAGGTGACGAAAGTTATCATGGGAAATGTTGTACATAAGTTATCATTCAACTTATATACGCCATAACTGAGACACGTAGTCAACACGAATACCATAGTTTCCGATACCATATCTAGGGGAGGTTTAGACTGCAATTATAACACTTTAAATTGATGTATATTGCTATATATAGTTGTAATCCATATCTGATTTGAGGTTTGTAACAAGTCCATTATGTGAACTATATCGACTTTAACTTCATGTGCTACGTTAGTGTATAATTATAGAAACCAGTTTTACTGATATGATTAGTTGATTACTCATACATCTTATTATGCTGGTTGTATTGTAGCTACAATTTCTGGATTCTACACATTGAGGTTTCAAGAGTTTCCCGTTGTTCGCCAACATACAGTTCTTTAGCGTGCACATTTTTCATCTATGGCGGAAGACGGTGTCGTGGTTCCAACGCAGGGAAAATGGAAACTTCCGATCTTTGTTTTCTTCAAAGATCTTAGGTACTTCCTTCAGATGATGCATAATCCTACTTACGGATTATTATTATTATTATTATTATTATTATTATTATTATAATTATTTTTTTCCTATTTCGGTTAAGTTATTCCACTATATATTACAGTTCTTATGGTCATATTTAACGGTTATGTAGGCTTGTCATGAAGATGGACTCACTTGGAAAAGAAATACTTCTAATTGCTGTACCTGCAGCCATGGCATTAGCTGCTGATCCAATTGCTTCTTTAATCGACACCGCTTTTATTGGTCGTATAGGTAAATTTTCTCTTTAATTAGAGTAAAGTACATGGATGGTCCCTGTGGTTTACCAAAATTTTGGATTTGCTCCCTAGTTTTCTAAAAGTACATGGATAGTCCCTCTAGTTTGCACTTTGTAATGCATTTAGTCCCCAACTTTGCCAAAAGTACATGCATGGTTCATATATGATTTGCACTTTGTAACGTAATTAGCCCCTATCTTGGACCTACTGAAACCTTAAGATTTGTTTGCTGGGGACAAATTCCATTACAAAGTGCAAGTGCAAACCACAAGGACCATCCGTGTACTTTTGAAAAAGCTAGGGACCAAATCCAAAATTTTGCTAAACCAGAGGGACCATCCATGTACTTTCCTCCTTAAATTAATATCAGTTTTTTTTTTTTGTTTGTTTTTTTTTTGCAAATTTTGATCTTCTAAATGGCTTCTGTATAGGCCCAGTGGAAATTGCTGCTGTTGGAGTATCGATCGCAATTTTCAATCAAGTTTCAAAAGTAGCCATATTCCCACTCGTTAGTATCACAACTTCGTTCGTTGCGGAGGAAGAAACCATCGAAAGAATGAACAGTGAAGCAATCAAAGTTCAGGACACCGAAAAGAGCACTGTGAACAAAGGGGAGGCAAACGAATCGACGACACAAGATGATGTCAAACTTGAAAATTTGGAAAACGGTTCGACAGTAAAGTACGAAGCAAAGGATGTGGCATCAGAAGATGGTAAGTGGATTTACGTTCTTGTTTTACATAAAAAACAAACATTTGTATTCATTATCTTTTCGGGTTTCTTGGTCTTGTTGTTAATCAGGTTTCAAAGCTAGTCCATGCAAGAATACGACTGTTGCTGACAACATCTCGAATAAGTCGAATCTCAAAAAACAAAAGAGAAATATTCCGTCAGCATCAACTGCGTTGCTGTTTGGTGCGGTGCTTGGTATTCTTGAAACGCTACTAATTGTACTTCTAGCAGAACCATTATTAAGTTTAATGGGTGTGAAATCGGTAAGCACTAAACATCTACATTTTTAGTAATGATTTATTTTTACTAATATTATGATTATTTATCAACCAGGGTTCTCCAATGCTGTTACCTGCACACAAATATTTAACGTTACGTGCACTCGGGGCTCCAGCAGTTCTTCTCTCGTTGGCAATGCAAGGTGTCTTTCGTGGTTTTAAAGATACTAAAACTCCTTTATATGCCACCGGTATGTTCATTAACTTCATTTATATCATTTCTTCACAACTTTTTACGCGTAATATTCCAACATATATTCTTTTTCTAATTCAGTGGCAGGAGACTTGGCGAATATAATTTTGGATCCAATTCTTATCTTCGCCTGCAATTTGGGAGTCAGCGGTGCAGCCATTGCACATGTTCTATCCCAGTAATTATTCATTAAATTCGTGCATTATATTTGATTTTTTTTCACTCATACAAATGTAAAAATAAAAAGATTGCTGTTTAATGTTTATTATTCTGCAGGTACATAATATCGATAATTTTGTTAGTCAAACTGATGCAACAAGTTGACCTACTACCTCCAAGCGTTAAAGCTTTGCAGTTCAGTCGGTTTCTTGAAAATGGTATACATCTATTTATAATGCCATGATGATGTAATCAAGTCGGGTCTAACATGTTTTTTCGGTGATATCTCCGCAGGTTTCCTGTTGTTGTTTAAGGTAATAGCCGCAACTGTATGTGTGACATTGGCTGCATCGTTGGCTTCACGGTTGGGTGCAACACCTATGGCTGCATTCCAAATATGCTTGCAGGTGTGGCTGACATCATCACTTCTTGCCGATGGGTTGGCAGTTGCTGGACAGGTAGAAACTATTTATTTTGTGTGATAGTTTAAGTTGCGCACTAGTTAGCAGGTGTTGGTGGGACCCGTGAGTTTTCCCTAATGGGTTTTCATGGTCACATACAGTTGCGGCTAAGTTAGAAGTAAGAACAAGTGTTGATCAATATTTGTGTTTATGAAATTTTGTAGGCAATAATTGCATCGTCATTTGCTGAAAAGAACTATGAGAAGGCTACAGCTGCCGCAGCTCGAGTGCTACAGGTATGTATGGTTACTTATCACATTTTATCTGCGTATAATGATGATTAATGAATTCATGCCCTCACTGTGTAGACATAAAAATATACATCAAATAATACAGATTAATAATATCTTGAGAAATGTTGTGATTTGCAGATGGCCTTTGTAATGGGCCTCGGACTTGCTCTACTAGTTGGACTCGGTTTACATTTTGGTTCTGGAGTGTTTACAAAAGACATAAATGTTATACACATAATAACCATTGGTGTCCCGGTATTCATCCAGATTCAACCTTTTTAACAAGAAATAAAAATTTAATTATTTTGTTTTTATGATATCATATCACTGATCCTATTTTCCTACAATCAGTTTGTTGCTGGTACTCAACCAATCAATTCGATAGCATTTGTATATGATGGAATTAACTTTGGGGCCTCAGATTTTGCTTATTCTGCATACTCCATGGTTAGAAATACCACGAAAAATCATCATCTTTTTGCCTACATTAATTTTATATCAACTTTTGTTTTATGTGAATTTCTTCTTGTTAGATCCTCGTGGCGATAGGGAGCATCGGGTCACTATTTGTCCTGTACAAAGCCGGTGGTTTTGTCGGAATTTGGGTTGCTCTATCCATTTTCATGGGCTTACGTGCAATCGCTGGCATATGGAGGTATGGAAACTAAAATTAATTCTCCTAATTTATGCTAATTTATATATCCAATATTGATTTTATTAATCAAGATATACTTTTAAAAATGTTTATCATTATTGTTATTATTTTACGGTTTAATGATTGATTAATGCTTTGGTTTGCAGGATGGGAACAGGAACAGGTCCATGGTCTTTTCTTAGGAAGTAAAAGATGGTGGTTAAGGTTAATTAGAGGACATCATCATAGTTGTATACCTCCTTGGTTTGTTGGTCTTAGGAGAGATTTCACCTTGTGTTTATGTTTTGTATACCTCCTTGGTTTGTTTGTTGGTCATAGGAGAGATTTCACCTTATGTTTATGTTTGTTTCAGACACTTGTTACTTCTGTTTCATGCCTTTCATTTGAGTTTGATGAATGATAGGACACTCTCACTTATCTACTCTTTATAAATACAAGTCAAGATGAGCCAAGTTGCTACTGAAAATAAAAAAATAAATAAAAATTTTATAAATAGTACACAAACTGAACCCAAACCAAGCTCGAGCTTAAATAATCAAAAATGATGAATTTTTTTAATGTTGGTGCAATGCTGATTATAATGGTGCATCCATACTAGTTATAACAGTATGTTTAAGTTGATCCATTACAATGGTACATTTAAAGCTTAAAATAACTACAATGGTGCGTGTAAAGTAACTGCTATAGTAATGACTAAAGAAGAC

>HanMATE6
ATGGCATTAGCTGCGGACCCCGTTGCTTCTTTGATCGACACCATCTACATTGGCCGTATAGGTACGTTTTCTTAGCTCAAGGAATTGAACTAGTGTCACAAACTAATGTTGTTTATGGTTTAATACAGGACCGGTGGAGATTGCTGCTGTTGGAATATCAATCGCGCTTTTTAATCAAGTTTCAAAAGTTGCGATATTCCCACTTGTTAGTATTACAACGTCGTTTGTTGCTGAGGAGGAGACGATAGAAAAAATCAACACAAAGGTGATAGAGGCTGAGGAGATGAAGAGCGGTTATATCGATAAGGTGTCAACCAAAGGAGAGGCGCTAGAGATTGTAGTTGGGAACTCGGATGATGGTTTGAAAGAAAAGGGCGACCAAAAGGAGTCTGCTACACCTGAAGACGGTACACCTTTGTAGTTCATTATGATCTAGACCAATAACCCATTGTTGATATGTTTTGTTAGAACAAAATACACAAGTCATGAGCCTTAGGTAATAGATAAAATGGTAACTTTTTTACACAAGGTTGGATAAGTTGATTCAAAACACATTTTGTTAAGAAAATGTTTGATTACTATAATAACTATATTATTACAATGAAAATTTTAACTTTTTATATGTAATGATTTTAAGATTTTTGTGGATTAAAAGGACAAAATACTTAAAAGTTTCAAGAATTTACATCGTTTGTTGTTGACTTTAATAACAAACTTATAATTTGTTACTACTTGATCTGCTAAAACCAACTAACACGTAGGATAGAGCCTCGGTTAACACATTGTAGCAGATACCGTGAAACTTCTAATTAAAATGCTTTAAGAATCATCGTCTACCATAACCAACCACCCAACTCGAACCATCAAAATCCCACCTAGAACACACCCACCAGTTACACGATCGTTAACGCCCCCATAGATACCACCCGGCCGCTGACGGACGGAGAAATGTTGCATTGTGTGACTCCTTGTGTGGCTGAAGAAGTTGTTCAACTTATGTTGACGAACGAGGTCCCAGATGCGGTGTCAGTCCCTTTCACTTTTTAATTATTTTTCTTTTGTTGTGAAAAATTAATAAACTTCGTATATATCTATAACTATATGAACTTGTTAAACTTTTACATTGTGAAAAATTAACAAACATCGTATATATCAATAACTATATGAACATGTTAAACTTTTATAAAATAAATTTCTTAATTTACAAAAATAATATTTATGTGATGCTTAACTTTTTTATAAACTTAAATCTAAGAATGTGTATACATTTTTTACAAACAATATATTTATAAGTTTGTGTACATTAATACTAAATATTAAATAGTTTATAATTATATTTTTTTGATACGATATAATATAGAAATACTAAATAGTAAATAGTTTATAATACTTGTTTATAGAAATATAAATACAGTAAGTGTTAGGCCCAAGGGCGTAGCTTTGTGAGGGCGGGAGGGGCGGTCGACCCTCCGAGCTTTTCGCTCGGTAGTGGAGAGTAGGTCTAACTAAGACCTTTTGTAAAGAGATAAATACGAGTGATGGACGAACACCCAAATCGTGTTCTTGATGAATTAGTGTTTGAATTTGTATGTGCCACCTCTATATTTTACAAAGAAAAACATCAATTTGTGATATTTGTGCATTAGTCACTTACAGCGATTTTATTGTCAATCAGATCCTAAAACAAGCTCATGCGAGCCTACAGATATTACTGATCATCAGAACACGAATGCGCCTAATGTTAAGATACCGAAAAGAAATATCCCTTCGGCTTCAACAGCGTTGTTGTTCGGTTTAGCGCTTGGTGTTCTCGAAACACTCTTCTTTGCACTTCTTGCCAAACCACTTTTAAGTTTGTCAGGAGTTAAACCCGTAAGTAAATTCCATTCACTCCAACAAACATGTCGCATTTTCTTATAGAAAGCACATAATTTTGTATAGGGCTCTCCAATGCTAAAACCGGCATACCATTATTTGGCACTACGATCACTAGGAGCTCCCGCGGTTCTTTTTTCTTTGGCAATTCAAGGAGTCTTTCGCGGTTTCAAAGATACCAAAACCCCTTTATATGCCACCGGTATGACTCTTACATCCCTTTTTCTATACCACACAACAAACTTTGTAAAAAATGGTCATTTTTTAAATGATATGAAGTCAGCAACTTCAAATGAATAAAGTTAAATCGCTGTCTGAGATAGCAACTTCAGTTCTATCATCATCTAGATATGATGTGCTCGCTTTCCACTGATTAAGGTTCTAACACGCGCATGTTGTATTCTACTTCAGTTGCAGGCGATGTAGTGAATGTAATCTTGGATCCACTTCTTATATTCACTTGCAATTTGGGTGTTAGCGGTGCAGCTATTGCTCATGTTCTTTCCCAGTAATCACTCTTTGAAATTCACAGATTAGATGGTGCTACACCTTGACATGTTACTAAACACCATTATGATTTCACAGATACTTGATATCCTTAATTATGCTAGTCAAGTTGATACAACAAGTTAATCTACTACCTCTGAGCATTAAGTCTTTGCAGTTCAGCCGCTTTCTTAGAAGTGGTACGCTTTGGAAACTTGATTCAGTTCTTTCGTAGTTGATATTACCATAGAAATTAATACGTTTGTGCTTCACAGGTTCGCTATTGTTGTTTCGAGTCATAGCAGCAACCATCCCCGTTACACTCGCTGCATCCTTGGCTACGAGATTGGGTGCAACAACCATGGCTGCATTTCAAATTTGCTTACAGGTCTGGTTGACCTCTTCACTGCTCTCAGATGGTTTAGCCGTTGCTGGACAGGTTAACACCTTAAGTATTACTTTTGTATAATACATATTAGATCAACTCTAAACCCTAAACCTTGAATCCTATACTTAAGAACATTGTTCAAGCATGCATTAACCATCTCACTGGTAGGCCATAATCGCTTCATCGTTTGCTGAAAAGAACTATGAAAAGGCAACGGCAGCCGCAACCCGAGTATTGCAGGTAACATGACGATGATTCTAGTTATTTCTTGAGAAGTTTTAGGATTACAAGGTGCTTTAGGATTGAGTTATGAACCTCTAGGCATTTAAAAAATATATATATATTGTATTTCTAGGATGTATACTATCCTCGCCAGTGAACTCCATAGAGTTTGATGAAAAACTCTTATGGAATTCACTTTCCACTCGAGCACACTTGCCAAGTTCGCTTGACACACCAACAAAAAAAACATTGTAAGAATACTTGCATGATTCGCTTACAAGGGTAGCGAAATACTTGTATGTACAAGAACTTTTAATAAGAAGCCTAGAAGTACTTGGTTGAATCCAAAAATTTCTATATATTGATGAAAAAATCTTTCTGCAGATGGGATTTGTTTTGGGACTTGGAGTCACACTTTTAATAGGACTTGGTCTGCAATTTGGTTCTGGTGTTTTCACCAAAGACATAAACGTGAAGCACATCATAACCATGGGTGTCCCGGTATATATCCTCCAACCTTCAACTACATATCCCTTCCATTCTGTGTTTCATTTATGATTATCAGCGTTTCATTTAAATTTGTTATTTAGTTTGTTGCTGGCACACAAACCATCAATTCAATAGCATTCATATTTGATGGAGTTAACTTCGGGGCACATGACTTTGCTTATTCTGCATACTCCATGGTTGAAATTCCTGTCCTTTCGGTTTAAGAACAGTGTAGCTGATCATATCTACAGTTTACTTATAAAGCGACTTCATTTTCTATTACTTGCCTTGTCAGATCCTAGTGTCTGTTGCGAGCATTGGATCATTATTTGGTTTGAACATAGTTGCTGGTTTTGTTGGAATATGGTTCGCTTTGTCGATTTTCATGGGATTACGTGCTATCACAGGCGTATGGAGGTAACATTCTTGGGCATCAAACTTATAAAAAAGACCTCTTATGATTGTTAAGTGGTGGGTGTATTTGCAGGATGGGAACAGGAACGGGTCCATGGTCTTTTCTTAGGAAGTAG

>HanMATE7
ATGCTTTTGAGTGGTAGGTACACTCGGGAAACACATACCTACCCCCTTTTGATCTATATATCAAAACTTCCCACGTCTTAACACTTCCGAGTTCACCACCCGTCCCTCACATCACCGACTTCCACCGGAAGTGGAAACAACCGTTGACTTTGCATCGGCGACTATTGCCATTAATAGTAAGTCTGTTTCTCTGTTTATCATTTTGTCTGATATATTCATTTAAGGTTGTTCTTTTACATTTTGGAACTTCCTATCAAACATAGATTCATTGGATCATCATGTTATATATTAAAATATAAGGTTTCAACTTTCAAGGGATCATCATGTTAAATATTATGATATATAAGGTTTCAACTGTCAAGATATGGTAAATCTAGATGAGTTAGACAAGTTCAATGTTTTAGTTATGTGTATAGGATGATCGAATTGCGGTTAGAGTATCGCGAATAGGCCGTTTTTTGAGCCGGCTGGGCTCGGATGATGATGGTTTTGCCCCCAATGATTTAAAAACGGCCATTTTTCTCCTTGATGTTTCGATCTTGTCGCCAGTTTGCTCCCCGGCTCTAACTCCATCAATATTGTATGTTAACTGGAAGAATATTTTGGTAATTTCAAGTATAACGTAAGGGTACTTGGATCTTGTATGTTAACTTGAAATTACAAAAATACACTTTCAGTTAACATACAATATGGATGGAGTTAGAGCCGGGGAGAAAACTGTCGATAAGATAAAACATCAAGGAGGAAAATGGTTGTTTTTAAATGATTGGGGCAAAACCGTTAAAGTGACCAAACCACAGGGAGCAAAACGGAAGTTAACTCTTTAACAAATTTTGTTAAAAGACGGAGGAGAGGATGAGGGAGCGTTTCTTGTTGTGCGAGGGACAACCCGGTTACCCGGGTATGGAGTGACGTGGCTGATGTTTTTAGGCTTTTTATCAATCAGGCTACTATTAAACAGGTTACACATATTATGGTTACATCATAATAAAAGATGTCCGGCTGCTAAAGTTTTCATGCTTTTACAAAAAATAAATACTAGTCGTATTCAAGTTTATCAATGTTCATCCTAAACAAGAATTCATTTTATCAACCCATTGTTATTATTATTTAAAATATACAACAATAGGTTTATTTATTTGTTTAATATTTCTTATTTTTATAATAGGCGGCGTAGATCCAAACACGTTAAAGAGGGTTAGGTGGCACAAAACACATGGCTCACATTGCCACCTATGTTCCCACCTATTTTCCCACCTACCCCATTATGCCATTATTTAATAAAAAAGAAAAACCCGCTTTAAGATTTATTAATTATTAGTTATGCCAATATTTAGTAACAACTTTTGTTTTGTATTTTTTTTAATGATAACACTTGGATACTATTAACTTACAATAAATAAATCCTAATCTAGTTCTTAGTTTGGGATTGAACCCAAAATCTCCTATCAATAGACAAGAGTCTCTACCAAGTGAGTTAGTCTCACACTAGCAGTAACAAATTTTTAACGTCGAGAAATCAGAGTTTTTTTTCGGTGATATTAGATTTTCTATTCAAAAGGAGATCGCGGCGTAGCTTATTACATGTTTATTTTATGTAAAGTTCCTTACGATAACTCTTATTGTTTTCTTAAACTAAAGAAAAATATTCTAAAAGTAAAAACTCCATATGATAAATAATACAGATTTAAGTTATCATGATTTTTTACAAAAGCTTTCAATCATACAAATTGACATTTAGCATATTTAAAGAGAATTTTCATATTCCTTAATTTTGATTTCATGTCCTTTTTAAGATATTGGTGTTATTATTATTATATTCACAATTTGCTAAATTAATATATTTTGGTAGTACAATGAATCAACGATGTCGGCTATAATGCTTTAAAATAATTTGACTTATGGATCTGGTCAGAAATCTATTATCAATTGAATGGATGTGTATGAACGGCGACTCCAGAACAACTTTTTGAATATAATAAGTTATTATTCAATTATTGGTCTCATAAATAGTTTTACTTAAACATATTATGGTTTCTTATATTTTGAAAATATCTCATTCTAATGGCATACAGACAAGATAGCACTCAGATTTGTCACCCCTAATAATTTCTTGTTTTCACATTTATTAAAAAAAAAAAAAACTAGTACAAAATGTTGATAATAACAATTTTGGTTTTGTCAGGTGAAGTAAAAAATGGATAATGGACTTGAAACGAAGCTACTGAGACATGAAGAAGAGGAGGTAGAAGGTACTTTGACAGAGAGGGTCTGGACCGAATCCAAGAAGATATGGAGGGTCGCATTGCCCGGTGTTATATCAAGAGTCTGTGCATTCGGAACCATCGTCATCACTCAATCATTCGTCGGCCATATAAGTGACATAGATCTTGCTGGTTACGCACTTGTCCAGACCCTAAGTGTCCGATTCGTCAATGGAATTCTCGTACGTTACCGTTTATTTTATTCTCTAATCGCTATATGTACACCATCCCACCTGGCATACTTTACTTTACTTGGCAGTATAACTTTTGTATTGGTGTGTCCAATCACATCTTCAATAAAGTTATACGGGCCATATGTCTGTTGCATACCACTAGTACAACAACAACCTTAATTTAATGTTGTACAAGGCCCGTACCTATAACTGTTGCAGACCACTCATAAAACGGCCTGTACACAATCTTAATTTAATGTTATATGACGCGTATAACATTTCTACAAGTTATACGGGACATATAGGTATATAGCCCGCATCACCTGTTAGTGGTGTGTGGATAGTGTGTCAGTGATATACATATAGTCTGCCCCATTTTAATTTGTAGTTTATACGGGCCGTATAATGGCTGGTATAAAGCCTTAATTTAATGTTATACGGGCTCGAATAGCATTTTCTATAAGCTATAAGGTCCATATAATTCATATCGGCCATATAAGTTAATAGAATTGTTTTACGGCCCCTATGTGGTTAGTGTGTCAGACTGTCAGTGGTGTTTCGTTAGCTCGTCCTGTTTTAATTAGTAAGTTTATCAAATTTGACAGTTGGGGATGTCGAGTGCAACCGAGACACTCTGTGGGCAAGCGTTTGGGGCCGGACAACACCATATGATGGGGATTTACCTGCAACGATCTTGGATCGTCGACTTGATTACTTTGACTATTTTGCTGCCAATTTTCGTCTTCGGGACACAAGTTTACAGACTCCTGGGTGAAGACGAAGCCATAGCTGAGAGTGGTGGATACCTGTCACTGTGGTTCATCCCTTTTGTCTACAACTTTGTTTTTAGCTTGACGATACAGATGTTTCTACAAGCGCAGTTAAAGAACATGGTGATTGCTTGGCTTTCGATCTTCCAGTTCGGCATTCACATCCCATTGTCGTGGCTTTTGGTCTATAAATTGGGATTCGGGGTGCCCGGTGCGATGATTGCGTTGTCGGCGTCGTCTTGGTTTCTTGTGATCGGAGAATTTATTTACATTTTTGGCGGTTGGTGTCCTTATTCATGGAAAGGGTTTACAGTTGCTGCATTTAAAGATTTGGTTCCTGTTGTGAAGCTTTCAATATCATCTGGTGTTATGGTCTGGTAAGCAGTGAATAGTATTGATGATTAATTATTCCATTTGAATTGTCATATTGACTTTTGAAGTCAAACTTCTTGCTTCTGAAATTCAGTTTTGATAATTCTTTTAAACATGAAAACTGAAAAAAATATAGCTTTGTATTATTTGCATTAGAGAGTCCAGTTAGTAATCACAATGTTTTTAGAGTTATTTTTTAAGCCTCAATTCGATGTTGAAAGGTAGACAGTTTGACCCTAAAAGTCAAATTCAATTTCTATATGATGTTGAGTAAAGACTCGATGAACAAATACTTTTGACTTTCGGGGTCAAACTTTTTCTTTCAAATTCATAACCACCCTCTTTCTTTATCGTTCCGTTTTGTCAGCTTGGAGCTATGGTACAACGCGGTGCTGGTCTTACTTGCTGGATACATGGCGAATGCAGAAGTTGCCATTTCTGCCTTTTCCATATGGTACATACCTCACTTTTTTTCTTTTTAAAAATTATATATATAATTATTTAATATCCGAAAATTAATTTTGAAATTTTGCAGCTTGAACATCAATGCATGGGAGTTTATGATAAGCCTCGGCTTCTTAGGCGCTGCATGGTACTAAAAAGACCTATAAATCATTTGCAATGCAAATTTTTTCAGCTTGTTATATTTGGTACTGATATGTTTTTAATCTTTTAAAAAAAATATTTAGTGTACGCATTGCGAATGAACTTGGAAGAGGAAACGCTAAAGCTGCAAAGTTCTCAATTAAAGTTTTGTTGGGAACTTCAATTGCGATAGGGACATTTTTCTTCGTTCTTTGCCTGGTGTTTGGTAGAAAAATTGCTTATTTGTTTACAGCCGATGAACGAGTTGCGGATACCGTATCAGAACTTTCTGTATTACTTTCGTTTTCCGTCTTGCTCAACAGCATTTATCCGGTTCTCTCAGGTAATTCCATATCTTATTGATCACGCTTTACTATTGTTTTTTTGTAACGAGTTTGTTTAGTGAATTGAACACGTGAATCCTATTGTCATTAGGTGTGGCGGTTGGAGCTGGAATGCAAGGAATTGTAGCGGTTATTAACCTCGTTACGTATTACTTGATTGGTATTCCAACAGGAGCTTTGCTCGGATATTTGACGGATCTCCAAGTAAAGGTAAACCAACATCCAATATATGTAACCATCACGAAACAAAATAACATCAGGATCGAGTATAAATATTGATACTTTTGTTCACTCGACAGGGTATATGGATTGGAATGATTGGTGGCATTGTAACTCAAACACTTGCGCTCATGTACTTGACATGGAGAACAGATTGGGATGATCAGGTACCTTTATGATCATGGTTGTTAGTTTCTAACGTTACACCGACCCGTTTAACCCATTTAATTTTGTTAATCTAAAAAAGAACGTGTTTTATGCGATAACGTAACTAGTTGAGTATTTTACTCCAAAGTTTAGAAGATACAAAAAAATTCGCATCAAGCTTTTATAGTTTAAACGCCATTTTTTTTAATAAATTGTCTTTTTTTGTTGTTGTAAACTTCTAATTTTAGAGTATTAACATGGGAATTATTATTATTTTTTTATAAAAACGGTTACATGGGAATTATTATTATTATTATTATTATTATTATTATTATTATTATTATTATTATTATTATTATTATTATTATTTTTTTATAAAAAGGGTTACATGGGAATTATTATTATTATTATTATTATTATTATTATTATTATTATTATTATTATTATTATTATTAGTTTATAAAAAGGGTTAAATTGTCCCCAAATAAGAATGTTGTGTTCGGGTTCGTGTCAAATTTTTAGGTTAACATTGGGGTTGACCCACGAGCAAGACCCATTTAATATCGGTATTTATATAATTTGAAATATTGCAGGTTAAGAAATCGCTGGAACGGCTCAATCGATTCTACGTGAAAAGCGCTGATGAAGCTGAGGAAATTTCAAACTGATGATCATGTTCATACCAAATGGTTGAATCTTTATAAGCAATGTAGCAAGTTTTTGTAGCATCTTTTATTGGAATTTCATTATATCTGGGGTGGGGGGTTGATTCTTTCTTGTTAAGTAGATGTTCTTTGCTTTCTATTATTGATAAATAATGTTTGATCTAGTTTAGTCCCTGAACTATTTATTATTTACATCTACAGCCCTTTACTTTCTATTTGGAGAAAAAGAAATTTAACTCCAGATCATAAAATTACTAATTTAATCACTTGGTAATAGAATAATTTGTTGTATATACCGGACGACATTAAGAGGTCTAACAAGAAAGGACTACTAATAAAAAAATTGGCTAGCTATTTCATAGGTTAAATTTGTTTACATTTGATACTATTCTTGTCTTGTAAACTCCAGTCCATTTCGTATACTTATATTAATAAGCACATCCAAATAACAAAACGTAATATTAATCGATTGGTAAAGACAAAATCTTTAAACATCTGAGTTTAAAAGGGAAAGATAATAGGGCAAGGACAAGGGCTTTGTCGTAGGGCAAGCGGTGCTCAAGGCAGAGG

>HanMATE8
TGACCGGTGGGTAAGTATAAAGCGTATCATATATATATAACTACAAATTTGGATTCTGCTTCATTCACACTCTATGGATTCCAACGCAGAAACACCTCTTCTTACCTCTAAACACATCACAACCAATGCTCATTTCACCGGTGATGCTCAAGATATCCCTCCGATAAATGGAATAAGCGATTTCTTCGTCGAATTCGGAGTTGAATCGAAGAAGCTATGGTACCTTGCAGGCCCCGCAATTTTCACTACTGTTTGTCAATACTCACTCGGAGCCATCACTCAGACGTTCGCTGGTCATGTTGGAACTCTTGATCTCGCAGCGGTTTCGATTGAAAACTCGGTTATTGCCGGGTTTTCGTTGGGGATTATGGTTAGTACATCAACAAACTCTCAACAGAAATCTCAGCAATATATTTGTGATTGATGTAATCGTTTTTTTTATTTTTTTTTTATTTATTTTAGAACCCTAACTCGCACCCTAATTGAGTTGGTTTTTTCAAAAAACGAATAAATTAATAAGGTGTTTGCGAATGCTAAAAGTGCTTTTTATTTTAACTTTTTGAGTAAATTACTTTTTAAGTTCATGTGTTGTAGTGGTTTTAACCATTTAAGTCTAAAATCAAAAAGTTTAACGCCTTGAAGTCCTTGACCACTCATTTTATAACGTTTTGAGTTCCTGTGTTTTAGTAATTTTAACTACATGAGTCCAAAATCAAAAGTACAAGTGTGAAAAAATGGACTCAAAACGTTATAAAATGAGTGGTTAGGGACTCAGGGCGTTAAATTTTTTGATTTTGGACTCAAGTGGTTAAAAACACTAAAACACAGGGACTCAAAAAGTAATTTACTCTAACCTTTTTATTGCACCCTGAATTGAGTTTGAAAATAACTTATTAATTTATTGGTTTTTTCAAAAAATTAATAAGTTAAAAAGGTGTTTGGCAATGCTAAAACTTTTTGTTTTAACTTTTTTATTAGAAGTAAAAAATTGTTTTTTAAAAGCTACAAAATTCTTGCTTCTTAAATAGCTTTTGATTTAATCATTAAATCTATACTCCCTTTAAAACAGTAACTAAATATAAAAACTTATTTTATCATTTTTGATCTTTTTACCCTTTTTTTACTACAAAAGTTGAACCAAAACTTTTTTAAAAACTCTCCCTAAAAGTCATAAGTTAATAATCATTTTGAAAAAAAAAAACCAATTTTAGAGTTAAAATAAGCAATAATTGATTTGTGATTGGTGAAACTCTTTTTACTTTTGAATTATTTTACAATCGCAAAAACATTTAAATCTACTTCTGAATCAACACCAATATCTAATAATTTGTGAATAATGACAGTCTTTTTTATGTTTTAATTTATTTTAGAACTACTAACTCACACACCTTCTATATCTATTTCTAATCTTGTTTTGTGAATGATAAAACTCATTTTACTTTTTAACTTATTATAAAACCGTTTACTCACACACTCTCTAAACCTACTTCTAACTCTACACCAATGTACAACTGAACTATAACAGGTCGGAATGGGTAGCGCGTTGGAGACGCTATGCGGGCAAGCATACGGAGCCGGGCAATTAGACATGTTAGGAATCTATATGCAAAGGTCATGGATCATCTTATTCGTCACAGGTCTAATCATGATGTTCCTCTACATATTCGCAACCCCGTTACTCCTCTTAATAGGACAAACCGAAGCCATATCACACGCGGCCGGTAAGATGGCGTTGTGGATGATTCCACAGCTGTTCGCGTACGCCGCGAACTACCCGATCGCTAAGTTTCTACAGGCGCAGAGTAAGATCATGGTCATGTCTTACATATCCGGTGTAGCATTGGTTATTCATACCGTGTTTAGCTGGCTGTTTATGTTGAAGTTGGGCTGGGGGTTGTGGGGTGGAGCCCTTGTGCTTAATTTTTCTTGGTGGTTCATGGTGGTGGCTCAGATGGTTTATATTATGAGTGGGACATGTGGTCAGGCTTGGTCTGGGTTCAGTTGGGCGGCTTTTAGCAATTTGTGGGGATTCGTTAAACTTTCGTTTGCATCTGCTATAATGCTTTGGTATGTGGAATTATCGTGTTACCCTCCTCCTTATCGTTACATTTTTTTTTTTTAAATTTTAAGGTTCTCACCATTATCACATCCTTAAAATCTTATTTTCACAATCCTATAGAGTTACATGGGTCGTATAACTGATTGTTAAACAAAAAAAATTGTCAGATGATGTTTTTTTTTTGTCTCCATGTATACGGGCCCTATACAATGTTATACGACCTATATAATGTTATATGACCCAAATCTCATATAATGTATACGACCCGTATAATGTTATACAGCCCGTATAGAATGTTTATACGACCTAATATTTTCTCCATCTATACGAGACGTATAACATTATACGTCCCAAAATTTGTCATGTCAGATTATTCTATACGGACCATATAACGTTATATGGCCTGTATACAGAGTGTGAAATTAAGATTTTAGGGTGTGAGATTATTAGGAGTTTTTTTTTAATGAGAACAATTATTCCAGTTTATTGATGGAAATTTGGCCCAATATAATATATCCTATAAAAGGAAAGAGGAGTTCGATTTGATTTTCTCAACACGTTGGCTAGGGGTGTTCGTAACCGCTGATATTGATTGATCTGTCGAAATTCGACCGGTTTGGAATAAATACGGCCGGGTTTACGGTTCAGTTTTAGTTTTAACGGTTTAATGATTTACGATTTGGAACGTGAAACGGGTTGCTTAATAATTAATATTTTGTTTTTTTTTTTTTTCGTTTTTGAAATGTAAATATAATATTTACGAAAAATTCTTATGATTTTTAAAATTACTCTTTTGAAAAGAAAAATTCTTTAAAACCGTAAACCTTTTAACCAAACAATCAGAGCGTGAAAGCCGACAGGTTAATTTTGTTTTCTTTAAACCGTAGTTAGTTGTTCAGAACAAAATTCCGATCAAAACATGTTGAACCAAACCGTAAAACTCCCCATGTAACACCTACTAAAAAGTAAAAATTATTTTTACGGTATAATGTTTATTTTATTTTCACCAGCCTTATATAATTTATCCAAAATTATATTTTCAGCTTGGAGACATGGTATTTTATGGCGTTGGTACTTTTTGCCGGATATCTAAAGAATGCTGAAATTGCAGTCGATGCACTCTCCATATGGTTAGTATTATTATTCTTTTTGTATATTTTTTTAAATATATTAGGAGGCTTATAATTAAGATAAATATTAAAATAAAGTAAATAAACCATAGTTTTAAATATTTATTTATTAAAAGCTGACTTAAGTAAGTTAAGTTAAAAGATATTTAATATGGTTTTGTGGCCATAAATGTAACACTAAACCATGGAAAGAGAAATTATTGTCTTGAGCCTATCTAGTCAATTTGTGCCTTGTAACATTACTAAAACTTATCATGAAAATGAGTTGTCATTAAACGTGGTTGTTATTTTTCCTTTTTTTGAACGGTTGTTTGTTTTTCTAGATTGATAATTTTAATGGTGTAGAGTTTGTGTTCCTCTTGAAACTATATATGTGGTGTTCGGATTTAATAGCATAACCCATCAACTTGTTCACCATCCCAGGCCGGCCCATAGCAAGTGCCGGGTGAACGATTGTTCTGGATCCAAATTGAAATAAGGCCCGAAAATATATATATAGAGGCCGGTTATTGTATAAATTGCCTTAACGTACGTTGCGTACCAGATGCAGTATCAACATGCGATTTTTGTTTTTTTTTTTTCAGCAACATGCGATTTTTTTTAACATGCGAAATTATTTTTTTTAACATGTGATCTTTGGTTTTTTTCAATATGCGAGATTTCCTTTCTGGGTTTATAACATGCGAACTTGCCATAACGTATACTTCGTACGTTACGGCATTTTGTACGATACACCTTTTCTATATGTATATATATTTAAAAAAAATTGTATGTTTTTAAAGAAAAAAAACTTAAAGGGCTTGGATTTATGAACGAAAAACGTTAAAGCCCAACTATTTTTAGGGGTGTTCATCGAATCGAATATCGAATTTTCGAATTATTCGAATAATTTTTATTTTTCCTTGAATTCGTGTTCGATTCGAATTCGATTAAAATATACCAAATTCGATTCGAATTCGTATTCGAATAAAAAACCCAATTCGTATTCGATTAAAAATTCGAACTCGAATAAATTCAATTTGATTTAGATTCTTTAAAAACATATAAAAAACTATCAAAATGAAAAATAAATTTTAAAGCAACCATAAAGTACGATATCATATTAAAACAGTTCCAAATAAAAATATTACAAGAAGTCGGGAATAACCACTCCACAAAAAAAAAACAGTTCCAAATAAAGTATCATAAATCTAAAATTCAAAATGAGAAGTCAGGAATAACCACTCCACATTACAAGTTAAAATATTTTTAGGGTTAGAAATCTATTGATAGATTTGTTACTTAGGTTTTAGTTATGGGCTATGTAATTAGTTTGATAATGGGTAATTTTACTACTTGGAATAAATATTGAAAATAATTTGTAGTATAGCTTAATAAAAGTTATATATGTATTATATATAAAAATAATAAATAAAAATGTTTATTTTTTATTCGAATTTCGAATCGAATCGAATTTGAAATTGTAAATTCGTATTTGATTCGTATTCGATTTATTTGACTCGAATTGAATCGAATTCGAATTCGAATTCCTATAATCGAAACGAATTCTTGATAATCGAATCGAATTTAAACGAATTTCGAATTTTTCGAATTCGAAACGAATTCTGCGCACCCCTAACTATTTTTGCCAATGAAATTCAGAAGCCCAATTATTTTAGTGTGTAATGGAATAATGACTTGGCCCAAATCAATAAACAAACATAATGATTAATAAATAGGGTCCAAATTTTTTAATCTCGCACATGACCGATTTTTTTTTTTTTTTGTGATTTTCGGAGACGGCCCTATACCATCCGTTTAACTTATTTATTACACACAGCTTGTTTGTGACCCTTTGTTTTGTTAGATAAAAGGGTTATACCATGTACGTTTACATGATTTTAAATTTGTCTGATTTAAGATTGATGTCTTTCACATAAAAAAATATACAAGTCAGTTTCAGTTTTATCAATACAATCTCTAACCCCACAAAATTTTCATCTCTACACTCCCACACTTCAACTTTCCCTCGGTATCCCTTTTTCTCTCCTCGTCAAACACAAAAAACCACGGTGACTTTGCAAGAAAACCTAACAGATTTTTCTATCTCTCCAACCTTTAAACTTTTGTCATGTCAAAAAGAGTTTGGAAAAACAAACCTTTTTATCAACAAATATTTTCACTAAATATAAATAATGATACATAACGCGATACCATATCGCGTAAATGATAAAAAAAATGTTTTTGAGCAAAATAGATGACTTTCATACTAAACAAATAGTTTACTCTTAAGTTTTAACATTGTTATATAGATATAAACATACAAAAAACGTGATTTTCTCACTTTATGATGTCCCCTCATAACACAAATCATGTCCAATCTTTGGGTATAACAACCATACCCAGTAAATCCTACAAATAACAAGCTACTTATAGGGTCTGGGGAGTGTGGGATGTAGACAGACCTTGCCTCTATCCCTAGGGATAGAGAGACTGTTTCCAGAGAGACCCTCGCCTCCAAAACGAACAACATACCAACACACCAAGTCAAAGAATATAAGATTTAAATATTATTTGACTTATAAGATTTAAATATTATTCACCCTACAATAATTTAAAACTTGCAACATAAATACATAATAACTAAATATTTAACCACTTTTAACGAAATTATGCAGCACAAACATTCTTGGGTGGGCAGTTATGGTAGCAATCGGATTCAATGCAGCTGTCAGGTAAGTTTTACAATTATTTTTCTTTCAATTAAAGCCATATTTATAATTAAATTAAAAAATATAAGTAATAATAATAATAGTAATATTACTATTACTAATTCTAATAATAGTAGTATTAGTAATAATAATAATATTATGTAACATTTTGCAATGTAGTGTAAGGGTGTCCAATGAACTAGGAGCAGCCCATCCAAGAACCGCGAAATTCTCTGTGGTGGTGGTGGTGATCTTCTCATTTATCGTCGGTGTTCTATTGGCCATCCTTCTGACCATTTTCCGGCATCAATATCCAGCCATATTTGCCAACAATTTAGAAGTTCAACAAGCAGTTTACGCTCTTACTCCATTGCTAGCAGTCTGCCTCATCATTAACAATATTCAACCCGCACTTTCTGGTATGCATATAATCCCCAACAATTATTATAGTTTTCACCATAATTTGTTGATTAATATTTATTTTCTTTTGGAAAATGCAGGGGTGGCAATCGGGGCGGGATGGCAAGCTGCGATTGCTTATATAAATATTGCATGCTACTACATTTTTGGTGTTCCTTTGGGACTAAGTTTGGGATTTGCACTAAATTGGGGTGTGAAGGTGTGATCTTTATACTCATTCATGTTGTATGTTATTCATTAGTGACTATAACCAGTGGTGGAGCTTGATTAAAAGTTCCTGGGGCGGAAAGTTATGGGCCCCAATTTATATATTGTATAAATATTTAGGCAAAATAATTGGGGGGAGGGGGGCAATCCTTTATAATTTTAAAATTTTCGGACGAAAAAACAGAAATTTTACACTTCTAACCAAAACATTCGGGGGGGGGGGGGCTCCCCCGGGTTTCCACTAAGCTCCGTCCCTAACTATAACCATATATATCTAATATAATGAATGTTGTAGGGTATATGGATGGGCATGTTAACAGGAACAGTGGTGCAAACCATTATCTTGATTTGGATTTGTGTTAGAACCAACTGGGAGAAAGAGGTACTTTTCACTCTAATTACTTATCTTGATCGAAAACTTTTAAAATCGAGTCGTCGTTAAAAACAGATTTCGATATATTGATATGTTTTTTTGGACATGATTGTAGGCATCTATGGCTGAAGAGAGAATTAGAAAATGGTCAGGTCAAAAGAGGATTGTGGAAGAGCAATAAAGGGTTATTGTAACCTAATTGAGTTATTATATTTGATGTTATTGGTTGATGGGTTGTCTTATTTTTGCTGAAATTGCATTTTAAGAGGGGTTAACCTTTGCTTGGGATTCAAAAATGTATTCAAGTTTTATGTAGCATTCATCGTAATCCAAGAAAGAAAATTCATCAAGGAAAATAGCAGGGAGGATGGTGTTCCCCAAATATTAATTGAACATGTGATATTTCGTATTTAGAACAAAAAGGCATGTGACATGTTGTATTATTAGTACATCTGGAGTGGTAAAGTTCTATAAGGTTATGTGATAAGTGGTAAAATATGTAAGAGAAAGGGGTTATATAACTTAGGGTGTAAGGGACACTCCTCTCTTAGGAGAGTCCCCTCTCTTACACACACCCAATCAGGACGCATCATGTCAACTTCCCTCTTAACTCCCTTCACACCCTCAATTTGATGGCGG

>HanMATE9
ATGTGTAACCCAACACAATCTTCCCCATCCAAAGTTGTCTTTTACAAGAATACCCTTTTCAAAAATCTCAATAATAATCCCCCGAAATCCATGGATGATAATCATCACCAACTTCATGGTTGGCCAACTCCTTCTCAGGTATACATTTTTGTTGACATTTTCATACACTTCCTTTTGCATGAAAAAAATGATTTCCGTTGATCTCTACCAATGTACACCTGATATTTCTTCAGAGTTATAAATGTGAATGATTTTTTTTTTTTTTTCAAAATGTAACTTTATTAGCCAAAAATTTAATGAGTTCCATTTTTTCAAGCTTATTTTTTACACCTTTAAATGTGTGAAAAACTTGCATGGGTCCTTAAGCTGTACAAAAGGTAAAAACTACAATATGTAGCGTCTCGTTAAAGCTTTTCAAATGGTACTATTTTTATCCTACTCCTTTTAAAGTAGCAACCTTTTCCACTAATGGACAACAAAATGACACTATTCCTACCAAAATTTCCTACAAACGAAAATGCCGACACTTTTCCCACGAAATACCGATTCCTACGAATTTCCGACTAATACTTAATATGAAAACGAATTCCGTCGGAAATCCGTGGGAAATTTCTGACACTTTTCCTACGCATAACATTTTGTGGCTTTTTTGTCGCTTTTTTTGTCACAAAACTAAGACCCTTTCTTGTTCGTCGGAATTTCGTGGGAAAAGTGTCGGCATTTTCGTTCGTAGGGAATGTGTAGGAAATTTTGGTAGGAATACAGGCAGTCTTCTAGTAGTGAGTGGTACATCACAACCATTTATCCAAATTTAGCTACCCCTTTTGAACTAACAATATTCACTCACATATAAAAGAAGCATGCATTGAACTTTCTTCATAATACATAGATTTTGTAAAGTTATATAGAAAGGTTTCATTCATTATTTAACTCTTCATGTGTAGGCCTTAGAGGAGATCAAAGCCATTGGAAAGATCTCAGGACCAACAGCCATAACCGGTTTACTACTATATTCAAGAGCCATGATCTCAATGCTTTTCCTTGGCAACCTAGGCGAGCTTGAGCTTGCCGGAGGGTCTCTCTCCATTGGCTTTGCCAACATCACCGGTTACTCCATCATCTCGGGCTTAGCCATGGGCATGGAACCCATTTGTGGTCAGGCTTACGGCGCAAAACAAATGAAACTATTGGGCTTAACTTTACAAAGAACAATCCTTTTGCTCCTGTCAACTTCTCTCCCAATCTCTTTCATTTGGCTTAACATGAAGACAATTTTGATATGGTGTGGCCAAGACAAAGAGATATCAACCGTAGCACAAACTTTCATTGTTTTTTCGATACCTGACCTTTTCGTGTTGTCCCTTTTACACCCTCTCCGTATATATCTCCGGACACAAAACATAACTTTACCGTTAACTTGTTGTTCAGCGGTTTCTATACTAATTCATGTACCATTAAATATTTTGCTAGTAGGGTATTTCAAATTGGGTGTTATTGGTGTGGCTGTTGCAGTGGTGATCACTAACCTAAACTTGTTATTCCTTCTTGTCACCGTCGTTTACTTCTACGGCATGCACCAGGAATCGTGGGTGCCACCAAGCACCGACTGTTTAAACGGTTGGTCTTCGTTGCTAGCGCTTGCCATCCCGACATGTGTGAGTGTATGTTTGGAATGGTGGTGGTATGAATTAATGATAATATTATGTGGATTACTATCAAACCCTAGGGCTACCGTGGCATCAATGGGTATACTCATCCAAACGACTTCGTTGGTTTATGTTTTTCCTTCAGCTTTAAGCCTTGGGGTTTCAACTAGGGTTGGGAATGAGCTCGGAGCTAAACGGCCTGCTAAGGCTCGTATATCAATGATCATTTCGCTTATTTGCGCTTGTGTCATGGGTTTTTCAGCGATGGTGTTTACTACATTGATGAGGCACCGTTGGGGGCGGTTTTTCACGGCGGATGTAGAGATTCTTGAACTAACATCAGTTGCATTGCCACTGGCAGGTATTCTAGTGTAATATTTTTTCTCTATGTATCCTATGTAACCCTATTAAAGCATTCACATCCAAGTCTCCATCTTCATATTTATAATTTAGCTAAAACTAATATATTTACCCATTAAATTAGTACCTCATAATCGCATTCCCCATATCTATCTCTATCTATTTCCCTATAATAATATTTTTGTTTGTTTTTTTTAATTTGCTATTTTTTCACACACAGCCACTCTCAAAAATATCATGAGAAATAAATATAGAGAATGAATAGCGAGTCCCTAAGTACGGGAAATGGAAAAATGAGTCCCTAAACTTGATCCTTGTTTTAGTGAATGGGATGTAGTGTAAAGTTTAGTTAATACCATAAATTTTTCCTTCAATTATAGGGAAAGTGTTAATATAGGGAATGAGATGTGAATGCTCATATATACACAATTAATATACAATAATATTTTATGTGGCAGGACTTTGTGAGCTTGGAAACTGCCCTCAGACCACTGGTTGCGGTGTTCTTAGAGGCAGTGCGAGGCCAACCGTGGGGGCTAATATTAACTTGGGATCATTTTACTTCGTGGGAATGCCGGTGGCTATATTAATGGGGTTCACCGTGAAATTGGGGTTCGCGGGGCTTTGGTTTGGATTGTTTGCAGCTCAAGTAACATGTGCATTGCTCATGCTTTATGTTCTTTTTACAACTGACTGGAATGTTCAAGTTGAAAGAGCCAATGAGTTGGCAAAACCATCATCATCTACTTTTTCTTGTTTGCCGGCCAATTCTCCATTGCCGGAGACAATCACGAATGATGTTCAAAACTCCATGGAACCAATTCTTGAAGAAATCGTATTGATTTCTAGTGGAAAGGAGGTTGAGCTAGTGCAAGCTGATTGTTCTTCACTTGAAACATATCCTCTCATTGTGCATTGA

>HanMATE10
ATGTGTAATCCCACCGCCACTACCCCACCTGATCACCACCCTCCACCACCACCCCCACCACCCCATTTCTACCTCAATCTCCACTCACTCCCCCTCTCCAAATCCCATTTTCAAACCACCACTAAATCACCCAACAACAACACCAACAACATTAATAATACTAATACTAAAACTAAGAGTATCCTTTTTCCTACACCCTCGGATGTTGCATATGAAACCAAAGCTTTATTCAAGTTGTCCTCTCCTATAGCAATAACGGCTTTGATCTTTTACACACGGTCCATAATATCTATGCTTTTTTTGGGCCGGCTAGGCGAGACTGAGCTCGCAGCCGGCTCGTTGGCTATCGCGTTTGCGAACATTACCGGATATTCTGTTTTATCCGGTTTGGCTCTCGGGATGGAGCCGCTTTGTTCGCAAGCGTTCGGTGCCCGAAGGATGAAGGTGTTATCCGTTACGCTACACCGAACGGTTATTTTTCTGCTTGTAGTGTGTTTACCCATTGGAGTGTTGTGGCTAAACACGACACGGATTTTGATATATTTACATCAGGACCAGACCATTGCACGTGTGGCTCGCACGTATTTGGTTTTTACTTTACCTGATTTATTATCCAACTCGTTTATTCACCCGACCCGCATTTACCTTCGTGCGCAAGGCATCACGTTCCCGCTAACCTTAGCTTCCTTCATCGGCACGTTACTACAGTTACCGTTGAACTATGTTCTCGTGTTCCGGTTTCGGTTTGGCGTTGCGGGTGTCGCTGCGTCGTCGTCGGTTTCGAACTTTGTTGTTTTAGTCGCGCTTGTGGTTTACGTGTGGTGGACCGGGTTGCATTTGCCCACGTGGACGAACCCGACCCGGGATTGTTTGACTGGGTGGGGGCCGTTGGTCCGGTTGGCAGCACCGAGCTGTGTCTCGGTCTGCCTCGAGTGGTGGTGGTACGAGATCATGATTGTGTTATGTGGGCTACTTCCGGACCCCAACGCGACAATCGCGTCGATGGGCATTTTAATCCAAACGACCGCTTTGTTATACGTGTTTCCGTCTTCGCTTAGTTTCGCGGTTTCGACCCGAGTTGGAAATGAGCTCGGTGCAAACCGGCCCGATAAGGCCCGAGTGTCCGCGATGGTGTCGGTTTTTTTCGCGGGGTTGATGGGTTTATCAGCCATGTTGTTTGCGACATCGATGAGAGAGAACTGGGGTTTGATGTTCACGAGTGATTCCGATATTTTACGGTTGACGTCAGCGGCCCTACCAATTATCGGGCTATGTGAGCTGGGGAACTGTCCCCAGACAGTTGGCTGCGGGGTTGTGCGAGGCACTGCTCGACCAACTACTGCAGCCAACGTGAATCTTGGAGCATTTTATCTAGTGGGAATGCCTATTGCGGTAGGGCTTGGGTTCGGGCTTGGGGTCGGGTTTATCGGGCTTTGGCTCGGGTTACTTTCGGCCCAGGTTTGTTGTGCTGGGCTGATGTTATATGTGGTGGGGACCACAGATTGGGAGCATCAAGCAAAGAAAGCAGAGATGTTAACATGCAACGGAGGTGCAGGTGGAGATACACCTTTAACATCTTTAGATCGTGACATTGAAAACCAACCGTTGATTTGCATAATGATGACGTCACCGTGA

>HanMATE11
TCTTATCTCTCTCATTACACTTTTATGTGTGTATCTATATCTATATATTATAATATTATATATGCATGAAGACTTCAATGTCTCGAATCAAATCCTATATGTCCATCATATACAAGCAAATCATGCCAGACTACAGTCAAATCAACCTTGTTGTTCCCATGGTAAGCAACTCTAACCAGTATTGTTTTTTTTAAATAGATTTATAAACATTAAGCAACCATATGCTGTGAATTTGTGTAGGTAATGGAGGAAATGAAGATGATGTCATCGATCGGCTTCCCGCTCTTCACGATGGGGTTAGTAAGTTATCTGAAAAACATGACGTCAGTTGCATGCATGGGACGGTTAGGGAGACTTGAGCTAGCCGGAGGTGCGCTAGCGATCGGATTCACAAACATAACCGGCTATTCGGTTCTGTCAGGGTTAGCTATGGGGATGGAGCCGCTTTGCAGCCAGGCTTTCGGTTCAAGAAACTTACACATGGTTAACCTAACCCTACAACGAACCATCCTCATGTTATTATTCGCATCACTACCCATCGGGATTCTATGGGTTAACCTTGAGCCAATCATGCTTAAACTACACCAGGACCCTGAAATAACACATGTTGCTAGTTTATACTGTCTATATGCAGCCCCTGATCTTCTTGTTAATTGCATTCTAAACCCTTTACGTATATTTTTACGAATCAATGGCAAAACATGGCCATTAATGTGGTGTAGTTTACTGTCAGCGATATTACATTTCCCGATCACCAACACGTTAGCCTTCAACCTTAACCTAGGGATTCAAGGGATTGCGTTTTCAACGATTATAACCAACTTGAGTACATCGGTTTTCATTCTCGGCTATATGTTTTTCACTCATACCCACAAGTCTGAACCATGGTCCGAACAAGAGTCAATAGGCGAAGGTTGGGGTGTGCTATTCCGGCTCGCGGTTTCCAGCTGTTTAGCGGTTTGTTCCGAATGGTGGTGGTATGAATTAATGACGTTTCTGAGTGGTTATCTTCATAAACCGTACATCGCTTTAGCTACATCTGCTATAGTGATCCAAACAACGTCTTTAATGTACACATTGCCGTCAGCGCTTAGCATGTCGATATCGACGCGGGTTGGGCATGAGCTCGGGGCAGGAGAACCGGGTCGGGCCCGTCTGGCAACGCTAGTGGCAATCGTACTGGCGCTTTTAACGTCTGCTTTTGGGTTGTTGGGGATTGCGTTTGGAAAAGAAGCATGGGGGAAAGTGTTCACAAGTGATAGTGAAGTTTTAGAGTTAACGATGGCGGCTTTACCGATAATTGGAGTGTGTGAGCTGGCAAACTGCCCACAAACCACGTGTTCTGGTGTTCTTCGCGGAAGTGCGAGACCGTCTATTGGTGCGAGAATCAATCTGTGTTCGTTTTACTTAGTGGGTACACCCATAGCCGTAATTTTAGCGTTTGTGTGGCCGTTAGGGTTTTTGGGGTTGTGTTATGGGCTGTTAGCAGCACAGGTGGCATGTGTTCTGTCGATATTGATGGTGATATACAGGACAGACTGGGAGAAAGAATCATTGAATGCAAGACAGTTGGTAGGAAGAAGTGAATATCGAATAATGGAATGTGAGCAAGGGATCGGATTTATTTAGTTATATCCGCATATATGTACAGAAATTGAAATCTGTTTTAGTATTTCGTAAGTCAGTGTCCTACAGCATATGGTATGCACTGTGGTATGTATGTACTGATCCTTCCTACCCATATCTCTCATTTTATTTCATAACGATAATACGATATGAATTTTGGTTTCACAAA

>HanMATE12
TTTTATTACTTCCTACACAAATATCATGTCTTTATAAGTGGATGAAATCCACCACTTCAGAAGAAAAGAAAAACATCATTCGGTCGATGGATAGCGACCAAAATGTACCGCTTCTGACCACTAAAAATACCACCACCTTCCGCTCCGGTACGGAGGATATTCCTCCGATCACCGGAGTGAAGGAACTCCTTGTGCAGTTCCATATCGAATCGAAGAAGCTTTGGTACCTTGCTGGACCGGCCATCTTCACGTCCGTCTGTCGGTACTCTCTTGGCGCGGTCACTCAAACGTTCGCGGGTCATGTTGGAACTCTTGATCTCGCGGCTTTCTCCGTTGAGAACTCAGTCATCGCGGGGTTTTCGTTAGGGATCATGGTTCGTATGTGTTTCATAATTCATTAAAGTTGTTATTCACTACTAGAAAACTGAGCATTTAAAATGGTTTTTGTGTGTTTGGTAACTCATTAAACTTGTGATTTACTACATGAAAAATGACCATTTATGATGGTTTGTATGTGTTTGATAAATCATAAAATTTGTGATTTACTACTAGAAAACTGACCACGTTTGCGATGGTTTGTACGTATTAGATAACTCATAAAACTTGTGATTCACTGTTAAAAAAAAGTCGCTAGTTTGCGACAACTTTGCGACAGTAATCACACCGGTCTCAAATATTTGTGACCGCATTTAGCGAAGTCTCAAAATTTGTGATTGGTGAACTACGTTGCAAATACCCAGTTTTCTAGTAGTGTAATAATAATGGATCCAATTAATAAAACTTGTAACACTACTAGAAAACTGGGCATCTGCGATTGAAAAAATATATCGCAAATTTTGCGACCTAAATCACATCGGTCGCAAAATTTGTAACACTCAGTTTTCTAGTAGTGTAACAAAATGATCCAACTTCGTTTAACTAACGAATGATCCGCAGCTGGGGATGGGAAGTGCGTTGGAGACGTTATGCGGGCAAGCATACGGAGCCGGGCAGGTGGATATGTTGGGCGTATATATGCAACGATCCTGGGTGATCCTGCTAGTCACTGCTCTAATAATGGTGAACCTCTACATATTCGCGACACCGATGCTATTACTAATCGGGCAAACGGAAGAAATAGCACACGCGGCAGGGAAGATGGCGCTATGGATGATACCCCAACTGTTTGCGTACGCGTTAAACTATCCGATGGCGAAGTTTTTGCAAGCGCAGAGTAAGATAATGGTGATGGCGTATATCGCGGGGACTGCGCTGGTGCTACACACGGGGTTTAGTTGGTTGTTTATGTTGAAGTTGGGGTGGGGGTTAGCCGGGGGTGCAGTGGTGTTGAACCTGTCGTGGTGGTTCATTGTGGTGTCTCAGTTGATTTATATTTTTAGTGGGACTTGTGGTCGAGCATGGTCAGGGTTTAGCTGGGGTGCGTTCAATAATCTTTGGAGTTTCGTCAAGTTGTCGTTTGCATCGGCTATCATGCTTTGGTAAGTTAGTCAACATATGAAAATGAATCCAATTAATGGTTATTGTTTATTTTTATTTAGATTAATCATTTATAGAAAAAAAGTTAATTCTTTTTTAAAGTTATTATATGGTAAAATTGAAAAGAAAAAAAAAAGAATCTCTCTGGTTCTGATATGGTATTGTATTGTTATAATGTTTTTACAAGTGACAATTTTTAGCAGAGGCGGCTATGATAGTGTGCGGGGAGGACCTCCGCACAAGGCCTGAGATTTTGAGAGGCATGCGATTTAAAAAAAAAATCGATATACCATATATTATTTTTTAAATAGTAAACACATACCAATTCTAATGTAGGTCTATTTACAAATCATTTTTATGGTTTAGAATTTACCCCACTTGACATTAGGTTTACTGAGCCCAATACTAATTTTTTTTTAAATAATAATAAAACATTGTGTAAGGGCACATTTTTTCAAGCTCGAACAGGGTACGTGAATTCTCAGAAACGCCTCTGTTTTTTAGAAACGTTTTGACTTGAGTTGGGTGCCTTTTAACGTTTTTTTTTTTTTTTTATAAAAAAACATTTTTTATTAACAGTGTGTTGCACCATATCTAATAAATAGGTCCCGAATGGGAGATATTATCATGTATTTATCTAATAAATTATTGCTAAAAATACAACATGAAAACAATAAATATATGTATATTTATGAATATCTTCTCAAATTTATTGTATTATTAACTACTATATATTTAATTTTGTCATTGAGGCAGCTTGGAGACATGGTACTTTATGGCATTGGTGCTCTTTGCTGGATACTTAAAAAACGCTGAAGTTGCAGTGGATGCACTCTCCATATGGTCAGTTCTATTCTATTTTCTGCTGAAACATGTGACACATATTGATTTATAAAATAAATAAATTTATATTATATTATTGAGTACTAAAATCTTTATATGATAATTTGGATGAATTATGTTATCTACATCAGTAGTCGTTACACATACTTGTCTTGATAATCCTTTAATTTAAATTATTCAAAATACAATTAACTAGAACCAAAATAGCTTTTGATTTATAACAATTTTTTAAAAACATATATATAACGTACTAAAGTTGCCATTCTCTTCCATTTTGTATATATTTATTATGGCTGTCATCTGTCTGTCTTAATTTGTTGACTGGTTGGTAGTGACGAATGTAATGTGACAAAAAATCAGGTTTTTAGATAGTGACGAATATAATATAAATAGTGACGAATATAATAAGGTTGTTTTATATATTTTCATTTTTTAGAAAGTATAGTCTTGTTTGATAATGTTTTGTCATGTGCATGCATTTGGACATAGTGATTATGTTAATGATTTGTTAGACTTCTATATACATTTAAAAAGGATTTGAATAATGTATATTGTTTATACTTAACAAAAAAAAGTTATTAGTATACTTATACCTATAATATATTGGCTCAGACGGTTCAAACAATCATATCCAACACGAATACGAGATATTTGAAGGGATAAACTTACGACTCTTTCTATTCAATCAAACGAACACAATGAAGTTACAAGGAAAATGAACAAATAAAAAACAATAACCTAGTCCCTTATTTATAATTATACTAAAGTTTCTCTTCAAGACAAATAAATCTTTCTTAAACCTATTACAATATAAATACCTAAAATAGATCAACTTTTATAAAATAAACCCTTTACTACTAATTCAAGATCAAGATTAACTATAAGAAAAACAAAGTTGATGGATAGATTATATACCAAGCTTTTTATTATAGTTATGTACACTTAACTCTCTTTATTCACTATATATAGATTTAGTCAGCTTAATTTAAAGGCAGTGAAAATATTTCTGATTTTTCTTCTACATGTTAAGAAAACCTAAAATCAAACGATGATTTATGTTTTAAAAGTAATTATATTAAATTAGTTCAAACATGCTCGTAGTTAGGCTATAGGGTGTGGGGTCATGGTTGTGACATGATTTGCCATCTAGGAACATGAATAGAAGGCTACACCACCCCCTTGATTGATCCACCATGGTTTACATGGATTAAACCATGGCAACCATGGTCCTACTTTCCATTTTTTCAACAAATCATTTCATTTTTTCTCTTTAGACAAAGATAAATTAAAATAAATAAGGGGCTAGTGGTTTGGGTCATGACCACACCCTTAGGATAGTGGTTTTGGATAGTGGATTAGAGGTGGCTTACATGGCACTAGCATGGAGGGCATTGGCGTAGCTTAGTGGGGGCGGGAGGGGGCGGCCGACCCCCCGAACTTTTTGCTCAGGAGTGGAGAATATGTAGTTTTTGTATAGAAATTTTGGGTATATACGTTTTTACCCCCCGGTTTTATAGAAATTTTTTGGTATATACGTTTTCGACCCCCCGGTCGGAAATCTCAAGCTTCGCCACTGATGGAGGGTTATGGGGAGTATTAGTTGGGTCATTAATGCCACATAGGATCATTAATGGATTGTTACATCATCCCCTTCCTTCATCCACCATGGTTGGCATGGATTAAACCATGGCAACCATAAGCCTACTTTCCTTTTTCAATGATTCATTTTCCTTTTCTACAAAAATAAATTAAAATAGGAAGATAGTGTTTGGGCCATGACCACACCCTTAGGATAGTGGTTTTGAATGATGGATTAGAAGTGAATGACATGGCGCCGATGTGGAGGATCATGGTGACCATGAGGGTCATGACCACACCATATAGCCTAAGGGTCATGACCACACCCTATAGCCTTACATATTGACGTTTGAATCTATTTTAAGAATTAATAATTTTGATCACTGTTGTTTTCATAAAACCAAGTCTTCCCATACTTGAATCATCTTCATTAAACTAATTACAGTATGAATCATTAAGAGGGTAACCAAACAGCCTCTAAGTGTTTTTCAAAATTAAAAATGAGAAAACGGATTAAAAAACATAATCTTTTCCAAAAGTATTTGTTCTTTTTTATTCCTTAAAACATGGGCAGGACATAATAAGGTTAACTTATCATGATTCATGAGATCACATGTGAATCCTGCAAATCTGAAATTTGTAGTAGGAGTGGAAAATTATAAATGCACTACCTTATGTTACGACAAATTAGTAGCTGTTTTGTTTTGATTTAAAAAAGTAATTGTTCTTTTAATACAAAAAGAAAAAAACAAAAGGTATGTTTAAATGTCAATAAAGTTCTATTATAAAAATTTTATGTTTTAACTATTATTTAAAACTTTAATCATCTTGTTTTGCTACTTTTAAAAATATAACCACCCCTATTTTTATTAATATTGATTCTTTTGAAGAAAATAATATTAGAATATATTGTTTGAGAATCATTGTTTGAGATTGTCTGCTTTACATAGTTTAATAAATTATAGAGAACACTTATACTTTAAGTAGCTACAATGTTTGAGAATCATTGTTTGAAATTGTCTGCTTTACATATAGTTTAATAAATTATAGAGAACAAGTAGCTACAAAATATAAAATACAATATTTACGTGACCAATAAATATGACCTATAAATACAACTAGCACTAAGACCCGCGCGCGCTGCGGCGCGGGTACGCCGTAAACGTCGAATGGACTAATCCAAGCATTATATAATGCGTTAACCATACGAAAAACGCGCGTTGCGGACGTATCCTATTGAACTCAAGGTAACCTGCAGTTGGCTCAAAACGTAAAGTAAGTAAAATTTATACCACGTATTCTTTTTGATCGGACTAACTCGAATTTATACCGTCAAGTCAAAACGTATTATATGCAACCCAATTCATACGCAGGAAATATACAAAATAAAGCACAGAAGCGTACACCAAGTTTACGTTGAAACGTAGACAAACTCGAATTTATACGAAAACATATTAAAACCATATTATGCCTCACATGGTACAACTTTATAAATTTAAAAAAGTATTTTAAATGAAAGACACTAATTACCTCTCGTGCGTTCCAGCAGGGTCTTACGACGACATTAACGTGTTAAAGGGCACGTTCTCAAACTTCAAAAGCAACATCGAAATATTGTCGCGAACCAGGTTATGGTTGTGAAATCGACGTCGCTAGACAATTAGAAAGAAGAGTATGAACTTGAGTAAGTTCTGTTACGAAAACCGAAATTTAGGAAAAAAAAATTAGAAGTCACGGAAAAAATTGAATGGTAAAACCATTGTTACAAAACGCAAATCCGACCTTTTTTAAACGCACGTTGCGAACTAATAATTTAAATAAAGTAATTTAAACGAAAAATATAAAAAAAATAAAAAATAAAAACAGACGAAGAAACAAAACAAAGAGAAACTTGAAAGCTAAATCGAAGGTTGACCATTGCCAAACTCAACCAACAAACATAACCAAGTGCCCACCTTTCAGTTTGCTGCAAATTATTAACATTTAAACCAAGTGCCCACCTTTGAGCTATGTTGGAGCCTCACGGTGGGGGTTTTTTTTCACCAGTCACCTGCTTTTTCTATGTTTTGGCTTTCGGCCTTTTATATATGATTCACAACAACCCAGAAGTAAACTATTTTGTGTAGGCATTTTACCCAAAGTTTGACCTTATCCTCACACCATCACAGTCGTAACCCCCACCAATCCAACCCCTCTCTCTCCCTCAACGAAGCACCGTTAAACTCTCTTCAATCTTTTATCGTTGTGTCATCTTTCCCACTCAATAAAATTAGACACAATCCCAATTTCAATCCATAAAAAAACAAAATACTGAACCGGACGTCCACGGTGGTTCACAGCCAAGGCGGACGACGATGACGAAGCTATCGTTTCCAGGAGGAGGCGGCTCTGGTGGGTCCCGTGTTTATAACCGTGACCTCTAGGGACCCAAAATATTAGCTAAACGTTGGATGATAACTGCATCCGAGTTTACATCGGCGACGACGTAGGCTATTTCCGACATTTTAGCAATGTGTTCATAACCAGACTGGACATCGAACCAGACGCCCTACTGTTTCATTGGTCGAACCGGTCCAACCGGTTAAACCGGATTTAAGAACCGGAAGACGTTATAAATAATTTATATTCTAAATTATATAAAATAATGGATAGTATTAAAATGTACTAATTTTACATTACACAATTTAATTATATATATATATTTATATATGTATATATATTATTAGTTATAAATCTTTTTATTCTTAGTTAAATTAATTAACTGTTATTGTTATGTAAATTATTTAGTTTTTACATGAGATTGTATACATGTAATTCTTTGGAATGTGAAGTTGTTTTGTTGAAATCCTAAGGTTTAAACATGTAAAATCTAAAATTTTAAAGGGATTTGCTTAAACCATCTAACCCTAATACGTACCAAAGCTATACAGCCGCCTCTAAACCCTCTCTCTCTGCTCTTCTTCTTCTTTCTTTTATCCTGAAAGTTCTGTATACATTTAAGGATTTTGAATGAAATCCACAATTTTCTCCTAAACATCTTATATTCCTAAGGTTAAGATCAGTTTATAGCCATCGGTTTTGAAGCAAAATATTTGATTTTAGATGGGGATGTTGGATTGCTTAAATCATGAATACGTCTGGCTTGAATGAGAAGACGTCGGAGATGGGATAAGGGTGATTTATATGCACTTACCGGTTCGAGCGCCGAACTTGTCCGACCGGCGAACCACTAAATCGCCCGAATCGGCGACGGCGTAGGCCATTTCCGGCATTGATTTTAGGATTACTACAGCCTCGATCTAGCATTGCATGTGGTTATCTCGACCCGGTCTGTGTCGGCTAGGGTTTCACAATAAGCTTTCAACATCTTTTCCGTTGTTCTAGCTACAATATTTTTCTTTTCCGGCTTTTAAAGACATTCCCGGCGTATCAGGGATTTCTTAGCAACGATGAAGTGGTTTTAATAGTTGTTGTGGAATTTGATGTGGTGCGGTGCGTGAAGACGGTGGTTGTGTGTATCTTGAAAGTGGCCCGGCAAGAAAACGCCGTGTGAAAACAGTATTTGTATGGATAGGTAGTATGTAGTTTGAAATGAGGGGTAATTCTGTAATTTTTGACAAAGAACGGAATTGAAGGTACAACATGCATGTCGGTGGCGCATGCCACCGACTTTGTAATTTAAGACTTTAGGGTAATATCCTCTCCAATAATGATTACGTGACCAATAAATATGACCAAAAGTAGCGGTGTGCGCAGTTTGATTCAGTTTTGGTTTTCGGTGTTTAAAAACCATTATGTTTCGATTTTTCGCAATTAGCAACGGTTTGGTTTGGTTACGTAAGATTAGTATAATAAATATAACATTTAAGTAAATAAATATAAAAGTAAAAAGTATAATAAATATAAAAAGTATAATAAATATAACATTTAAATAAAAAGTAAAAAGTATAATCCGTATTTTGAGAATCTTTCATAGATATACACATTTAAGTTAATAAATATAACATTTTTAATTAATATTGTTTATATAAACCTAACTTTCAAATCTATTTATATGTTTCTCAAAAGTTTTTTTATTAAGAAAAATTTTTAAGGATACTTTAAAAATTATTTAATATTTATATTAAATTTTGTTATTTCTTGTAGTTAATATATAAATCATTTTAAAGATAAATAAAAATGTTAATGGGATTATCCTAAATTAATATATAAAAAACATTAAAAATGATTTTTGGGTTATTCAGTTTGGTTCGGGGTTTTTTGTAGTTCTGTTAAATCGGTTTATTTTCGATTTTGGATCGTTCTTTTTTTCGATTTTTTGTTCACCACTAGCAATAGCATGATTGAAATAACCAGTTGGTGTTATATTTTAGTATGAGACTAAACATACCTTTATGTATAGTTAACACATCCTCAATGAAAAAAAATGTAGAGTGATATTGTGAATAAACACAATCTTTTATTTTATTTGACTCCTTCCCATAGATTATGATTGTGTTTTCGTTCCCTTTTTCTAGTTTCCATTTTATTTTACTTTATTATTTATTTTATTATATCTTCAGTTAATTTTTTTAATAATTATTGCAGCACAAACATCGTTGGTTGGGCAGTTATGATAGCAATTGGATTTAATATAGCAATCAGGTTAGTTTCTAAAGTAACATTTATCAACTCATCATTTTCCAAATGTTAAATAGAATTATAAATAAATCCAAAAATTTACTTTTGGTTGCAGTGTAAGGGTGTCAAATGAACTAGGGGCATGCCACCCAAGAGCTGCAAAATTCGCAATCGGGGTGGTGGTTGTTTCATCTTTCATATTTGGTACCATGCTCGCGATTCTCCTAATTATTTTTCGACATCAGTATCCAGCAATCTTTGCTGAAAGTTTAGAAGTTCAACAAGCGGTTTACGCTCTTACTCCATTGCTAGCGGCTTGTCTTATCATTAACAATATTCAACCCGCACTCACCGGTGCGTATGCTCATTTATTTATTTTCTATTTCACCACTCACAATACCCAAAATAAAATTTAATACATTTTCTTATATAAAACCATATACTTACTATGTGACATATTTTTAGTAATTTATTTAACCGTGGAATTATAGTTGTATATCTCATATGAAAATGTAGGGGTGGCAATCGGGGCAGGATGGCAATCCGTGATAGCTTACATTAATGTTGCATGCTATTACATATTTGGCATACCTTTGGGACTCATTTTGGGATTTGTAGCCGATTGGGGCATAAAGGTTAGATCATTAAATATTTTAATTCATTTCAGTCTTTAATATTCATTTTTTTAACAACTATTATTTGCATTTGAATACCATATAACCTTATACTAGCAAGTATGTGTACTTATAACATTTTTGTAAGTGGCGAATACCATACCGCTAGTCCGCTAGACCACTAGATCATGAGTATTTCAGTCTTTCCAAACTTGTAAATACAGTCGGAAAATGGGTGATAAAAGGATCAAAGTATTTAGGCGTACGTAAGCATTTTCTTCTATTCATTTTAGAAAACATTTTATAAATAACTAGTAGATTTTACTAATTAAGAAACTCTATAATATTATAACAATATAATTTTATAACAGAACAAATCATAACTTTTTATATACTAAAACATAACTTTTGACATGATTAACACTTTCATGCGTCGATGTATCGAGACACTTCTTATCAAAGAGATCACTAAGCTAAAACGTGATCGGTTATTATAGGGTATATGGATCGGCATGTTGACAGGAACAGTCGTACAAACCCTAATTTTGTTCTTGATTTGTTACCGGACCAACTGGGACAAAGAGGTAAATTACATCATACCAATATTTTGAATTATTTTTGAAACAAAGTTTCTACTATAGACTCAAATTACTTGATTGTGTTCATCTTTGTAGGCCTCCTTGGCTGACAAGAGAATTAAAGAATGGTCGGGTCAAACTAATGTGGTTGAAGTGCAATGAGAAAAGAGAGTAAGAGGATGATTTCTTTGTTTTGTATTTATGATTTATTATGACTTTAGTGTCATGTAACATGTTATTTACTTTTAAAAATTATTTTTATTTGAAAATGAAAAAAAATGCATAGTGTGGTAGCATGTAAGACATGGATTTTTATTTTTTTAATTGTTTATCAATCTCATCATGTTGGCATATAAACAATAAATGAGTAAAGTGGGATCTTCGATCATGTCAGTGAGTCAGTCCATGACATAAATGGTAAATATCGATGATTTATTTTATCGACTATTTTATTGTAATTGGCAACAGATCCGGCTCAAGGAGTCAAGGGTGGTGGGGAAGAGTGGGCAGCTTTCCGAGCCTAACCCACTCTCCCGAGAAGCACAAAATAAAAAAAATAAAAAACAACAATACATTATTTTT

>HanMATE13
CTTGGAATGGGGAGTGCAGTGGAGACATTATGTGGGCAAGCCTATGGAGCTCATCAGTTTGAAATGCTTGGTATTTATCTTCAAAGATCAACCGTCCTTCTAATGGCGACCGGAATTCCCCTCATGTTTGTTTACATCTTCTCTAGATCACTCTTGATCTTGATAGGCCAATCCAAGGAGATCGCAACCGCAGCTTCGCTATTCATCTTCGGCCTCATCCCCCAAATCTTCGCCTACGCAGCCAACTTCCCCATCCAAAAGTTCCTACAAGCTCAAAGCATTGTGAACCCAAGCGCCTACATTGCAGCCGCGGTTCTTGTGGTTCATCTTCTGTTAACATGGCTCGCGTTGTTCGTGTGGGAATGGGGCTTGTTAGGTGCATCTCTAGTGTTGAGTTTTTCATGGTGGGTTGTTGTAGTGGCGCAGTATGTGTACATTGTGACGAGTAATCGGACTAATAAGAAGACGTGGATGGGGTTCAGCATGCAGGCGTTTTCGGGACTTTGGGATTTTTTTAAACTATCTGTTGCGTCGGGTGTAATGTTGTGTCTTGAGATGTGGTACTATCAAGTATTGGTTTTGATTGCGGGTTTGCTAGAAAATCCGGAAGTCGCATTGGATTCGCTTGCTATATGCATGACTTTACTTGCATGGGTGATCATGATTTCGTTTGGGTTTCAAGCGGCCGCCAGGTTTGCTTTCGATAAATTATCCTTACTATAGAAATTAGTCTAGACTGGGTGCTAAAAGGGTCGTGTTCACATATTGCCAATAGGATCCAAAAAGTTAACACTAACATGGCCTAAATTTATTTATTTATTTTTATTTAATACTCTAAGATTTGAAATTTGCAAAAATAATACCAGTTTATATAAAAAGTAATTGTTATTAAATTACAAATGATGCTCTTTTCTTTTTTGTCTTTTAAATGTTGTTATAACATACCAAGTCAGTTGACCTGGAAGGTTCATGAGTTGGCCTGTTTAACTCGTTTATAACATACATTTGAAAATGACTCAATTAGTTAAACAGGCTTGAATCCGTTTAGACTAAACTCAAATATATGAATTTCCTGTTAGGCCCATGTCGTGTTAGAAATTTACACTCTGGATGGGTGGTTTTCCGAAACTTTGGTTTGTTTCACCAAAACACTTTTGAGACAAAATGTATGATTCTTTACTAGTGTTTTTAGTGACCGAAAAATGTATAATGACAGTGTGAGAGTTAGCAACGAGCTAGGGGCAGGCCATCCTAAATCCGCAGCCTTTTCTGTCGCAATAGTGACTCTGATATCACTCATAATCTCTTTGATATGCGCCATCATTCTCTTTTTTTCACGACACTCCATAAGCTACATCTTCACTGAAGGTGAAACTGTTGCAAATGTTGTCTCGGAACTTACTCCTCTCCTCGCAATTTCCATCATCCTCAACGGCATTCAGCCCGTCCTTTCAGGTGAAAATCAACTTTCTCACCAGCATCTTATTGTTGAATGCTAGATTACGACTAAAGCGTCACAAATTGGTTATATTGTGGTTATTAGTGACCAGGGCCGGCCCAGAGCAAGTGTCGGGTGAGCGACCGCTCTGGGCCCAAATCAAAATAGGGCCCAAAAATATATAAAATATATATATATATATATATATATAGAGAGAGAGAGAGAGAGAGGAAGGTTAACGTACATTACGGCTTAACGTACATTACAGCTTAACGTACATCACGTACGACAGGTAATTACGCACGTTCATTTTAAAATCACGCACGTTATAACTCAAAAATACAAAATCACGCATGTTGAAACACAATAATCACGCATATTGAAAACATTAATCACGCATGTTATATAACAAATCATGCACGTTGTTGTACGTGAAGTACGTTAAGCCGTAATGTATGATATACTTTTTCTCTCTCTCTCTCTCTCTCTCTCTCTCTCTATATATATATATATATATATATATATATATATATATATATATATATATATAAATGTGTATGTTTTTAAAGAAAAAAATTTAAAGGGCCTGGATTTATAAACTATAAACGTTAAAGCCCAACTGTTTAGCAGTCCAACTGTTTTGAAGTCCAACTGTTTTTGCCAATCAAATCCAGAAGCCCAATTGTTTTAGTGTGTCATGGATTAATGACTTAGCCCAAATCAACAAACATAATGGATTAATGAATTGGGCCCAATTTTTTTATCTTGCACAGAGCCCAATTTTTTTTCTTGCACAGAGCAATTTATTTTTTTATTTTAATTTTTTGTGTTTTTCGGAGATGGCCCTGTTAATGACGAATGAAATTGGACAGGGGTTGCGGTTGGATGTGGGTGGCAAGCATTTGTTGCGTATGTGAATGTTGGATGTTATTATGTTGTTGGAGTTCCACTTGGTGCTTTCTTGGCCTTCAAGTTTAACCTTGGTGTTATGGTACAACTAATTATAATTTTTTTAATTTTTTATTTCACAATTGTTATTTTTTTTTTACTTTTCTACCATTATATGTGATTATCTTTCATGTACAAGTGTTTAAATGTTTTTTACTGTTATTACTTAAAATTGATTATATATATAAAACCAGCGTTATCGTATATTCTTTTAACATCTTTTTTTTTCATGAAACTTAGGGAATATGGTGTGGCATGATCGCGGGTACTGCATTGCAGACGCTCATTCTACTATGGGTTACGTTTCGAACAGACTGGGACAAAGAGGTAGTTTTAATAATCTTGAATTCGAGTGAATACTTTCGATTGCTTTATTTCTTTATAATTTACAACTTCTTATGTCCACACACGCTACTAAACGATACAATATACAGCTATTACCAAGCGAAACTAATACGAGATATTAATTTTTCAGGTGGAGAAATCAAAGAATCGTGTGAATCAATGGCACCACAAAAAACAGAACCATTGATAAGTTGTTAAGAGTTTGTTGCATTTAAAATCCAGAGCAAAATAG

>HanMATE14
TTTTCACACTAAAGAAATAGTAACTTTACCATCTACTTTCTTTTTTCCGAATCTGGTTCAAAACTAAAACTGAAAAGAAAAAAATTACAAACTAAAACTGGTCTGTGGCTATATATAAAGGCAGAGGTGATCGAAAGGCAGACAGACACACAAGAAAGAAAAATGGAGTCCCAAACAAATGATGTTGTTCATCACCCTCTCTTAGAAACAATTGGAAGTTCACCCAGCCATGGTGGCAGTGTGGAGCTGGAGAGGGTGCTTTCGGACACCGAGACACCATTCATCAAGAGGCTTACAGCAGCGTCCGCCATTGAACTCAACCTGCTGTACAAGCTGGCTGCACCCGCGGTCATCGTTTACTTGCTGAACAACGCCATGTCTATCTCCACCAGAATCTATTCCGGACATCTTGGAAACATGGAACTGGCTGCTGCCTCCCTTGGTAACCAAGGGATTCAACTCTTTGCTTATGGCCTCTTGGTCAGTTAATTTATCAATTCCTTACTTAATATATTTTACACCAAAATCACTCTATTTCATATAAGTAGTTTGTAATATCAGTACGAGAACTCATTAATCTTCACCTTATATAATACAATTTGTATCCTATTATCTATGGAAATTTGTTACTAATAGTCTGTAATCGTCTCTGTTTTAAATAAATTATAATTTCAAAGAATATTTTTATCATATATTATATTAGAAACTACTACAATTTTAGCGACGGATGAACAGTTGTTTATCCGTGAAGCTAGGGTTGTTGGTGAAGTTCCATAGGGAAATCTTCACTCATGTATTTTACCGACAGATCACCGATAAAAGTCATGGTCAGATCGCCGTCACAAATCACAGACGGATTATCAACAGGTCAACATTGGATTAACAAGGAATCATTCACCGACGGATTAGCAACAAGTCACCAACGGATTTAAATTTATATATTCTGAATCCAACATGTTCGTCGTTGATCAGTCGCAAATCATTGAGAGATTGCCAACATATATTATAAATTTTTTTTTTTTTTTTGATCCATTAGTGATCCATCGGCGATCACGATAGACATGTCAATCAGTGATTTTTTCTTTTCTAAAAGTCATTTTTCTAGTAGTAGTGCTAGTAAGATAAAGTGTGTGATAATACAATCTGACACGTTGCTCATATATGTGACTATAGCTCGGAATGGGTAGTGCAGTGGAGACGCTATGCGGTCAAGCATTTGGGGCACAAAAATATGATATGCTTGGAGTATACCTACAAAGATCCGCAATTGTTCTCTTAGTAACATCCATCCCAGTCACGATGATCTACGTTTTTTCTAAGCCCATTTTAATATTACTCGGCCAATCCCCATCCATGGCGTCCTATGCATCCCTATTCGTATATGGCCTCATTCCTCAAGTATTCGCGTACGCCATCAACTTCCCAATACAAAAGTTCCTTCAAGCTCAAAGTATTGTGACCCCAAGCGCTTATATTTCAGCCGGAACACTAGTTGTGCACCTCATACTATCTTGGATCATGGTGTACAAGTTAAAGTTGGGGTTGCTAGGTGCTTCTTTGACTCTAAGTTTGTCATGGTGGATTATAGTGGTTGGTCAAATTGTTTACATCTTGATGAGTGATAGATGTAAGGCCACATGGACCGGGTTCAACTCAAAGGCGTTCGGTGGACTTTGGGAGTTTGTAAAACTGTCAAGTGGGTCAGCCGTGATGTTGTGTTTGGAGACTTGGTATTTTCAGATACTAGTGTTGATTGCTGGCTTGCTTGAGAACCCTGAGCTATCATTAGATGCATTGTCGGTTTGGTAAGTGTATATGTCATTTCAATGTATTTTTGTCTTGTTAGAGCATCTGTAATGGGGCTCCATATACCGTCCAAAAGAGAGATAGCGCCCCCATAGCGCCCCGCACACCGCGACGGGCGGCGTTATGGGGGAAAAAGGGGGGCAGGCGCCATATATATCACGGCGTTTTGGGCTTTCCTTTTCAACCTTTGACCAATCAAAATAAAGCATGGTTTTTATAATTAATTAATAAAAACAAAAATTAATAATTAGGTAATGATGGGTAGGGGCTTTATGACTACGGGCTCTAGTGGTATAACGCCCCATAAAGCCCTTGTGTGACGTGGCACGACACGTGTCGCATAACGCCCCACAATGGGCTTTATGACTACGGATGGCCTTAGATTACAGTTTTTAATGTCCATAAGTGCAGGTCAAACGGGCCAACGTGTCCCAGCCCATAACCCCCCATTAAGTTCCATCTAATGGATCATCTATATTTTATAATATATATAGACTATAGGACCATATTCATATTTATAATTTATTGCAATTTATGGGTTTCATTTAATATTAACATTTTGTTTTGAATTAAATTTTATGTAGCATGAGTGTGAATGCTTTGGTGTTTATGGTCTCGGTTGGGTTTAATGCAGCTGCAAGGTACGTTTAATTAATTACTCATGTCTAATAGACTCCAAAGATACTTGCATACCTTTTGGTTTATCAAACTTTAATGGTGCGCTTAGTTCACCAGCGGATTATATTCCATTTTTAATGTGTTTGATTAGTATTAATTATAAAAAAAAAATGTTATTTGTGAAACTATTCCTTTCAAGTTGTGAATTTAATTCAAGAAGTTCGAATCTTCGGTCACTCGTCGTCATAGCATCCACCACCCCCACCCTCCCTAATTCGACGAAAATTAGCACTAAAAACCTTTTTTTCAAGGGGTGCGGCCGCCCACCCACCATCGTGGGTAGGTCCGCCCCTGCCTCCAGGCACAACCCCCGATGCAACCCGCAACCGCTCCCGCCCCTTCACTGTTGCCACCAAGCCCCTTCAATATTGGGGTGGCGGCGACAGTGTGGTGTGCGCAACGCTTGTGCGAAGGTGGGGGTGGTGAGAAGATGGTGAGGGTAACTAGTGGGGTACGATGGCGAAGTATGGTGGGGCGCCAGAGGTGGCGGTGATGGTGGGGTGGCACTAGTGGTGGTGGTGGGGACTATTATTAAATGGTGGTAGCATAGTTAGATTCCAATTCCTTTGTTATTATTTTGTAATCCAAATTTATCACAAATCCTAACTTATTCGATATATTCCTATTCTTTAAGATTTCAAAGGGATATTCATGGAACAATACCCATGTTTTAATATTAGTGAAGTCAAATGCACTTTTTAAAACTATAAAACCACTAAAATTGAATGCCTTGATTGAAACAATTAATTAAACTTGGTCATATTTCCTTCATAATTGCTTCCCACTTCAGACTAATTTCAAAAGGTAGTACTAAATTGTACTAATGAAGTTTCATATATATTTTGATTCACTTAATTAAGAAAAAACATTTATAAAAAAAATCATAACATTGAAATAATATTGAAAATTGAGTGGTTTATAGTTTAAAAAAAGTAAAGGGACTTTATATTATAGGAAAGTACAAAAGTAAAACTTTTTGACAAATATCATTTATTTTAATAATAAAAATTGATGGAACAAACATATCCGGGTGAATTTGAAAACTAAACATACAATGTAATGAATTATTGACCATATATACAATTTTGAAAATAGTGTTAGGGTTGGAAACGAGCTTGGAGCTGGAAACCCTAAAGCCGCAGCATTTTCAGTGTTAACGGTTACTACAGTCTCATTCCTTATTGCTCTAGTCGAAGCAGTGATTGTATTGTCGGCGCGAGATGTTATAAGCTATGCATTCACTGGCGGTGAAATCGTGGCGAATGCAGTCTCTGATCTTTGCCCACTATTGGCTATAACCATCGTTCTTAATGGCATACAACCCGTTTTATCAGGTATATATACGTACATGTGAAGATTTCACATGCATGCATGCTCATGTATATTGATACCATGAACAACTAAATTAAAGGTGTGGCTGTGGGATGCGGATGGCAAGCTTATGTAGCGTATGTGAACGTCGGATGCTACTACATTGTAGGCATTCCCCTCGGCTTTCTCCTTGGCTTCCATTTCAACCTCGGAGTCAAGGTATCATTAATTAATATCAGATAATTAATAATCATACAATTAACTTGTCTATAATTTAACATCAAGTGTCGCTGCATCCAAAAAGGATTAGTGACGTAGCTTGTTACTCATTTACCTTCTATTTCGATGTAATTCAGTAAATTGTTAATTAATTAATAGGGAATATGGTCGGGAATGATTGGAGGAACTGGGATGCAAACCCTCATCTTATTATGGTCAACCTTTCGTACTGACTGGAACAAAGAGGTATTATAAAAATAAATAAGATATGGTCCTTTTTTTAATTTTACAATTTTGATAAACAAACTACAATTTTTATAAAAATCAGGTGGAAAAAGCTAACAAACGTTTGAATAAATGGGAAGCAAACCAAGAAACTCTTTTGAAGGAATGAAAGCAGGTCAACGGATCGATCATTCGGATTTGTTATGGATTCAGTGACTGAATCATATTTCATTATTTTGCATTCCTTGTGATAATGTTCCCAATAAGTATGAAACAATTAATGTATTTTAATTCGAATCATGCAAATTTATTAAAATATATACCACTCCAATTGGTTGTTAGATTAATCTTGACGGGTCAAGTCGGGTCGGTAGCAGTATGTTTTTAATGGGTCAAGTATTTTTAATTAGTC

>HanMATE15
ATGACACGTGTACAAAAGATTTTTGTTTATTAGTATAGGAAGATTCTTTTTAATAGATAAAAAGATCTTGCTTTAGTGTAACATTCCATTTAATCGTATTAAAACTTATAATAAAAAATGTGCTTTATTTGTAAATCAATATAAATAAAATCTTAGTCAACGGAAAAGGTGAAGAAGTCTCGATGAAGAAGATAAGAACTTGAACTAGGGGTAATTGCAGAAAAAAGGTGGGGAGTTGGGAAACGGTAAGTTTGTCTTTCATTTTTTATCAATCAAATTTCATTAAAAAATTTACCAACCAAACACTAAATAAAATTTTAAAGGATTTCATTCAAATTACAATTTAGATTCTATTTTTAATTTCTTTAAAAAAATATTCCTAAGGTAGGGGTGTGCAAAGTTGGTTAACTATTCATTTAATTGAAAAGTATTAACCATAATCATTATCGAATATCGATGGTTGGTTAACCGTTGTTCGGTTAACCATTGATTATGGATTGGTTTCGGTTAATTTAAGTTAATTATCTAATATATATAAAACTTATAAGATATAAACTCATGAATATAAAACTTGCAAAATTATATTGATTCCACATGTATATTGGTAATGGGCCCTATGTACATAATAAAACAAACACTAATAAACGCTTAATTGGACTAAAAGGTTAAAAAAATCTAATGGAACGTGAACTTATAAATAATATTACATTAAGAGAGTTTGGTATATATATATATGGTGGGGTTCTAGAATGAACACTAGTGTATTTGTGATCTGATTGAAAAAAATTTGAATTTCATCTCTTAATATGTTTGGTTTACAGAATTTGTTGGAATTGGAATCTTAATTCCAATACTAATGTGTTTAGCTGACAATAGAATTTGAATTAGAATCGGGCATAAATTCCTTCAAACTCCTTTAACTATAGGATTCAAAATCCTTCCTATATGAGAAGGAATTAAAGTAAATTCATTAGAATCTTCGACCGTTTCAACCTGAACGGTTTCGACCCGTACCATTTCGACTCGAAGCGTATTAACCGTTTCCACGCTAACTGTTTCAACCCATACCGTTTGGAACCGAATTGCTTTGACGCGAAGCATTTCGACGCGAACCATTTTGATGTGAACCATTTCAACGCGAACCGTTTTGACGCGAACCATTTTGACGTGAATCATTTCAACGCGAACCGTTTTGACGCGAACCATTTCGACCCATACTGTTTCCATCAAAACCGAGGGTGGTGGATGCCGAGTTGATGTATTCAATTCATTTGACAACCAAACACATCAATAAACGGAAATGAGATTCCAATTCCAACAATTTCCAATTCCAATTGAAATATTTTAAAATTCTAAATCTAATTCATTCAAATTCTAATTTCTATACAAATTCCAATTACAATTTAAATTCTAAAACATTACGTGAACCAAACGCCCCAGTTACATAAACTCTCATTTAAGAGACAAAAAAAATAAAATAAAATAAAAAATAATCGGACGAAAACCGTCAAAACGGACTCACCAAACAAACTGACTATCCCTACCCGACCGGCTTAGTTTGTCGTTTCCCAAACCACAGTAACTAAACATCCTGAAATTTTCAATTCACCTGCCCGACCGGAATGTGAAAACCGGTGCTTACAATATTATAGTCCCCTCATAGAAGAAAAAAGATATAATAATTCAAATTATTTTTTCTTAATTCAAGTCCATGGCATTATAGCCTAATGTTATCTTTGGGATGGGATATGGCTTAGGATCATTAGGTTGTGGGTTCGATTCCTAGAAGGGGGTTTTCCCAGATTTATGGGTATCCCATGAATTCGTGTATACGCATTATAGCCTAGTAGAGATGGATATGATCGGGTAGTTCTGCTCTTGACACGATTGTACTCTAATAGTTCACATCAGTTATCCAAATTTGCGGTTCAAAAAAAATGTGTTAAATCAATAAAAAAATCATATTTGTCCATGTAGAAAGTGAAATCAATTTCTCTTCCCCTTCTACTCGTCCCTATGTACTCATTGTTCAACTAAAATGCTATTATAATCAAAAGTGATTCCAAAATGACTGCTTAAGTTTTTAAATTATTACACAAAACACTTCAAGAAGCATATAAAATGTTATCTTTTCGTCAAGTTGCATGTCGTTATGGAGAAAGCCAGAAAAGATGCTCAACGTGGCAACCAATAAAATATCTTTCTTTCATGAAAGTGAAAAATATCCCACAAGTTGAAAAACAAACAAACTCTCTATTTGTCTTCATTTTGATGTCTTTAAGTAGATCTCTATAGGACAGAGTTTCGTTATTCACGGTGGAAATGGAGGAAGGAGGACTTCAAACGCCACTCGTGGGTCAAGAATCAGCAAAGAGGGTCGGATCCTACAGCAAAGATGAGATATGTTGCGAGTTTAAGAAACAGTTTTACTTGGCAGGACCATTGATGACAGTGAATTTACTGATTTGTGGGTTGTCAATGATTTCGGTGATGTTCGTAGGTCATTTGGGCGAGCTGGCTCTCTCTGGTGCTTCAATGGCTACTTCCTTTGCTTCAGTCACGGGTACCAGTTTAATGGTTAGTTCATTTTCTAGCTATCATTCCTGTTATTAGTAGTCGTGTTTTGGTTTTCTTATATATATTTTTAGGTACCGTTGTATATTTTCATACTGTAAAAATTGGTTTTTAGAGCCGGGTCTCATTGAGAGTGACCTCCTCCAGGATATAGAGGAAATGTTTGCCTTTATCGTTCTCTCCTTTAGACCGTACTATTATTTACATTTTACTGAGTACGTCTGTTTGTTTGTTTTTAATAAAATGTTTGCATCGTAGTACTAATCAGACCCTACCTTAGCGTCATGGCCGGCCCTGAAGGTGGGCCGGGAGGACCACCGGCCAGGCCCGATATTTCGATGACACGTTATTTTTTTAAAAAACTCCGATATGTATATGTAAAAATAAATAAATTAATAGGGTATACCCATACAAACACCAACATAGGCTCATTTACAAAACTATTTTTATGGTTTAGATTATTTATTAGACCACTGTCATTAAGTTTAGACCTTTAAGACCTGAGGGCACATTTTTTCGAGCTCGAACAGGGTACATGAATTTTCAGGGCCGGCCCTGCTTAGCGTTACTATTGGTGGGATTTACTTAGTATGATGATGATGATGATGATTTGCATTGCAGTACTAATCAGCAAATTGTATCTATTTACATGTAAAATATCACTGAATATTTATATAGTGATAAGCTTCTATGTGAATAGGTTGGAATGGGGAGTGCTTTAGATACATTTTGTGGACAATCTTTTGGGGCCAAACAATATCATATGCTAGGAATCCATAAACAAAGAGCCATGATTGTTCTATTATCAGCCAGCATCCCTCTTGCTTTCATTTGGGCAAATGCCGGAACTTTGCTTGTTTTTCTAGGCCAAGATCCCGAAATCTCAGCCGAAGCGGGCCACTATGCAAGATTCATGATCCCCACTCTTTTTGCAAATGCGTTACTTCAATGTCACGTTAGATTTCTACAATCTCAAAACAATGTGTTTCCAATGATGTTAAGCACTGGGATTGCAACTCTACTTCATATTTTGATTTGTTGGATTATGGTGTTTAAATCTGGGCTCGGAAGTAGAGGCGCAGCGTTGGCTAATGCAATTTCTCTTTGGATCAACGTGTTGTTGTTAGCGATTTATATTCGAGTTTCTCCTACGTGTAAAAAGACTTGGACCGGTTTCTCAAAAGAGGCTTTTTATAACATTCCAGCCTTTTTGAAACTTGCAGTCCCTTCTGCCGTTATGGTCTGGTAATTCAAGATTTTCATTTTGATGAACTTCAAATAAATGTTTTGCCTTTTGAATCTACACCCTTTTCTAAAACTTCTGATTTTTTTTTTAATAGCTTGGAGATATGGTCATTCGAGATGATGGTGTTGCTGTCTGGTCTTCTTCCTAATCCACAACTAGAAACCTCGGTTCTTTCTATCAGGTTAACCAATGGAATCCAACCACAAATGTAATCTTTACATTTTGCATTTTGTTGTCTTAATCTGATTGATAAACCCTCTCGTTGCAGCCTCAATACATGCTCAATGATCTACATGATTCCTCTTGGTCTAAGTGGTGCCACAAGGTGATTATTTTATGTTCAAAGTCGTAAAAATAGAGGTGAAGTTCCTTTGTTTACATTTCTTCTAAATTGTTTGCAGTGTAAGGGTTTCAAATGAATTAGGAGCTGGACGTGCACATGCAGCGCTTTTAGCAATACGTGTTTCAATATTTTCTGTAGTGACTGAAGGCATCTTGGGTGCATTAATCTTGATTTTAGGGCGAAAACTATGGGGGTATTGCTATAGTAATGAAGAAGAAGTTGTGAGTTACATTGCACAAATGATGCTGCTTCTTGCAGCATCTCATGTTGTTGATGGCATCCAATCTGTGCTTTCAGGTTCCAACCAGCCATGAACCACTTAAATGTTACAGTCTAAGATGTCAAAACATATATACAAAAATCATAACTATTATACATTATTTTTACAGTTCTAACATTACTTAGTATTTGTGATATAACTTTTGAACTCATTTTGATAGGGGCCGTTAGAGGGAGTGGACGGCAAAAAATAGGCGCGGTTCTAAACTTGGGAGCTTATTATTTGATCGGGATTCCTTTGGCGGTCTTGTTTGCTTTTGTACTTCATTTTGGTGGGAAGGTATTAGTAACTTTTGTCCTTTTTATTTCAGACTTCACTTGTTTCGGAAGTGTTTTATTCTTTTTTGTGGACAGTTTTATATATACCGTTATAACCTGCCGTAATATCATATTTAATCAACAATAGAAAGTAATATCAAATATAGCCATAAAATTAAAATTCAATATTTTTGTATCTTAAATCAAATTTATAACATTACCATTATATATCTCATTACCACTATATATCTCATTCTACTTACCATTATATATCTCATTCTACCATTACTATTGTATATCAAATTTATAGCATAATGCAAGTTATAAATGATGAGTATAAAGGTCATAAACTTGAAAATAGGCATATTCGATATTATGACATTTTGTTGGGTTAATACCATATTATACAGAGTTTTGAAGGTGAAAAATGAAAGTATCCCTTTTGAGTTTTTACTTATGTAACACTTGGTGATTATGCAGGGATTATGGTTCGGGATCATTGCAGCATTATTAGCCCAAGCGTTATTTCTTCTTATTTTGACTTTATGCACGAATTGGGAGATGGAAGTACATTATTACGCCCTTGAAATCTATGTTTTTGGTCTTTCTGCAAGTCGAGTCGATGTCTAATATTTGTTTTTATCTAATTATGCATTGTGTTTTGCTGAATTTGTAGGCAAAGAAGGCTAATCAGAGAGTGTATGACTCAATGACCCATGATGAAGTATCATAGTGATCAAGAAAGATGATGGATAAATAGCTAAATCTTTTCTTGAGGAACAAGCAATGGAAAGTCAATATACTATAACACGATCACTTATAAAAATACGGCACTAGTTTTTATGGTTCGAGTTTGGGTGATTTATAATGTTGAATAATATATTAAGAATGAAATTTGTGTTATGAAGTATGAACCATGTTCCTCAAGTGTTTTGCATGTGACCCAGTTAGTTGAATATAAGTTGTTGCTCTATGTGACAGCGTATTAGAACACCACTCA

>HanMATE16
GGGTAGGTCTAGCATCATCTTCTCGACTAGGAAAGGACGCGCCGTCCTCTCCTTGATGAAGTTTTAAAGCATGACAAGACTCAGCGCAAAATATTTTATGTGAAGGATAATATAGCTTCCCCAGGTAAACTTCAGGACCAAGGAATGACGAAACAGTTGAGGTAGCTCAAAGTCTACAGCCCAAACGGTGTCAACGGTATGAGGACAAAAAAAGAAGCCAAAGGAACCTATTGTTCGTTAGATAAAGTAGGGTCAAATGTCAAATCTTTGCCCGATTAGGAAAAGATAAAGGTTCCTAAGCCTGAAACTGTGGAAAGGTATACACAACATTCCTTATATAGACATAACGTTCAAATCAACCATAAAATTAAGAGTGGAGGATCACTATATAAAGGGGATCCAGGGGAAGTAATTTAGAGCTTTACTTGTTCTTGAGCAACCAAGAACAAGTCTTAATCATTAAAAACAATCATAATCTTTTTCACTATTTTTTGGAGCAACACACACCAAGTTAAACTTCCCGTTTTACTTCATCTAATATGATAATTGCTTAACCGAATTGCAAAGAGGAATTACAATCACAAACAGTCTTGCATGAAAATTTAAGTATCAATGACGGATTTAAACAGGAAATTGGCGGCTAGTGTTCACGATCAAGAACTCTTTATTGGTGATGTATGTAATCTGAGAGGAGAAAACTAAGGTATAATCAAATATTGTATTTAGGGTGCGTGTGACAGGGCTATTCGCGGGATCCAAAATAATAGTGATGTCGTGGTTTCGTCTGAACAACTTACTAGTTGTAAAAATAGAGAAGCAACATTGATCTGATGAACTACGACAAAGCTTGTGAGGGCGTGTCAGAAGTCAAACAACGGTGAGATTTCGAAGGGTGGTTCGGAAAGTAGTCAAACATAATGGTTGCAATTAGGCTTGTAAATGAACCGAACGGATAGGAACAAGGTCTTGTTCGTGTTCGTTCATTGATAAATGAACATGTTCATGAATAGTTCAAGAATGCTTGCCCAACGAGATTTTTTGTTTATGTTCGTTCATTAAGGAAATAAACATGTTCATGAACATCTACAGAACGCAAACAAACACAGACAAATGTTCATACACATAAATGAACACAATCGAACATTATATATCCATTTTATAACAAAATCTACATTTTTAGCAGAAAGTTTACGATAAATCCACAAAAGATAAATAAGTACTTAACTATCTGATCATAGTTGACATAATTAACACAAAAAATTAGAAATTTGTCAAGATTTAACACAAACCAAAATTGAAATAGTAAAATGAAGGATGTTGGGAGAGGCGTATAGTATAACTATGGTTTCAAATTTTTTAACCTAAAACAATATAATAAAAAAATAACATAAAACAACCTTTAAATGAATGAACACAAATAAACATAAATGAGCGAACATAAATAAAAATAAATGAGCGAACATAAATGAACACATTACCAAACATTAACAAAAATAAACGAACGAACACAACCTTTGTTTATGTTCGTTTGTTTACTTTATTGAAAGAAATTTCTTGTTCCTGTTTGTTCATTTATTAAACCAACGGACATAAACAAACTTTCCACTACAGTATTGTAGTCATTGACGATGGTGGTGCGGGAGCATGACTCACAATGATCCAACGATGATGGCTTGTTCAACTTCTGTAGTAGGAGATTAAGATCTTGATAAAGGATTGTGATAACGCGATCAAACTCCAAAGCAACTAGTGCTGATAACGTGTTATAAAACTAGCCTAATAGCAAAACAATACAAGAGAAGAATACGGAGGAAAATATTGATATTATTGAATGAGTGTATATTAGAAGATGTACAAGAGGTTATATATAAGATAGGAAAACTTGTGAAACAAGCCTAATCTATTTTAGGTGTTGATAACCAGATAAATAATAAATATATTCATAACAAATGGAAAATTTTCCTTTTTTTCTAAATATTTGTTCCAATTTTGCGGGTTATAACATTAAGAACGTGGTTGCATAAAATGGTATTTTGTTACCATAATGATTAATACAATGGAAAAAGTAATGAGCATAAGAGCATTCATAACGATGACTCAAAAAAATATGTGAGTGAGTTTAGTTATATTATAAGGAATGATTGTTAATGTTTTTGAGTGGTTGTGAGTAGATGAGAGAAAAATATATGGGAAAGTTACTATTCATCTATAAATATATGGGAAAAAAATCTGTAGAGAGAAATCCTTATAATTTTTTTAGTATTTTAGAAATGGTTGTGAGTGTAGAATAGAGAAAAAGTCATGATAAAGATATAAAAAATATTATTTAATTTAAAAGGAGAGTGAAAAGTTAGTTATTTTTAGTGTAAATATATGGACATGGATAAGGAATTCATTGCGAATACTATAAAATATAAGGGAAAATTACTTTTTGAGTCCCTGTATTTTAGGTGTTTTAACCACTTGAGTCCAAAATCAAAATGTTTAAAGCCCTGGGTGCCTATAACCATTTTTCTTAACCATTTGAGTCCAAATTTCTAACACTGTTAGAATTTTTTGGTTAAGTATTGTTAAATGACCAAAATACCCTTATCTCCAGTTCAAACAACCAACCACCACCATAAACTCTCTCAGGTGATATCAACCACCGTTCCATCCATCAACGTTAGTAAACTCTACCTAAATCCCACCACCTCCGCCACATCAAACCCTCCCTTCATCTCCACCACCACCCCATCTCTGTTGACGGAAAACCCCTCACTTCAATCTCAACCAAACCCACTACCCCCTCCCACCACACCTACACCCCACACCACCTCCACCCACCCCCATCTCGCACCCAGACCCATCGCAACACTGCAACGGGATACACGACGACGCTCATGGTTTCCGGTCAATACCAAGCTCCCCTAAAGATCCACTAAAGATCCGTCGTGTCTCCGGCACAACTAAAGATTTGGTGCGACTCTACATGTCTCTCTCTCCCTCCCTGAGATATGCTCGTGAACAAGGGGTTTCTGATTTTGTTAATTGTTGTGTTGAAATAAGTGTTGCTGTGTGTCAGATCTGCTCGAATCCTCTGTTTTAGGGATTTTAAAGGTGTTTGGCCAAATAACAATGTTGATATGCGGTGTTGTATACAAGCGACACTTGAAATCTCTCCCACCACGGACACTGATTACATCGATTCAGGGAACTGATGTTTCAAGTTTACGGAATGCTTTTGTCTAGTTCAAGATCAAAGTATTTTAAGACCAATATAGTCCATTTAAAGAATTAAACTCGTTCAATCTTGGGCATAAATGGTTGCAGGTTGGTTGGTTTTAAATGGTTGCGGGTTGTGCATAAAGATTAAAGGTTGGTTGTTGGCGGCGGATTAGGTATATATGGTTGCAGGTGGTGGCGGTTTGAACAAAGGGGCATCAGGTGGTGGTTGCAGGTTGGTTTTAACAGTGGTGGTGGACTAGTGGATGTATTAAAGACTTTATATATTTTATATATTAAATTAAAACTTTATGCATTAAAGACTTGTTCCTTGTACTCATGTGCATATAAGACTTGTACTTTGTGTGTAAATGACTAAATTACCCTTGTAGTTAACAGACTTGGTGGATGGTGTTAGAAATTTGGACTCAAATGGTTAAGAAAAGTGGCTATAGGGACTCAGGGCGTTAAAAATTTTGATTTTGGACTCAAGTGGTTAAAACCCCTAAAACACAGGTGTTGGTGCACTACATTTGTCGACTTCATCTTGTATCGAGTCTTAGATTGCATTGTATAGATTAGGGCACATTTTACGAGAAAATAGGATAGTGTATATGTCTTGGTAGTGATTTCGCTTATGTGGTCATGTTTTGATTTCGCTCATGTGGACCTTGTGTCTCTTGGGGCGAAATCTCAACACTATATATAGTAGTCAAGAGCGAAATCAGTAGTAGAGTTGTACGATTTCCATACCGAGGTGCTGCCGGTGTGAAGACTGACTGTAATTGCATTCCGATCAATACAATCAGTAGTTTAAGTGAAGAATCAGCTGTTTCTAGCTTTGTTTCTTGTTATTCCGCACCTGAAACAGAGTAGAACCCCTCTGAACGACTCATTCGGGTCAGGTCACCGATCCTACAATTGGTATCAGAGCTCAGGAGGAGGAGTTCTACAGAGATTAGCTGGAATTCATCTTGTTTTCTTACTTCTACACCTTCTTTCATCATTTCAGATAGATTTACCGGTCGAAACCTGCTCAATTTTTCACAGATCATAGATAATTGGACATAGACAAATCCCTGAAAGTTTGAGACCTAAACATGGACTAAAAATGGAAAAAATTAGCACCCGCGTTGATTTCGCTTATATGGACATTCTGTAATTTCGCTCTTAGGTCAAACCTAATTTCGCTTCAAGCTGTCTAAACTTCTGATTTCGCTCTAAAATCAGCCTAATTTCGCTCTTGTGACACATTGTTTTGAGGTTTCGCTCCTAGGTAACCTTTTGATTTCGCTCCAGTGACTCATAAGATTGGGATTTCGCTCAAGAGTACAGTCTAATTTCGCTCAAAGGGTACTGATAGTCTGATTTCGCTCAAGTTTGTCAAACAAGTGATTTCGCTTTTGTGAACACTATAATTTCGCTCATAAGTCACTGTTTTTGAAAAACGTGATAAGTCATTATGGATACCGAGTTCTATAACGCGTTTGCAACACCGACTGGTCCAGCTGCCATTGTTCAAGCTATGAGTTTGGAAAATGAGACGGGAACCACCCAAAAGCCCCCGAAATTGATGAGTATTGAAGAATACTATGGGTGGAAAGATAGATTCGAAAACTGGGTTCAGGCAAACCATCTTAGGTCTTGGGAATGTATACTGAAGAAATATGTGTTGCCTCGAACAGATTTGCAGGTTCTCAAAGAATTATCTGAGTTTACTGATCAAGAACGGGTTATGTACAAAGCCGAAAAGATGATGATAAGTCTGCTTCAACAAGCCATCAAAGAAGACATCTTCATATTGCTTCAGCACGACAAAACTGCAAAATCAATCTGGGATGCACTTAAAGTTAAATTTGAGGGTAGTGAGAACATGATAAAGAGCAAGAAGGCATTGCTTAAGAAAGAGTTTGATCTGTTTAGCAGTTTACCGGGTGAAGATACGAAGAAACTGATAGAACGATATTGCCACCTAGTGCGATCAATGTCAATGCTGAGTATTACAAAAGATCGTGAAGAGTGGGTAGACAAACTTGCTGATGCGTTACCGTAGAAAGAGTGGGGAACGTATTTGATGATTCTGAAAAATACGGGTGTTTATGACGGGCTAACTATTTCTCAATTTATCGAAAAGATCAAGAGTCAGGATTTGGAACAGCAGAAGATCACGAGGATGAACAGTCCAAGTGGTCAACAGGACGTAAAAATGTACTACAAAGGTAGTGTTCCAGTTCCAGAAGCTGAGAGAAGTCCGAAAATCCAGACTGCGTTTAGTGCTGGAGATTCAACAGAAAAGGTTGATCAGGGTTCTAACAAAAGCAGCAGTGGATTCTCATCATTTCCTAGTGTCAATCCGAAAGAGTCAACTACAAGTTTTCATTCTCAGAGCACAAAGACTGGAAATGGTTATGTGATTCAGTGCAACATTGCTTTAAATCTTCCAGAAGGTCAAAGTTTTTCGGAAGAAACTGCGAAAGACCACATGGCTTTACTTGGTTCAGTGTTACTATCATATGAAGGTCTAGTTGCTGGTCGGATCGGGAATCCTATGCTCACAAAGGAGGATTACGATCAAATAGATGCCGAAGAGATGGAATTGATGGATATTAAATGGTGTCTAGCGAGTGTTCTCAGACGAGCTGAAAAATTCAAGCTTATTACTGGGAGAAATGACTTTCTTGATGCTCATGTATCTACTTTAGGTTTTGATAAAGCTAAAGTTACTTGTTTTCAATGCAGGGAGAAAGGCCATTTCAAACGAGAGTGCAAGAACAGGGAAGCTAGTGGTGCTCAGAATCCGTTTGGAAAAGATGATTACTACCGGAAAGCCATTTATCAGCAAGTTGGTCAACAACAAGATTCACAGACGGCTCATGGTAGGAAGATTGAGGATTCCAAGAGAGCGTGTTTGGTAGATTTCAACTGGAACAACTACATATCACCTGAAAACAAAGCATGTTTAGTCGATCAAGATGACGAAAGACTACCTGAAGGCTTCAGCTGGGATATGTTTGTTGATGAAAAGGGAGAATTCAAAGCTTTCATCGCTAAAATTGTCAGAGAACCAGACATGTTTGCCACCTGGATGAAGTCTATTGGTGAGACTGTGAAGAATGTGGAGACTGAGTCTGTTGTTTCTGATGAAAGTTCATTAAGTGCTGATGAAAGCTCACAGAGTTCAGATGAGAGTGTACAAAACAATGTTAACTCAGAAAAGGAAGTTATCTTTGATCAAACACCATCTGATTCTGGTTTATCAGATGCTAGGTCTGAAAAATCTGTACAGTTTGATCAGTCACCTTCAGATGATAGCAGTAGTGATGACGAGGAGGAAAAACATATTAACATTGCAAAATCTCATCTTTCTCCTGAAAGTTTTCATTTCTATTTTGCAGATCGCATGGAGAAACTGAAGGAAAAACGAGCTGCTAAAGAACAACAACAAATGAAAACTGAAGATGTTGTTCAAAATGAGAACGTTGAAAGTGTTGCTGAGGAAATGGTTGAGACTGAGAAAGTGAAAGTAGAAGAAAAGGTGGAAGAAGAAGAAAAAGTGGTTGAAGAAGTGAAAACAATCGAAGTTGAAAAGATTGTTGAAATTATCAAACCTTGCACGAAGTGTTTGGAAGCATGCAAGGAATGTGCAGCAAAAGATGACATAATTGCTGAATATGAGAAGAAGAAGGAGCAGTTACTGTTCAACGTCAACTATGTGAAAGAATCTTATGATGTCTTGAACAAAACAGTAACTGGTCTACAAAAGACAAATTCAGAAAGAGAACAAGCACTAACGATGATGAATGTTGTTATGATGACAAAGCAGAAAGCTATAAATTTCTACATCGAAGAGAGTGCTAAGTGGAAGCAAGAGTTGGAGACAGAGAAGATTGAGAATGAGAGAATTAGACGTTTATTGCAAAGTTATTCAAGTTCTGATTATCGCATTGATCGTATTTACCCAACTGTTGCAGGTATGGAAGCTTTTCAAGATGAAAATGTCAAGCCGAAGAAAAAGGATAATGGTAAGAAACCGTCTGTTAGCTATAACAAGTGTCCGCCTCCGATTTGGGAAGGGTATTCTCCTAGAAAACCAAACGAGGAGCAACTTGCAAAAGCAGTCAATATAAAGCTAAAAACCGACACAACTGATGAATTACCAGAAAACATTGACGTCACGTTTACCTCGTCTGACACTGATCATGAGTCTGAGTTAATCAAAAAGGTGGTCGATCAGGTGTTGGATACTGATGAGGAGTCCGAGTCAAAATCTGAGTCTGGAGGGTCAAATTCGTCAGTCAACAGTCCAAAGTCGTCGGTTAAACGGTTTTATAGTAAAGAATTTTTATTATCAAAAGCAAATTTGGATGATGAAACATTTGAAGTTGCATACACTTTAAATGATTCTGACAAATTATACTCTGACAAAGAGTTTCCAATAAGAAGTGTTCGTTTTGACATAATCAAAAAGGTTTTCAAAATGACAGAAATTAATATTTCTGAAATAAAAGATTTAAATCTTACTGGAAAACCTAAAAAGTACACTTCAAGAGTTCAACAACGTTTAAACAAGAAAAAGGGTTACAATTCTGGTTCTGGTTTTCAAAAGAAACCTAACCAAAATCGTAGCTACAAAAAGAAAGGATTAGGCTTTATTCCACCAGAAAATCATAAAAATATGAAAAATTCTAAAAGAAAAACAGAATTTGTGTTAGGTGGGAGTGCTGAAGATGAACAGAAGAAACCGTTCTGGAGACAATCAAACCAGGAGTTTCTTGCTGAGAAGATAAAGAATGGAACTGAAGTGTTTCATCCAAAGGAAACTCGAACCTGATACAAGTGCAATGAAGTTGGTCACATTGCATGGAACTGTTCGAAAAATGCCAAAGCAAAACAGGGAGTTTCTAAGAAAATGAAAGAAAAAATTGTTGATGTTGAACTACCAACCGAAAAATTTAAAATTTTTGAAAACTCAACTTATGAGGTTGGTGAGTGTTCTAAAAAGAATGTTTACAAAAAGAAAGAGAAAGACAATCAAGTGTGGGTTGTTAAAAAGGTTGATGAGAAAGTCGGCGATGAATCTGGTTCCACAAAACTAGAGGAGCCATAAGGTGAGGTAAAAATTTCAGTGAATGATGATGAATTTCCATCACTGAAATTTGAGGAGGTTAAACCAAAGGTTGGGAAATTTGATATCTCGAATCAGTTTTACAATGAGAAAACTAAGTTTGATGTCCAGAAAACATTCAATGGGAATGTAAAGAAAATTTTTGGGAAAATGCTGAATGGGAAAGCAAAGGGTGTTAAAGATTTTTATGCTACTAAAAGGCAACATACAACCCTACTGCACAAGAATTGAAAACCATCAAGTCTGAGAAGACTTGGATGGAAGTTTGTTTCCCTTAAAGTCTTAGGACTATGCCGGAGATCCCAAGTTTATATCGTGGATCAGGAATCGGCATCATTCATGTTTTATAAAGTTGAAAAAGTTTGAAAAATGTTTGAATGTTTACAGGTTAAAGGACTACGCCGGAGCTTCCAGGTTGGTAAGTACGAAGCAGGAATCGACATTCTGATTGGTAAAGTGTTTTACGTAGACGTAACATTCCTACAAGTGGTATTGTTTGGTTATACCTACAAGTGGTATTGTTTGTGTTTTTACAATTGGTACAAAGGTTGCTTGAATGCAAAACGGTAAATCAGGGATATTAATTTGTACTTGATTTACTACACATGATAAAATAGACAAGATGATGAACCATATCCCCGTACTTTACAAGTGGTAAACCTTCAAATGGTAAAAACAAATTCATTTTCCGGAAAAATCATTTTGATTAAAACAAACTTAAGTGTTTTGAAATCTAAATGAGAAAATGGTTTGTGAAAGGGGGAGTTCAGATTGTTTATGCCTAGTAGATGGCGAATTGATGCGATTTGATGTCAGTTGTCAAGATTTTGTACAGTTTGGTTTTACAACTGGGTTAAGAGCTTTAGATTGTTTTCAAATTTTTCTTTAATGTGTTTGCATTTTAGGGGGAGTAGAAAATTTTCAGAAAATCCAAAAACATTAGAAAATTTGAAAAAGCCAAAAACATGATAAAATCCAAAAATGAGTTTTGCTGAGAAAAGAGAAAATGATAGTACATCAGTGGACTGTCACAACATGCTAAAGATATGTAAAGATATAATGTGATAAACAATCTCACTGTGGATATGTCAGTAGGTTTTTATACACTTAGTAAATTGTGACGAGATATAAACTTAAAATTTCAAACTTGCTTGTTCTGTGGGTTAACAACTTCTTAAATATATAGGTAACCCCTGAAATCTTGTTTGAAAGGTGCCTTATTCTGAGATACTAGGTCTTTATGCTCAGTGATATCTGGGGTATTATCCCGGGACTTCTGCTGAATGGAAGTTCTGACCTAGTCCCCGGATAATGCTTTCTGCAAAAAGCTTGAAACATAGCTACGCCCTCAGCATGCTGATGAAACAATAAAATTGATAGTTGCTGCTGTTGTAATCAAAAGATCCTCTAAAGGGGACACACCGAAAAGTCGAAGCCGTCATCTCTTTGCGTATACGGAAGTATCGACCTGAGCTCTCATGGCCCTCGCATTTTACCCCTGAACAGATATCATCTGTGGTATACTCACCTGTATGATTGAATATTGGGATCTGGATACGGGAGTATATTCAAGTAGTAGGACACACGAATAAGTTCAAGAGCTTAAAACATTAACATCGTATCTCGAATCAATTGAAATTTGTGTGAAAATTTAAGTGGACAAATATACTGACAATCTAGGTGAATTGTTTAGAACTTAAAATGTAATCAGCTTAACGGTGTTCGTGACATGTCTCGAAAACTGATATGATCCTCTTTCACAAACTCACAAAAATATTGTTTGTAAATATTTTATTTCTGCATTCTGTTAAATCTACAATTGGTGTCATTTACTTTCTTTCAGAAAGTCCAAAAAGATTTTGTGTGTGTTTTAGCATAAACTTTTGAAAAAAAATCAAAAAGATTTTCGACAACTGATGTTGGAAAGCCGATTTTCAAAGTCTCAAATGCTAAACATGATGACATTGTTGTGAGGGGGAGTGTGCTTTGAATGTGAAAATATGTTTTTAAATCTAGACAATTGGTTCATCAAAGAGAAAGTTTTATGAGAGGAAGTCAGTGTTGGTGCATACTTAATAGTCAAATCGTTAAATGTGTAAATCTTACTTTGAGGTAGAGTTTATGCAGGAGTCAAGTTAAGCCAGGTCATTCAATCCTGAGATCTAAGCTAGACGAGAGCCAGGTTATGATACCTGAGGACTCTGATTGAAGAAAGCCAGGTTACTGATTCTTGTAGATGCTGAAGACAAAGTATGAGCCAGGCTTTTGATCGTGAGCTGAACTAGAGCTAAGTTTCGAGCTTGGAAATTAAAGACTCCGTGGAAAGAGCTTGAGCCAGGTTTCGATTCTATGGACAAAGTTAAAGCCAGGCGACAATCTTGGAACATGAAGAGCCAGGCTGATCGATCTTGAGAAGCTATGGGATGGAAAGCCAGACAACGATCCTAATACAGATGCTGCTGAAGAACAAAGAAATACCAGCACATTGTTAGGGGGAGTTTGTTGATGAAGATAGAGAGAGAAAATCCCAGAGGCTGTTCAAGACTGAAGTTTGTGAAGACTCGATGGACAACTCGTCAACATCTGAGGGGGAGTCTGTTGGTGCACTACATTTGTCGACTTCGTCTTGTATCGAGTCTTAGATTGCATTGTATAGATTAGGGCATGTTTTACGAGAAAATAGGATAGTGTATATGTCTTAGATGCTGATTTCGCTCTTAGGGATGTATTGGTAGTGATTTCACTTATGTGGTCATGTTTTGAATTCGCTCATGTGGACCTTGTGTCTCTTGGGGCGAAATCTCAACACTATATATAGTAGTCAAGAGCGAAATCAGTAGTAGAGTTGTACGATTTCCATACTGAGGTGCTGCCGGTGTGAAGACTGACTGTAATTGCATTCCGATCAATACAATCAGTAGTCTAAGTGAAGAATCAGCTGTTTCTAGCTTTGTTTCTTGTTATTCCGCACCTGAAACAGAGTAGAACCCCTCTGAACGACTCATTCGGGTCAGGTCACCGATCCTACAACAGGGACTCAAAAAGTAATTTACCCAAAATACAATATAAACGTAGTTAGTGAAAAATGTCATCTTCTGAAGTGACTTTGGTAGAACAATTGAAACCTACTCCCCATCTTTCTTTCCCTCTCTACTCTCTCTCTTCACTCTCTTTCTATATTTTCTCACCACCACACCATCGTCAGACACTAAGAGATACTATCGTCATCACTTTCACCTAACACAACCACCACCACCTACCTCCGGCAAGCAACTCCTCGCCTCCACCCTCTGCCACCACCACCGACTGACTGCCAACACCCACCATCACAACAATGTAGAACCACCACATAGCTACCTCCACAACATCACAACCACCCAACCCCCACCACCACCTAATCGTCACCGTGTCGATCCATTTCTAAAGCCGTCATTAATGGCGACGGTTTCACCCTTAGTTGCACGTTGCAACCATCATCATCATCTTTAGTTGTTTGGCATGTAATTTTGGCAACGAGGTGTAGGAGAGAAAAAGATTGTGTTGAATAAAGTAAAAAGTATGGATGAGGTAGTGTGTTAGAGCATTCATATCCCTTCCATCAAATCTACCCTATAAAAACAATGCATTTTCTCAATGATGAAATTTAAATTGTAAAACATCTCTTCAAAGCTTATATTATCACAAGAATCAATTCAACTCTTGCCATGAGTTTTTGATTACATAACAATGAAGAAAAACTTACTAGTCAAACCACTGAAACTCAAGGGAACTAAAAAATAATGCTTAAAACTAAACAACACAAAGTTTTTATGCTCAAGCCACCATTTCAACTCCAACAGAAGTCTAACACCATTGTCCCATTCAACCTTCTTACTCCTTCCAATACATTAACGTTTTTGACCGCTCCAAAGAAAACAATCTAGGGAATCTGTTGCAAAAAGCCTCTTTCCCAACCATCTTTCTTTCCAAAACAGAATGGAATCACCTAGACCTAGAGTTGCATGAAAACATCTGGCCAGATTTACCCCATAACTCTCAACATTAGCGGACGCCCTTACTATCTGCTTCCAAGGGCCCGTGATAGTTGGATTTCATTGTACGAAATTCCATGTTCTCGCATTATAATGTATGCTCCATACTACTTTCTGCCATAAACTATATGCTTCAACATTAAACCTTTATTACCACTTGGCTAGCATGGCCAAAATTTGCTTCCTTTCGTGACCCGATACCCGCTCCTCCAAGATCTTTTGGCGTCATTACATTTTGCCAAACAACCCAATTCATTTTGCCCCGTTCGGTTGTAACACCCCATAGGAATTCTCTATGTAAGCTTTCAAGATGATCGACCAATTGTATAGGATTCCGATACAACGAAAAATAATATGTGGGAAACGCATTAAGGACTGATGTTAATAATGGTAACCTCCCCCCAAATGACAAGGTTCTTGCTTTACATATTGGGAACCTCTTCTTGAAAATGTCGATTACCGGTTTCCAATGTTTTACCAAATTCATGCTTGCACCTACTTGGAGGCCCAAGTGTTTGAATGGAAATTCCCCATCCCGACACCCAAGTACATTCTCTGTGTTAGGTATATGGATACCACTCACATTTACCCCATACACGCTACTATTTCAAGGTTGATCCGTAACCCTGAGAGAGGATAAAAACACCAGAGGATTCTCTTTAGGTTTTTAACACTCGGAGATGACCAAGTCCATAAAAAATGACATCATCAGCATAAAGAAAATGTGAAATCACCAAACCATGATCTACAAACCGACTTCGTTCATAAAGCCTAGGTTCACATGCTTTCTTCGTAACTCCCGTTAAAGCTTCCATGGCAAGGTTCACATGCTTTCTTCATAGCTCCCGTCAAAGCTTCCAAGGCAATAATAAAGAGGAAAGGCGATAGTGGGTCCCATTGCCTCAATCCTCTATGGCAATCGAACTCCTGTGTAGGCGACCTGTTAATAAGAACGGAAGCCTGTGCATTCCTAATGGTGGCCATAACCCATCTTCTCCAAATCAAGGGGAATTTCATTTGATCCAAAACCGAGTCAAAAAAAATCCTAATAGAGCAAGTCATATGCCTTTTCGATATCCACTTTGATGATGAAACCTACTTTTTATTACGCCTCAACCATTGTAATAATTCATTTAGTACAAATGATCTATCAAGGATGCTTCTGTTAGACAAGAATGAAGTATGCTTTTCAAAAATTAGTTTGTTGATAACTAATTTCATCCTATTCGCCAAAACTTTTGAAATCGCCTTATTAATACACCCTATAAGGCTGATTGCTGTATAATCTGCCAATCTACTCAGATCATTGCACTTTGGTATAAGGGCTATAAACAAAGACATACACCCCTAGGAAATAGTCGCATTCTACGAGAACCCCTAAAAAACCTTAAAAAATCAGATTGTAATGATCCCCAACATCTCTTTATAAATCGAAATTTTATTCCATCTGGTTCGGGGGCTTTATCCCCGACACAATCCCACACCACATTCTTTGTTTTTATCAATGAAAACGGGGCTACAAGCATCTCCATCTCCTCATCCGAAAGCTGCCGCAATTTCAGGCATAGAAGGCACGGACGGACGTGCAAAGGTTCTTGAAATTTATACGCAAAAAAAGGAACATATCGTATCTTTTATTAGTAGTGGCGCCGTCCCCAAGCACCATTTATATGCAGCCCATTAATCCGATTAGAGCTCACGTTGGCGTTGACGATGCTATAGAAAAACGCTGTATTCTCATTGAAGAAACACCAGTTCTAAATGACCGGAATCAATCTAGATCTGAGGGCAGGGTTTCTGCATTAAATGGTTATTCTCCTCGTCGATGACTGCTGGATAATACTTCACCGGAATCACCGCAAAACAAACAATGCTGTTAGCCTCGCCACGGGGAGAATGGGAGTTCTCTCCGTGACCACCCTCCGGCGTGAGAATAAGTACAGTGTTCTGAAGAAGAAAATGAAGTAGTAAAGAGTGAAAGTAAGTGAAAGTGAATCCATAACCTGTACCTGAAGTGTCTTATTTATAGCCGAAGGTTTTGGCGCTTAAAATGTAATGGAAAAGTTAACGAAATCTTCTTTTCCGTTTGCAGTTATCTAACCATCCATGCACACGGATCGTGGGTTGATTGATGGCTGGGGAGGTGCCATGTAGAAAGTGCTTTAATCTAGATTGAATGCCATCATCCTGCAATTAGATGAGTGCTCAAGATGTTGCCACACCATATTCGGTTGCAACCGAATGAGGTCTTGCACGATGAACAATTATTGCTTCTAGAAGATCTGCAGCTGTGCACCTGTGATCAGTTGCCACGTGCCTAGTTTGTTATAATACAAAAGATTCCTTTTTTGCTCAAGTCCTTATTCTATCATGCGCGCAGACATGTTTGAGACTTGTCTTTAGTCATTACATCTTCAAGCTTAACTGTACCCTTGCACTGGCGCAAGGTTTTAGGCACCATACCCCTTCAAGTCCCCCAGTCCAGTGTTGCTCCTATGCGCAAATGGCAAGTAGGTGGAGCACTAGACTGTAAAAGGTGGAGTGTGCGCTTTTGCTGTTGAGAAGTGGACAAAGTTGCTTGGCGCAGGGTACTAGTAAAACTTCATAAAGAAGATATTGCCTTTCCTTCAGGATAAGGTTTTCATCATTTGAATTTTGAAATAGCTGACTTGTGACAGGAAAGTTGGTGAAAAGTACTGTGCAAATGATGACGTCTGATGGTTTGTGTCATAGGTTGTCAACAGTGTCAGATGTCAGGCATTAATGGGACGTCGTCAATCGTAATTGTCACGCGCGCGTGAGGCTCCTTGTCATTTCACCACTCGCCCCTTTACCGCCTTGGTTACCGTGATTTCCTGAAAAGGGGTTGTACGATTCCCAAGGGAATTAATTGCAATGGGTATATATACCCCATTACTGCCCCATCTTCCAAGCACTTGTCTTCAGAAAACCCTTTCAACTTCGTTGTGTTCTTTGATCCTGCAATTTTATTACCATGTCGACTAGTGAAAAATCAGAGATTCCCGTGGAAGAAGAGTCTTCGTCCTTGCCACCATTAAAATGGTCTGAAGAGACCTTTAACGGGCTAGTTGCAGGTTTCAAGTTTCCAGTAAGTTGGGGTGTTGTATACCCCCAGGATGGTCATACGGAAGCACAAGAACCGGCCGGTTATGTCACTCTATTATGGGAGTCTTTTGCCGATGGTAACTTCTGGTTAGCGGTTACAAAGTTTTTGCTCGAGGTGCTTAGTTATTATAGATTCCACTTATCACAGTTACACCCGATGAGCATGGTTCGTATATGTCATTTCGAATTCCTTTGTCAATCGATGGGTATCGAACCAATGGTTGTTCAATTCCGGGTGTTTTATCAACTGCAATGTTCATTAGGCTTCTACTCATTCCAGCAACGCTCGTTGGTGAAGAAAATTATGCTTGTACCCCTAAATCATATCATGACTGGAAGCCAAAATTTTTCTTCATCAAATCGGGGGTGATACCACTGAAGATGGAGTTTCGAGGTGCGGATGAGATTCCATTAGAGACCATGGAGGCTCCGGTTGATGAAGTATGGTATCAAGACATTAAGGAAATTCCCTCCATCCAACTGCCGGATAGAGCACTAGTTGCTACAAAGATGAGTTCGTTATGGAGAGCAGACCGTACCGACAAGCCAGAGTACATGGAAGGGAAAAACAGTAAGTCAACCATTTCTTGCCTATACTGCATCTGTGAGCTGAAATTGTTGTTAACAATTGCTTTCTTGCAGGGGTTGTACTGTATGTAGTGGCTTATAAAAGAGAGAATGGGAAGATGACCACTGTTCCGTTAGAAGCAGGTGAACATCATGGTATCAACAAATTGTGGGGAGTTTTACACTTCCCAAAGATGAAGACCTGTAGGCGCAACCTGCTGCTGGTGCTGGTAAGTATTCACCCTTATATGTCTGAGTAATATTGCAATATTACTCTTTGCTAATGTTGCGCTTGGGTAATATAGCAATATCACTTTTATCCTCCTTTTGGTTAAGTGAGTTGATAAATTTAGGCGTAGGCCCTGACTCGAAGAAAAAGAAGCGTGCAACTCCTGCCACCATTGTGCCCAAGAAATCAGATATGCCAAAGGCAGATGTACCTAAGGCAGAAAAGAAGAAAGGTATGCGCCTTGTATCTGACTCTTGGTGTGATTACGTAGTGGTGTCTGACTCATTATAGGGTCTTGCACCTGTAGGTTTGAAGAAACCTAAGGCGGAGCCTCATGATACGTCGGACATTCCTGCATCGAATCTAGATGATCTGATTGATATGGATTCTAGTCCTGAGCCGTTGTTAAGAATGAAAGCAGAGAAACGGAAAAAACCTCAAGGTGGAGCTGCAGCGCAGCCTGTGAAGAAAATGGCGCGGAAGAAGATTGGTAAGAAAGGTGATCTATAAGCCCTTGCTGTGACGCTTTCACCAGGTGAGTTTCTCTTTTAGGCTTTCGCGCATGTTGTATAACAAAGTAACCTTGTTAATTTCATGCACAGAAAATAGGTGCCTCAAGTCATGCGGAGACATTATTCTCTATTCCTGATGATCGTGTCCCATCCCTCCCCCCTAAGTCTAACAGGGGAAACTTAGAGGGTGAGAAGAATGTGGAAACGGCGGTGGAGACAACTGATGCTGATCCGACCAAACCAGCTTCTACTAAGATTGTCACGGCCATGCCAGACCCCGAGAGGGAAAAACTATTGCTGATGAGCCACCTATAGTGACAGCTCCATCTACCTCTACGCACATAACCAAGCTTCCAAAGAAGAATGTACAGGAAGAAGAATGTACAGGAAGATCAAGGAAATGTTGAACACTAGGGGTTTCTTGCAAGTGGTGTGGAATAAGAATCCCCCATCCACCCAGATGAGACTCCAGGTGATTATTATTATAGGTCATACACAGAAAAAAGAGTGGCTGACCTTCATTCACCTGTTTGGAAACTGAGGCAAGGTGACACTTTTTTGACTGGCAAGTGTGCCGGGAGTAGTTCCACGGTGCCTTTCCTCCCGCTGAGATTAAATTCCAAGAGGAACAAACACATGAGCGCACATATCGTGCATATCGCAAGAAACCGCTAGCGCTTCTTCAACCACTCATAAGATCATGCGTGAATGGCGCATTATGCAAAAAGAATGGGAAGCTTTTGAAGCTTCAAAGAAAGAGATTGCCATTGAAAAAACGCAGATGGCTGTGCAAAGAGCTAAACTTGAAGCCGATAGAGCTATGATTGACGATGAACAAAAGACCGAGGAATGGTCCGCCATGGGTTGGAAGAAAATGGCTGAAGCTGAAGCTGCTTTACTTGCGGGGGAGCGCAAGCGATGGAAAGAGGCATGTGAAAGAGACAACAATGAAAAAAGAATTCTTCGAAACGAGGCATTCAATCTCAAGGCGGAGATTGAAAACTGGAGAAGGAGAAAGCTGATGCAGAAGCTGCCGTAGGTGAAGCCCGGTCTCATCAAGAGCGGAGCGAACAATGAGAGGTAGAAACTTGTGCAACTCTTGCTCTAAGAAATAAAGAGATTGCGGAACTTACCTCATTACTACTTGATCAGGAACAAATAAAGGCAGAACTTGATGCTGCGAAAAAACTTGCAGCTTGCGCAAGCGGAGAAAGCTGAGGTAGCGCGCCGCCTCTTAGAAACTGAGGAGAAGCTTGAAGGCGCTGAAACTGCCAGGGTGACAGCTGAGAGTATGGTTGAGCCATTGTCTAACAACATGTTATGGATGCAACATCATGGGGTTATAAATGTAAGTGTCCCAAACCCTTCGTATCATTTTGAATAAGTTTGCACGTAAACTTATTTTCTGATTTTGTCTGCGTAGGTCGCGAACTTGATTCTGAACTCCGTTGACTTGGACGAATCAGTTGCGAAGCTGATGGTGATGGCGCGTCATGATGGCTATGCGCTGGGTTATGAAGAGTGTGCCCTCCATGTAACAAATGCATTGAAAGTATATTGGGATACCAGCCGGTCTGCCACTAGCGGGGTTGATATTAGTGTGGCTTTTGCTGCTGCCAAGAAAGAATATAACAACCTTCGAGTGCCAGTGATGGACCTGGTGAATGAAGCACTTCAACTTGAAAATTATGTGGACCATTTGAAAGAAATCTTCCCTGATGAAGCGGACAACTCTGGTGATGATAACGTAGCTTAAGTAGTTGCAACACTTGGTGGTTGCTTTTGTTCTAAACTTTTGGGACATTGATTCCCTTTTGTTATAATTGTTAATGTGCTTGTGCGCAAGTAACTAACATTTTGCTGTACTATAACATATGTTTTCGTTACAATATCAACATGAGTACAATTGCTTTGCTTAGGTGAGACAAATAAAGATGGTATAAAGCTCATGTGTGAATGAAGGACTAGACCTAGCGCAGTAACTTGTGACTCATGAGACTTGTTTAGAGTTACCATAATGTTTTGTGCTTACCAAAAGTAATTGCAAGCATTTGTAACAAGACATAAAAAGGCATAATGTAAGTAACAATATTTGTATTAAAATTTGATAGGGCGCAGAGGCCAGAAAGTACAAAGATGATAAGATGACACTAGGAAATAAATAAGATAATTAATGTAAGTAACGATCCTTGTGCTATACTTTGATAAGGCGCATGAAGCCTAACAAGTATAAAGGACATTAAGATTACATATAGCATCTGCGCAGTTGCTGCGCATTCCATGTCTGGGGGATGTCGGTTCCATCTAACCTTTGTAGCTTTTAAGCTCTTTTCCAAAGAACTTTATTGATTACATATGGCTCTTCCCACTTGGGCGCAAGCTTCCCTGGGCACTCAGCATATGAAGCTTCATTATCTCTTAATAGGAAATCCCCTGGCAGGAAAGTACATACGCGTACCCGCGCGTTGTAATACTTTTCTAACTTCGACTTGTACTTGGCCTCGTTTATAGCATCATTTTCACGTCATTCTTCCAAGAGGTTCAAATCAAGTCTTCGTTCTTGCTTGTTATTCTGCTTTTCCATTTCCAACATGCGTGGTGAAGGAAGGCCAATTTCAGCGGGAATTACGGCTTTTGTTCCATACACAAGACTGAAAGGAGTCTCACCAGTGCTGGTTTTTGGCATAGTGCGATGAGCCCAGAGGATACTAGGCAACTCATCCACCTAGCCTCTTCGCGCCATTCCCAACCTTGCTTTGATTCCATCAAAAAATTGCTTATTGATACTTTCGACTTAGCCATTAGCTTGTGGATGCTCCCCAGATGCAAAGGGGTGCTCTATGCGCATCTCTTTCATCCACTTATGTAAGTCTTCAGAAGCAAAGTTAGTACCATTATCTGTGATGATGCGCAGTGGTAGGCCAAAACGACAGATAATATGTTCCCAAATAAACTTCCGGATGACTATTGTAGTTGTTGAAGCCAGGGGTTTAGCTTCCACCCACTTGGTAAAGTAATCCACAGGCACTATAATGAATTTTACAGCGCCAGGCGCATCAGGAAATGGACCCACCAAATCAATTGCCCACTGCTGAAAAGGCCAAGCCGTTGTCACTGGGACCAACGGATTTTTCGGGCGCAGGGTTTTTGGAGCATGACGCTGGCATGATGCGCATTTTCGTAGGGTTTCCACATCATCTAAATGTATACCAGGCCAATAATATCCTGCGCTCATGATTTTAGCAACGACCATGTGTGGGCCAGCATGTATCCCACACAACCCCTCATGAATTTCTCAAACTAGGTATTGCGCATCTTGCTTATCAACACAATGTAAGAGATGACCCATATATGACCTCCTGTATAGTATTCCATCTGACATTTTGTAATTCAACGCCGTGTTTTGAATTTTCCTTACCTCCGCCTTCCCCTCTGGAAGAGAACCGTGTTGTAGGAACATGATAATTGGGGACATCCAAGATGGATTCCCAATTTCTACTAGATTCACATGGCGTAAAGGGACAGACGGGTTTGTGAGGATCTCAATGCGCACTTCTTTAGGTAAATGCTTGAAACTTGTGGCTGCCAACTTGCTGAGCGCTTCCGTATGTTTGTTTCCACTGCGATTGATATGAATTACTTTGATGGTTTGAAACATAGTTATTAGAGATTTCGCCTGTTCGAGGTACATAGCCATTGTTTCACCCTTTGCATCATAGAGACTATTGATCTGTCTAGTGACTAACAAGGAATCAACGTGCGCCTCTAGATTTTTTGCTCCCATTTTTATTTCTAAACGAAGTCCCGCAAGGAAAGCTTCATATTCCGCTTCATTATTGGCGCTTTTGAAATCCAATCTGATGGCATAATTAAACTCATGATTATCGGGACTAACTAAACAAAGACCAGCCCCTGCACCATTGTCATTAGATGCACCATCTGTGTGTAAAACCCTAACACTATCATCGGAACACTGAGACAGGGTTTTGAATAGCTTCACACTCTTGAATCTTATCTACCGGAACTTCGCTAACAAAATCGGCCAAGACCTGACGTTTGATAGCTGGGTGCGGCTTATACATAATGTTATGTCCTCCGAATTCAATAGCCCATTTCGCCAATTGGCCAGCAACATAAGATTCGGACAGAATTTGGCCCAGGTGATAATTTGTAAGAACAGTTATGACGTGACCAGAAAAATACATGCGTAGCCTGCTAGGAGCATGAACTAGTGCTAGAACGAGCTTCCCTATTATTGAGTAATGAGTGTCAGGATCTGTTAACATCTTACAGATATAGTATATCGGCGTTTGGATTCCATCTCATTCTACTAATAAATAATACTGCACCGACAGCAATGTCGGACACAGAGAGATACAAAATCAACGGTTTTTCCTTCCATGGAGCTGTCAAAGTTGGTAACTGGTTTAACCACTCTTTCATATTTTGAAAAGCTTTTTCAGCTTCTGGAGTCCATTGGTATTGACTCTTTTTTACACAATTACGCAGTGTGCTTATGAAAGGGAAGGACTTAGCAGCATGATTTGCCAAAACTCGATTAAGCGTAGCAAGTCGACCAGCTAATCGTTGCTTTTTTTGATAGTTTCTGGTGATGGCATGCGTTGGATAGCTTCCACTTTCTCCGGGTTAACTTTAAAACCATCTTTAGTTACAATGAAACCCAAAAAAATTTCCCTCCTCCATACCGAAAGAACATTTTCCTAGGTTTAGCTTTAAATTGACCTTGCGCAAGGAAGCAAAGGTGCGCTCGATATTCTTGAGCATCAAATCTTCATAAGGGCTCATAATGACTAGATCATCGATATAAACTTTGACTGTGACACCGATATCATCTACAAAAACTTTATCCATCAATCGTTGATAAGTGGCTCCCGCATTGCGGAGACCAAAAGGTATCTTTGTATAACAAAAAATACCTTTCTCCGTGCGAAAAGCTGTTTTATCACCGTCCTCTTTTTTCATCAGAACTTGATAATAGCCCTTGTAACAATCCAAAAAACATTTCCAGCAGAAGGAAGCCAAAGAATCTACTTTCTTGTCAATCTCCGGTAGAGAATAACAATCCTTTGGACATGCTTTGTTAAGGTCTTTGAAGTCAACACACATGCGCCATTCGCCATTGTGTTTTTGCATCATCATTGGGTTAGCCACTGGTGTGCGTTAGGTGTATTATGATTTTATTGATATTTTAAGCCGATTTTACGCATTAGTGAAGTTTTAAATTTATAAAACACGATATTCTACTAACACTAAACACACACTTGGGCAAGTGCACCCATCGTGAGCGTAGTATAGCGTTGGTAAGATACCGAGGTCGTCCAAGGACAAAACGAGCTTTTAGTACCGGTTTATCCTCAACGTCTAATCAATCTAAAATTTTTGAGAAAAGATTTTAAATATGAAAAATAAAAAATGCAGAAATAAAAATAAAATAAAAAACAGATAGACAAGATGAATCACTTGTATCCTTTGATGATTTCCGCACTTTTACACTTTCTAAGAGATTATCTTAGTTATAGTAGTAGGCCCCTCTTTTGAAAGAGACGTTACCCTCAACCCAGTGGTTTGAGTCAGCAGGGATACAATCCCAAAGGGTCGGAATATTGAAAGATAATTAGTTAAGTTATTAATGCGAAAAGTGGTAGGCCCCTCTTTTGAAGGTGACGTTTCCCTCGGCTAAGTGGTTTGAGTCAGCAGGGATACAATCCCAAGTAGCCGGTTTAATGTATTAATAGTAGTTTACATATGAGGGGATCAAGCCATTCTCACCCCCGCCATCCAATACCAGTGGGTATTGAAGGAGGTCCTAGTAAGCTTGACCCAGGTTCTTGTAGGATCTATACACTGAACAAGGAAAGAACCTTACTAAACCATTCCTTTAACCCCCGACCAGGTAGCCAACATATCTCTATGTAGACCGTAGAGATATGAATGGTGTAAATCTTTTACTTTATATAGACAATAAAGTAAGGCCAAGACACCACGGACAAATGATAAAGAAGTTTCAACTTCATCATAAGAAACTAGTTATTAAAGTCATTAATACAAAACCAAATAAAAAGTGCGAAAAGATTAAAAATCAAAAGTAATACATTAAAGACTTGTCTTCACCAAGTGATGTAAGAGACTTAGCAAAACATGGCCTTTGATTGACAAGAACTCTTACTATCAATCTTGGATCCCGAGACTACTACACACTCTAAAGGTGGATGATAGATGATGGTGGTGGGTGTTGGTGGTGGAGTGGTGGCAAAGTGGGAGAGTAGTGGTTTGCCAAGGGATGCCTTTGAAGTGAACCAAGCACCCCTATTTATAACCTAAACAGAAGCCTGGCCACGGCCCCATGTCCAGCGGACACACCCCCATGGACATCCTTTTCTCTTCCTTCATTAATTGCTTTTGTCAGCATTGGGCCCCACACGGCCCGTGTTCGCTGGGAACGGCCCAATGGGCAGAATCGTATCTGTACTACCAATATTTTGCAAGATTTTGCGAATCTTAGCATTGAACACGCCCCGTGCTGAGCTGGGCACGCCCCCGTGGTGGGTGTAGAAGCTTCCACAACTTTGTCCTTTCTGTAGACACTTGATCACGCCCCCGTGTCAAGTGGGCACGGGTCGTGGTTAGCCTTCTGTTTCTTGTTTTTGCTCTTGGGGATGCTGCCGAGGGGTCGGGCATGTCACGTTTATTCCTTTTCTTTGTATTTATGTTGGTTTTAGCTGTATATTTGTTCCTTTTGCTCGTTTAAGCTCATTTGGTCCTGTAAATTCAAAAGGAAGACAAAAGCACGCTTTTTCCAACATTAGTACTAAAAAAGGGTTAGTTTTATGCCTAATTTGATGTAATTATATGTTGCATTTTGCACACATCACCACCCATGTTTGATATCGAACCTCACGTAATATACATGCTTGAATTAGTTCAGCAACTTGTTCATTCATTGCGCGAGTCTTTTCTGGACCTAGACTGCGCTTCGCTTGTGCCACTGGTTCTAATGAAGGACGAGTGTTTAACCAGTGTTCTACCAAATCCCTTGGTACACCAGTCATATCCGCTGGAGACCATGCAAAAATATCCATATTCTGGAATAATAGTTGTTTAAGTCGTGCGCGAATTGCTGGAGACATGGCAGGTCCGAGCAAAACAGTTTGCTCGGGAGATTTGCTGTTAAGTACCTACTTCTCTGGTTCATTGGAAGGAGATGGCTTTGCAATTTTTACTAGAGGCTCATCATCAATGGACATGATTTCCTTTCTTGAATACAAAATTGCTACGCCAGTTTCTGTTGGAAAACCACAAGCAGCGTGTGGTGTGGAAGTGATCATACTAAAATTTCTTTGTATGCGCCTACCCAAGAAAACGTCATAACGAGATGTAGCTAGCATTACTATAAAATTGATTGGAACGGTGCGCGTGTGCCTGCCATCTGAGAGCGTAACAGGGAAAAAAGTCTGACCCAGTGGAAAGAAGGCTTCATTGCAGAAACCAGTTAATGGGAAATCAACTAGCCCTAAGCGCGCCTTATCCTCTAGATCCAACTGTTTGAAACATTGTTCATAAATGATATCCATAGAACTTCCTGGGTAGATTAACATATAGTCAGTGCGTCAATGACCAAAAATACCAGTTATAACGATCGGTCGTTCTTCTTGTGGGCCTCCAGGTACAACAGGAAAAATCACTTGCTGTTCATGCCAGCGTTCATTGTGACTTCGTTTGTGGTTACGCCTACGCGACGGACCACCTTGAATCAAGCCGACTTGTTTTTCTTTCTTATTGCTTGGACCTTCATCACCACGGGTGATTTGGCGAACTTCCCTGTGCACATTTTGCACTAAGTGAGTGAGTTTCCCGCTTTTAAGTGCCTTCTCAATCTCAGTGCGCAAGCTGATACAGTTGTCAGTTGTATGACTCGTATCTTTGTGGTAATCACAATAGAGATTTGGATCCTGACGCCTTTTGTTTTTCATTTGTTGAGGCTGTTTAAACTGATGATTTTTCGTACTGAGAACCTCCGCGGGGTTTTTGGTAGAGGCGTCCACTTCCCCTCATGATTTTCCTGCTTAATTGCTTTTTGAGCAGCAATCTTGTTGAACGTTGCGCGAGCGTCTTCTGAAGAGTACGCGCTTAAACTTGAATCCTTCTAATTCTTTTTGAATTTTCAACCATTGTTTTTGCTCATATCCTGCGGACGATTCTGAGGCAATGGAGGTCGGTTAGAACTTAAGTTACGCTTAGTTTAAGCGTAAACTTTAGCTGCTGCCAAAAGTTTTTCCCAACTTTTTGGTAACGCTTCAGTTCCTGATAAGACGGTGATCATATCATCACATCGTACAACATACTTGAACTGTGCGCGAATCAAATGCTCGTGCACATCACCAATCTAAGGGACCTCTTTGTTATATCGCGTAATAAAATCCTCCAGACTTTCGTTATCTCTCCGCCAGATGTTCATGACATCTACGGAGTCTCTGATGGAACGCCGTTGTTGACTAAAATGAACTAAGAATTTATCCTTGAGATCACTCTAGGAAGTTAGTTTACATGTTGGCTAGTTGTCAAACCAGAAGCACGCAACACCTGTGAGAGTTTGAACAAACAAATGACACCACATTGGTAACGTCCATCCGCCAATAAGCCCTGCGCTGGTGAATAAGCGCAAGTGATCATCCGGATCAGTCATGCCGTTAAACTTCCCTACGTTGGATGGTAACTTTGCGCGCTCAAGGGGAGCCAATGCGATTTCCTTGACAAACTTAGAATTCTCTGCTGCTTCAGTCGGTCGATAGATTAAATTATAATTATGCTCAGCCTCTGGGTTATATACCACACGTATCTTCGGCTTAAAATCAGCATGATCCTTTTGCAATCGGTTGAAAACACTAGTGCTATCTCCCTCATCATATGTTCTATCATATTCATCGGTCTGGGTGTCCCACTTTTGTGACATACGCGGGCCCAGCCTTGAATGAACAGATGCACGTTTCTGAGAATGTTGCTCCTCTCGATAATCTCGACGCCTAGTGCCAGAATGGGTAGACTCATATTTGGTTCTCGGCTGAGAATAAACCTCTGTATCTTCTACCGACATGTATGATGGTGAATCATAGCTAAGGCGAAGCTCGCATCTGAGCTGCAGGTCTTTGCTCCTGCAGTGCTGCCTACCCGTTTGTGCACAAAGTTGTGCACAAACGGTATTTAAAGCACCTTAAGATTTGATATACAACGAGATTGGAGTTTCGCCGGGAGGTAATATTGAATTGATCCGAATTTACGGCTAAACTCCTGGAGTGACAGGATAATTCACATGATTAGTATCATGATGGACATCATTATCATCGGAAGCTTCTTCCACTTGTTTGTCGATATGAGAAGCATAAGCAAAGTTGCCTTTGTTCTCAGACCGAGGACCTTGTGGTTGATTTGCTGGACCTTCTGCCATGGAAATAGAAGAGAAAAAGAAATCGAACGAGAAGATGAAAACAAAAGAAGAGTAATCGGTGGGCACCAATGAAGAAACACCAGATCTAAATGACCGGAATCAATCTAGATCTGAGGCCATGGTTTCTGCATAAAATGGTTAATCTCCTCGTTGATGACTGCTGGATAATACTTCATTGGAATCACTGCAAAACAGACAACGTCGTTAGCCTCGCCACGGGGAGAATGGGGGTTCTCTCCATAACCACCCTCCAGCGTGAGAATAAGTATAGTGTTCTGAAGAAGAAGATGAAGTAGTAAAGAGTGAAAGTAAGTGAAAGTGAATCCATAACGTGTACCTGAAGTTTCTTATTTATAGCCGAAGGTTCTGGCGCATAAAATGTAACGGAGAAGTTAACCGAATCTTCTTTTCCATGAAGTTATCTCCCCATCCATGCACACGGATCGTGGGTTGATCGACGACTAGGGAGGTGCCACGTGGAAAGTGATTTAATCTAGATTGCATGCCATCGTCGTGCAATTAGATAAGTGCTCAAGATGCTACCACGTCATATTCGGTTGCAACCGAATGAGGCCTTGCACGATGAACATTTATTACTTCGAGAAGATCTGCAACTGTGCACCTCTGATCAGTGGCCACGTGTCAAGTTTGTTATAACAGGAAAGATTCCTTTTTTGCTCAAGTCCTTATTCTATCATGCGTGCGGATATGTTTGAGACTTGTTTTTAGTCATTACATCTTCAAGCTTAACTGTACCCTTGCACGGGCTTGCACAAGGGTGTTAAATGAATATTTGCCTTGTTTTATCTACGGCGCATGGTCATTAAGGATTAATCTTTCCAAATCTGCTTAGATCGCTTGTGCGGGGCGCGTAAGACCTGCTTAAAATGTCTGGGAGTATACTAATGGTATGGTCTTCTGCACTGGCGCAAGGTTTTTGGGACTATACCCCTGCACTTATCCTCGTCTATTGCCTATCTCACACACGATTTGTTGTTTCAAGTCCAAAACTTTGACTTTATCTAACTCTATTATGGCTTTCTTACATTCCGCTCTAGTATCAAGTTCCCGTGGACTCAATAGCCTTTCCTCATCCTCCAATTCTAGATGCTCTAGTTTCTTCATTTTCTCCCTACACTCAACTTCCTTAGCATCCTTATAATTATTTACCTACGCCTAACCCACTTTAATTTTATCGCCAACCCCAAATCTGTCGGCCCCTTAAATCTGAATCCCGCCAAGTATTGCTCGATAAATTCAAGTATTCCAGGCATTTCAAGCCATGTATTAAAAATCCTACATGGGATAGGACCAAAATCCGTCGGGGTTGTTTTCATTAGAATATGGCATTGGTCCGAAACGAAGTTTAAAAGTGCAACAATTGAAGCCTAAAGCCACTTATCTCTAAAACCCCTACACACCAAAAAATGGTCCGGATTACTCTTATGCGACGTGTTGTCAGAATGAAAAGTGTATTTTCGACCTCCCATGTGATATTCTACCAACTCAGCCCCTTCGATAAACTGGTTAAAAATGTGGCGTTTAAAACAACAAAATCGGAGTTCTGCCGCTCAGACAATTCACGGACGTTGTTAAAATCACCGCCAAAAACCCATAAACCTTGCACCTATCTTCTTAACAAACCAAGTTCACCCTATAATGCCCTCCCGGTAATCGGATCATTGTATGCCTATATATTAACCAAGTTGTTGAGTTCCTCTGTTGGTTTTAGGTTCTCCCTCTCCACCAGGAATCTCCGATTTTTTATGACCTTTGAACATTCAAACACGAACCCGATGGAAGAGAATAAATTAAGGGTTACAATAAGGCAAACATGAACCTACTTAACAAGTTGGCCTATGCTTGGATAGTTTTAACGATTTTGTTATATATTTTTATTAGTTTTAGATAGGTGGATTTTTTGGCCCACCAAAAGATTTTGTTATATATTTTTTATTTACTAATCTAAGGTGAGACCTAATAAAATATAGATTTTTGAGTTTTCTAAAATTGGAATGGTATTTTAGTATTTTTTTTGCAATTTACATGAAAAATCATCCATTTTATGAACTATACGTGTTATGTTTGTACAAACGATTGGTCTAAATTTGGGGAACAAAACCATAAAATGGGTAAACCACATGGACTATTCGTGTAACTAAATCTATACAAATTGAATTGAGAGTAAGAGATATGGAAAGAAAAACAAATATTTTATAGGGGAATTGGCCTGTAGTAATCCCAACTACACGTCATTGGTCATTTCCAGTCCCACCTTTGAATATTCCCCATGCCAGACCCACCTTTCACCTATTTTTCCTTCACTGGTCCTCAGTTAAAAAACTTAATGGAGTTATGTTATGTTTTTTTTTCCGAATTACAAACTGTCATATTAGGGCTTTTGATCAGAACGAGGATACAAGTCTATTGATGTAAAACTTACCTCGAAACGGTGCTCCAAACGACTTGATTTTTGTTAATTGGAAGTTTAAACACCCGAATTGAAGCATCGTTTTCATCGCTTGAGCACAATTTCAAGGTAAGTTTTACATCATTCGACTCGTATCCTCATTCTGATCAAAAACCCTAAAACGTCAGCTTGTAATTCAGAAAAAAAACTTTACTCTATTTATGTAGGATCGTTATTGACGATCAAATGAGTCAATCAGAGCTAAACACCACTGTTTATGCAGCGGAAATACACAAACAGCTTGAATCAAAGTAGAATGGAGTAGAAACAGAATGCAGATTACTTTAAACACGTTTTCTCATAAAACTTTCTCAGAAAAAATCGGCAGCAGTTCGGCTACACGGTCGACATTCAGATGCAAAATGAGAAAACACTTTGACTATATATAGGGGGCTGATTCGCTCCTAATGACATGATGTCATTTCGGGCGGAATCACTTTGTTTTGATTTCGCTCCAAATGACAACATGTCATTAGGAGCGGAATCAGAACATTACAACACAAACTTTACAAACAGCCCCCTAAACTATACATAATTAACATTTCTGACCCCTAGACCATATACAAGCTTAACTAAGACTAAGACGCAGGCTTTAGACATTCGTGCACCAACAATTTAGCTTTTTTTAACAGAGTATCGGTGGAGGAAAAATAAGTCAAAGGTGGGACTGACATGGGGAATATTCAAAGGTGGGATTAGCAATGGCCAATGACGTCTAGTTGGGATTATTACAGGCCAATTCCCCTATTTTATAAAGGTGAATAAACTACAACCATGGTTGCAAAAGTCGCTAGGCGCTCCCTAGTTAGAGTTGAGAGTACCCGGCCTAGGTGGAGAGTACTCGTGGATTACTCAGCCTAGGCGGAGAGTACTCGAGTATCGGCAGCCTACCTTTTAGCTATTACTCGGGGGTACTCAGCCTCCGTGACCTTGTTTTACAACGGTGACTACAGCTAATATGTCATTTATAGAAGATATAACAAAATAAAAATTCAACAGATAACATATTATCTATAAAAAAATTTAAAAATGTTGGTTTTAAAATAGGTTTGGTTTGGTTAACTAGGTTATTTATGTATACATAGCCAAGCCAATAAAAAGGTTATAAAAGACGTAACCTAAACCATCAATTTCTCAATTGGTTGGGTTTTCGATTACTTTGATTATGGTCCGTTTATTTGGTTGTTATGCCCATCTCTAGTCATTGGATGTTTACATGCCCATCTCAGTAACCAATCCACTCAAACCTATCAATCACATGCTTCTATATATCTTTTCAAAAAAACTCTTTTTATTTGGATTACTTTGGTTATGGTTCGATTACTTCGGTTATGGTTCGTTTATTTGGTTGTTATACCCATCTCTAGTCATTAGATGTTTACATGATTACTAAGTCATCTCTGGTCATTAACCCATTTGTCTTTGCCTTCCCTGAGCTTAACTTGTTGAAGAACCCTTATAAGAGCTCCCACATGCATCCATCCATCATCAGTGGTTGGATTATGAATTCAATCCCATTTCCATAAAGCCATCCCACCTTCGAATTCCACAGATGAGGAAACCAACCAGCCTTTGTTAGAAACCTTTCTGTATACAAGAGGAAAGATATCTCTGAGCACCCCGATTCCTACCCAATCATCCTTCCAGAACCGAAAAATATCCCCATCTTCCACCTCTACTCTTAGTCATTCTTGAACCTTAAAGTCCAATTTTTCAAGACATCCCCCGAACGACCCAATATCCTTTTACTTTTTCTTGAACAGCAAATTACTATATCTATATATAAATAGAGCCAGCGAGGGGCTGAAAAAACAAAGAAACAACAAAGAAACAGAAAGGAAAGTAGATACAAAACAAAGCCACTACAAAATATCCAAAACGTTAACCTCAATCCACTTATCCCAGTCAAGCTTCGGTAAATTCGTGCGATGAGTAATCCAAAGGAAGGAATATTCTTTTATAAGATCGACTGATCTCCGGGTTGGAATAAACCGCCCCTCAAAAACTTTAAGATTTCTAGCGTTCCATATTCGCCAAACCGTAGCCAGTATAACCGTGTATACGACTCTCTTCCATCTTTCCGACCCTATCTTACCAGTCATCTCTTTCACCACCTCGTTTAAGCTACACATGTTAATAGGAGGGTGTCACACCCCGACCACGTAAAACAACGAAACGTGGCGGAAACGTCGGGGAGTGTTGTAACAGAATCATTGTTTCACAACCATGGAATAAATAGTTTCGTTTTATTGAATTATTGAACTAAATACAAATTAGATAAATACAACTATTATCCTCCAAGTTTTAAAGTCGCTAAGGCCTTGTCCATTCCTATGTGAGAATACACCAATATCATCATCAAATGCCATCAACTAATGTACCTGAAACACATGTGAAAATAGGTACGTCAGCATAAAAATGCCGGCGAGTACATAGGTTTTGTATGAGTTTCAGATTCATGGCTCGTTTTACATATTGCAATACTTATTTAAAAAAAAACCTTATTTTGAAAAGTATAGTATTGCGACATAAATAACCATCTCAAATCAAATTGGTTATAATTTATAAAAATCTCGTAGCCATGATTCTTAACCCCAAAACATTTGTTTAATTAAATCCAGATTTGTAAATCGTTTATGGAATAAAAACTCGAATAGTATAATATATTGTTGGGAAAAACCTTGTATTACAACTTTGTTTTGTTTACCATTGTCCAAGTGATCTAGACAACACAACGATGTATAAAGTATTAAAAGCACTTATATATAGGAAGTACCAGCGGCGTATCCACCATGCTTTTAACACATTATACCCGCCCCGTTACCTAATCACTTCCCTAACCCAACGGTTCAAACAGATTCAAACAGTTCGTGTCAATCAACGGTTACAAACGGTTCACATAGTCAAATAGTCACAAACAGTTCACATAGTCAAATGGTTACAAACGGTTCACATAATCCAACGGGTCATCTAGTCAACGGTTACAAACGGTTCACATAATCAACGGTTACTAACGGTTCACATAGTCAAATGGTTACCAACGGTTCATATGATCAAATGGTTACAACGGTTCAAATGATCATATGGTTACAACGGTTCAAAATGTAAAACAATGTGTCCATATGCTGGATGAGCATATGCGACAAAATGTAGTATATGGAAATCAATGTGCTAGGATGTTACGTGAACATACATAGCAAAACACAATGAAATCGTGTACTAATAATGTACTATTGAACATAGTAAGCATATGATATAAAAACATGGGAAACATGAAAGTATCAAGTAGGCACATGTGTTCCACCCCAAAACAGTTTGAAAACAGTAAAAGAGGGGACTATGTACTCACCTGAGGGTGCTTAGAAGTCTTGAACAACAACCAAGCAAAGCTAGAGTGATCAGGGAATCAAACGGCACCCTATATAGGTAACTATGTAAATAACCGGACCTAAATCGGGAGATAGGATAGAATGAGGTTCTATAAATCATATGAGTAATTGAACTCATATGGTATGATTTAATAGACCCTACATTCTGATTGAAAGGCCTACCTAAGTGCTCTTGACCCGTTTCGACACATTATGGTAACATAAGCTACTATAAGGCGTCGTTAGCGTAAAACTATGTTCGGATGGTTAACTATGTGCTATGCCAAGTCTTACATGCCCAATTATCCCTAAACATGTTACTAAATCAGATTACTTGTCAAAAATATGTTCACATAGGCAAAATACGGATTTTAGCTTCAAAAGGGCATTTTGGTCATTTCCTATGGGCATACAAGCTAACAAGCAAATGACTAACCAATCCTATGTGATCATAAGGTATAACCTCAGTGGTTATTCCCTATGCAACTATGATCACTAACTAAGCTTGGTCGGATCCTAAAGATCGACCAAACGGGTCGGGTTCGGAAGTATAAGCGGTTGTTTAGTCCGCTTATCTTACGACCCTAAACAAGCACAAACTAATAGTGTCGAGTTAGACATGTCAAAACATGTCTAACCTACTGACTTGGTATCAAAACAAAGTGTTTTGATACCCTAAAGTAGTTCCGTTGCAAAATGCGTGCTAAAACGCATTTTGACCGAAACTTTGACTCGACACTACAACTAGATAACGTGGTAATCAGCGGTTATAATCGCGAAGGATTATAACTATCGTGATTACAATCACGTTTCAAAGTTCAATTGAACTTTGACTTGACCAATTGATGGTCAAAACCGAAAGTCAAACTGTTGGCCAAACTGTTTGACTTTCTGCACTACAAAAGGAAAAAGCAAGAAAAAGAATGAAAGAAGGCTCACAATAGTCCTTGCTATCTTTTCTACAAAGAAGACAAGTCCCAATTCAGATTGAGAGAGCTCCAAAGCAGAAGTAGAGAGGAATGAGATAGGAATGAGCAAATGAAACAATGAAAGTGTTGGCTATTTATACTTGAGGGAAGTTCATAGGATCACAACAAGTGTTTTGTTTAGCCATTAAGGAATAAATCCTAGCCACACAAGTGTAATAAGCAGGTACAAAGCCTTGGAGAGCACTTAAACTTGCTCAACACACCAAGAATTTACCAAAACAGACCCTGAATTTGCAAACAGATGCTGAAAACACACTTTCTGCCCAGATGAGGCGCTCGCGTAGCGCTACTGCATAGGCAATAGGGCTCGCGCTACGCTACGGCGTGTCTGATTCAGCAATGTTTCAAAAATGGCAGAAATGGTCCCTGCACGTGTTTAAAGCCTTTTTCGATGCGTTTAAACCCCGTTAACCTCATTTCAAGGCTCTAAAATGAAGTTAAAGCATAGGGGACTCAAAACATGCTCAAAAACATCTCAGATGTCGGTTCGTTTGATCGTACAATCGCGTTGTTCGGTTAATTACGACGGAAGTCGTAACGAACGCAAAATCGATCCAAATTAAGCGACGAATGGAATTTTTGCATGGCGATCACTAAAATAAAAATATTTTAGTGTGTACAAAAATTTTGGATGTCCAGATGTGTCCAGAACGTAAAATATGCGCGAAAATGCAAACTTACGCCGCTTTTGACACTTTTAGTCCCTGTAAGATCATATAAGCATGTTTTCACACACTGAACCTATCAAAGCTTATTTCTAAGCCATGTTTAGGTTATATATGGTATGTTTAACTTATGATCAAGTTCCGGACTATAAGTTGTCTTACGAAACGGCAGACTTTTGCAAGTTGACGCAAATAGTCCCTATAAGCGAATAAACTTGATTTCGGCATACCAAACCATCCAAAACTTATTTCTAAGTTATGTAAAGGTTATTTAAGGTATGTTAAGCCTATGTCACTATTCCGGAGTGTTTGTTGCATTAAACTGGTTATATTTACGCATCAGATCGTGTATAACCTTCCAGAAAGCGACTTAAAGCCCGAAATCGAACAAGAATTGATATGTGCAAATGATACACATATTTTCACAATTCCCAAGTATGAAATACAAAATTTTATTGGTTTGGCATTTGTTTGACGGTCACAGTGACACAGGTGTCACAGTCTCCCCTACTTTAGGAAATTTCGTCCCGAAATTTATTCGTAGGAGTCTGTCTGTGACTTTGTGTCAAATAACCCCTAGAGATATGCAAAGCATAATCCTATCATTTCCTTAACGGACATTCTTCAGAAACGAAAATGAACAGACGGAGTCATTTTCAACAGATGTTTCCTCAGAAACGGAAATGAAAAGGATAATCAGACGGATATTCATTTCCTTCAACGGATATTCTTCAGAAGCGAAAATGAATGGATGATCCATTTTCAACAGATGCTTCCTCAGATTCAGAAATGAAAAGGATATTCAAACGGATATTCATTTCCTTCAACGGATATTCTTCAGAAGCGAAAATGAATGGATGATCCATTTTCCTCAACGGATTCTTCATCAGAACAGAAATGAAAAGGATATTCAAACGGATATTCATTTCCTTCAACGGATATTCTTCAGAAGCGAAAATGAATGGATGATCCATTTTCAACAGATGCTTCCTCAGATTCAGAAATGAAAAGGATTAAACAAACGGATATTCATTTCCATCAACGGATATTCTTCAGAAGCGAAAATGAATGGTTGATCCATTTTCTTCAACGGATTCTTCATCAGAACGGAAATGAAGGATTAAACAAACGGATATTCATTTCCATCAACGGATATTCTTCAGAAGCGAAAATGAATGGATGATCCATTTTCTTCAACGGATGCTTCATCATAACGGAAATGAAGGATTAAACAAACGGATATTCATTTCCATCAACGGATATTCTTCAGAAGCGAAAATGAATGGATGATCCATTTTCTTCAACGGATGCTTCATCAGAACGGAAATGAAGGATTAAACAAACGGATATTCATTTCCATCAACGGATATTCTTCAGAAGCGAAAATGAATGGATGATCCATTTTCTTCAACGGATGCTTCATCAGAACGGAAATGAAGGATTAAACAAACGGATATTCATTTCCATCAACGGATATTCTTTCAGAAGTGAAAAATGAGTAGCTAGTTCATTTTTCTCAACGGTTGCTTCTTCAGAATTGGAAATGAACAGGGTTCACTCTAGACGCATGACAAAACTCGCTGTGGTTTCTGTGCACTAAATTCCATAATTATGTAGGCCTCCATAATTACGTAATTCCTTGCACAGTCTGCACAGTTCATTTCATAATGTGTAGGGGAAGAAAAATCAAACCTGTGATGAGTGTGGCTAGACTACCATAGGGTCCTTTTAATTAGATCAACAAAAGATCTCTTTAATTAGACCACTCAAGGAGTCTTTTCAGCTATATCATCACATGATATTCCTAACCAGAATTTTGGATCAATCTGTTTAACTAGACCACTCAAGGGGTCTAATTATGGAATAGTACTTCATAACCCAAGGGACTCAACTCCAACGTAGAAGTCCATTAAGGATTTAAGATAGTACCTTTGGATATCCTACTATGAATCCCTTATACGAAGATATGGAAGATTCTACGAGGATTTGGATAACAAAATTGGATCACAAAAACATAAAAGGGAGAACATAAGCATATAATCACATAATTGTTTAATTTGGCCTTTAAATTGTTATCTTTGAACGCGGATACTTAAAGCATACCAGGAATCCAATCCGTGGATTTCATTTGGCACTTTAATCATTTTCAAGAATCTATCTATGAAGATAGGAAAATCTTAATAGGAATTCGGCTTTGTCCTTATTGAATTGTAATGTACGTATTGAATCATACAAAGAATTCAATTAAGGGCTCCGATGAACGATACCCATCCACAAGGATCTAATTATGAGGATAGAAAGATCCTACATGGATTTTGGAATTTGTGTAACGAGAGGTGTTCCGACACCTTGCACTAGGCGTGCTTACGTCGATACACAAGGTAGAAAGTTCATGAGGTTGAGGCACTAGATATGCCAAGGCGACATATGAAGCAGAATTTGAAGGTTGAGTAGCAGCAGGATTGGTAACAACTTTGCTTTGGATCGCAAAGCGGCAGATGTTAACCAAATGTCCCCATCGTCCACCGTGGGTACATTTGAAACAGGGTATTTGATTTGGGTGATGACGGTGGCATTGATTGCACCAAGGAGCAGTTCCCTTATACGGCTTCATCCCTGAGGCGAGTCATGGTGATAGCTAAAACAATGGTCCTCTGGAGTACGACGCCTACTTACTGGGTAGTTGCAGCACCTGGTTCGGACATTTGGGTGTTGTTGCGATGAAGAGGCATCTTGAAGACAATGGAAGGCATAGGAGGAAACAAGCAAAAGATAGCCAAAAGAGAATGACAACACATGAAGATTGTGACCATTTGTTTGTTACCAAAGGCAAACAAATGAGACAGTGACTAATCAAAGTAAGCGGGTCAATATAATGTATCGCGAAGACATGCTCGCCTATAAGTGGACACTCACCCCAAGAGTTCCCAGGTAAGAGTGACTGGTCCGATACTGCGGATTTGTACGAACACTCTAGCCTTAGACAGAAGACCCAGGGTACAGGCATCCACTCTTCCAGTTTGCATGTGTTCACATTATTTAGACCCAAACTTTGACGAGTTTGAAAACTCAAGAGGCACTAAGCCAAATATGAGTCAAACTGGAAGGGTTCAAAACCTTATAATAAATCATCCTAGAACAGATGATTAGTTTTCAAGGCAGATCAATTTATGTTCTTATTTTGGTTGTCACTTAAGGATAAGTGACGGTATTGTTTTATGACTAAACGCAAGTAAACTCGCGTTAGGGTCCTAGGAAGGTTATAGTCTAGGTCAAAGCATTACTAATAACCTAATTCCCTATAACCATTGGCTCTGATACCAACTTTTCTGTCACACCCCGACCACGTAAAACAACGAAACGTGGCGGAAACGTCGGGGAGTGTTGTAACAGAATCATTGTTTCACAACCATGGAATAAATAGTTTCGTTTTATTGAATTATTGAACTAAATACAAATTAGATAAATACAACTATTATCCTCCAAGTTTTAAAGTCGCTAAGGCCTTGTCCATTCCTATGTGAGAATACACCAATATCATCATCAAATGCCATCAACTAATGTACCTGAAACACATGTGAAAATAGGTACGTCAGCATAAAAATGCCGGCGAGTACATAGGTTTTGTATGAGTTTCAGATTCATGGCTCGTTTTACATATTGCAATACTTATTTAAAAAAAAACCTTATTTTGAAAAGTATAGTATTGCGACATAAATAACCAACTCAAATCAAATTGGTTATAATTTATAAAAATCTCGTAGCCATGATTCTTAACCCCAAAACATTTGTTTAATTAAATCCAGATTTGTAAATCGTTTATGGAATAAAAACTCGAATAGTATAATATATTGTTGGGAAAAACCTTGTATTACAACTTTGTTTTGTTTACCATTGTCCAAGTGATCTAGACAACGCAACGATGTATAAAGTATTAAAAGCACTTATATATAGGAAGTACCAGCGGCGTATCCACCATGCTTTTAACACATTATACCCGCCCCGTTACCTAATCACTTCCCTAACCCAACGGTTCAAACAGATTCAAACAGTTCGTGTCAATCAACGGTTACAAACGGTTCACATAGTCAAATAGTCACAAACAGTTCACATAGTCAAATGGTTACAAACGGTTCACATAATCCAACGGGTCATCTAGTCAACGGTTACAAACGGTTCACATAATCAACGGTTACTAACGGTTCACATAGTCAAATGGTTACCAACGGTTCATATGATCAAATGGTTACAACGGTTCAAATGATCATATGGTTACAACGGTTCAAAATGTAAAACAATGTGTCCATATGCTGGATGAGCATATGCGACAAAATGTAGTATATGGAAATCAATGTGCTAGGATGTTACGTGAACATACATAGCAAAACACAATGAAATCGTGTACTAATAATGTACTATTGAACATAGTAAGCATATGATATAAAAACATGGGAAACATGAAAGTATCAAGTAGGCACATGTGTTCCACCCCAAAACAGTTTGAAAACAGTAAAAGAGGGGACTATGTACTCACCTGAGGGTGCTTAGAAGTCTTGAACAACAACCAAGCAAAGCTAGAGTGATCAGGGAATCAAACGGCACCCTATATAGGTAACTATGTAAATAACCGGACCTAAATCGGGAGATAGGATAGAATGAGGTTCTATAAATCATATGAGTAATTGAACTCATATGGTATGATTTAATAGACCCTACATTCTGATTGAAAGGCCTACCTAAGTGCTCTTGACCCGTTTCGACACATTATGGTAACATAAGCTACTATAAGGCGTCGTTAGCGTAAAACTATGTTCGGATGGTTAACTATGTGCTATGCCAAGTCTTACATGCCCAATTATCCCTAAACATGTTACTAAATCAGATTACTTGTCAAAAATATGTTCACATAGGCAAAATACGGATTTTAGCTTCAAAAGGGCATTTTGGTCATTTCCTATGGGCATACAAGCTAACAAGCAAATGACTAACCAATCCTATGTGATCATAAGGTATAACCTCAGTGGTTATTCCCTATGCAACTATGATCACTAACTAAGCTTGGTCGGATCCTAAAGATCGACCAAACGGGTCGGGTTCGGAAGTATAAGCGGTTGTTTAGTCCGCTTATCTTACGACCCTAAACAAGCACAAACTAATAGTGTCGAGTTAGACATGTCAAAACATGTCTAACCTACTGACTTGGTATCAAAACAAAGTGTTTTGATACCCTAAAGTAGTTCCGTTGCAAAATGCGTGCTAAAACGCATTTTGACCGAAACTTTGACTCGACACTACAACTAGATAACGTGGTAATCAGCGGTTATAATCGCGAAGGATTATAACTATCGTGATTACAATCACGTTTCAAAGTTCAATTGAACTTTGACTTGACCAATTGATGGTCAAAACCGAAAGTCAAACTGTTGGCCAAACTGTTTGACTTTCTGCACTACAAAAGGAAAAAGCAAGAAAAAGAATGAAAGAAGGCTCACAATAGTCCTTGCTATCTTTTCTACAAAGAAGACAAGTCCCAATTCAGATTGAGAGAGCTCCAAAGCAGAAGTAGAGAGGAATGAGATAGGAATGAGCAAATGAAACAATGAAAGTGTTGGCTATTTATACTTGAGGGAAGTTCATAGGATCACAACAAGTGTTTTGTTTAGCCATTAAGGAATAAATCCTAGCCACACAAGTGTAATAAGCAGGTACAAAGCCTTGGAGAGCACTTAAACTTGCTCAACACACCAAGAATTTACCAAAACAGCCCCTGAATTTGCAAACAGATGCTGAAAACACACTTTCTGCCCAGATGAGGCGCTCGCGTAGCGCTACTGCATAGGCAATAGGGCTCGCGCTACGCTACGGCGTGTCTGATTCAGCAATGTTTCAAAAATGGCAGAAATGGTCCCTGCACGTGTTTAAAGCCTTTTTCGATGCGTTTAAACCCCGTTAACCTCATTTCAAGGCTCTAAAATGAAGTTAAAGCATAGGGGACTCAAAACATGCTCAAAAACATCTCAGATGTCGGTTCGTTTGATCGTACAATCGCGTTGTTCGGTTAATTACGACGGAAGTCGTAACGAACGCAAAATCGATCCAAATTAAGCGACGAATGGAATTTTTGCATGGCGATCACTAAAATAAAAATATTTTAGTGTGTACAAAAATTTTGGATGTCCAGATGTGTCCAGAACGTAAAATATGCGCGAAAATGCAAACTTACGCCGCTTTTGACACTTTTAGTCCCTGTAAGATCATATAAGCATGTTTTCACACACTGAACCTATCAAAGCTTATTTCTAAGCCATGTTTAGGTTATATATGGTATGTTTAACTTATGATCAAGTTCCGGACTATAAGTTGTCTTACGAAACGGCAGACTTTTGCAAGTTGACGCAAATAGTCCCTATAAGCGAATAAACTTGATTTCGGCATACCAAACCATCCAAAACTTATTTCTAAGTTATGTAAAGGTTATTTAAGGTATGTTAAGCCTATGTCACTATTCCGGAGTGTTTGTTGCATTAAACTGGTTATATTTACGCATCAGATCGTGTATAACCTTCCAGAAAGCGACTTAAAGCCCGAAATCGAACAAGAATTGATATGTGCAAATGATACACATATTTTCACAATTCCCAAGTATGAAATACAAAATTTTATTGGTTTGGCATTTGTTTGACGGTCACAGTGACACAGGTGTCACAGAGGGGGTATGCACATCCAGATTGCAATTTGCCACTAGATACTTCGGGCCTAAATACAATTAATGAAAACGTGATTCGCATCTTCGGTGCCATATCTGCATCTATCGCAATGGTTATCCTGCAAATTAATACCTCTTTTTTCCAAACTTATTTTAGCCGCCACTTTTCATTTTAGAGCCCTCCAAAGCATATAATTACACTTTAGAGGAGCCCATGAATTCCATCTGAATGGTTCCTCCCTATTAGCTTCATTAGCGATCATCGCTATATCAGCTCGCACTCCTTTAATGGAGAATCTGACTCCATTGTTGTTACTCCAGCACCAAACATCTGTTTAATGATCATCGATTTTGACCATGTGAAGAAGGTCAGTGAGCCGGCCCAGCTGTTCCCATTCCACCGTAGTACTTGGGCCTCTATTCCAGTCCCACTTCCAACAGATATCCGAACCCACTTTAGTCAAGTGGCTATTAACCATTCCATCTTTGTCTTTTGCGAGCTTAATGGTGTCCGGGAACCTCTTCAGTAGCAAGTCGTTATGCAGCCAATTATCCTTCCAGAAATGAACTTTCATCCCATTACCAACGATCACTTTCAATTTCTGATCGATATTGATGCCACGTTTTAGGAGAGTCCCGTCCACAGCCCCGATGTCACTCCACACACCTGGAATCGATTTCTTAGCCGGTATCATTTTCGTATCGAATTTATTTTTATGAATCGTATATAGTATATATTACTGAAGCCCACAATTGAGTTGGATTATCTTTGTATCTCCACCACCATTTCGACATCATTGCTATGTTGAAATCCGACAACTTTCCAATCCCTAGCCCCCTTTATCCTTTGATCTCGTCATCACATCCCATTTAACCCACCTCATCTTGTTGGCGTTTCCTCTTTTACCCCAGACAAAGTCCCTCCTTATCCCTTCGATTTTCTTGATAACAGATTTAGGGGCCGAAAAAATCGAGAGGTAGTAAGACGGCATGCTCCCCAAGACCGCTTTTGCCAAATTTACCTGACCTGCGAAAGACAGCGTATTTGCCTTCCAAGATTATAATTTGCCATGCACCTTCTCTATCACATTTCTCAAGTTCTTAGACAATTTCATGTTTGCACCGATCGGAATTCCGAGGTAGTTAAAAGGGAATTTTGCAGCTTCGCAATTTAATCGTTTTGCCTTGTCTATCACCTCCTCATTACTTATACTAACTCCAAAAAGTCTACATTTATTGTAGTTGACTTTTAGACCCGTGACAAGATAAAGACATCTGAGGAAACGATTGAGACTAACAATATTGTGTTCCGACCATTCTCCAACGAATAATACGTCATCCGCGTAGCAAGATGCTTAATCATAGGGCCGTCGTTCAGAAGTTTTAACCCATGGAAGAGCCCAATATTGACCGCCTTTTTCTTGAAGGGACTGACAATTTCCATCATGAGAATGAAGAGATAGGGGACAACGGGTCACCTTGCCTGAGACGTTGTTTGAAAGCAAATTCACCCGTTGGGGCACCATTGACCAAAACCGTGCCCCGCCCAGAGCTAAGACATCCGCTTATCCAGTTTATCCATTTTGAGGAAAGGTTCATATATTTTAGAACCTTTAACAAACACTTCCAATTGATAGAGTCAACTTTGAAAGATCATTGCCTTATGTTTACTTCTCTTAGCCCAAGCCACCACCTCACTAACAATTAACGCGCTATCGAGAATGTTCCTGCCACCAACAAAGGCGGACTGCATCGGAGTGATAAGGTCTTTCAGACAACTCTTCAATCTTATAGCAAGGACTTTAGCTATAACTTTATAAAATGAACCGACGAGCGAAATAGGTCCGAAGTCGTTTAAGTTTTTGACAATCCAGAACTTTTGGGATCAAGGCGACAAAAGACGCATTGCACCCGATGCTTATGTTCCCAGTGGCGTGAAATTCCAACAACGCTTTCATTATAGCCGGTTTTAAATGCTCCAAAAATTTACTAAAAAAACATTGAGTAAATCCATCAGGTCCGGGAGCTTTCCCCCCATTGCATCTCCGAATAGCCCTCCATACCTCTTCTTCCGAAAACACTACCGTTAAAATTAAGGCTTCTGATTCTTCGATTTTAGGCAGACCAAAGCCGTCAAAGTCAGGTCTTCTACGTATCGGCTTAGCAAATTCTTTTCTTAACCACTTCCTAATATCTTCTTTTAGCATAACCAGCTCCTTAATCAAAACCCCCTTAAAAATCAAACCATTGATTTGATTTTTCGCATTACGAAGATTGATAAAACCATGAAAAAAAGAGGAGTTTTCGTCCCCAGCTTTGACCCAATTAACCCGGGCCTTTTGATGAAGATCTCTGCACTTTTGTTTTTCAATTTGCACCAGTTTTCTCCTGCACTCCACCCTTAACTTCTTCTCTTCCCTATTCAAAACACAGGATTTAGCCTTCTTTTCGAGCACTGTGACCACATTAGATAGATTTGTCACTTCCACCTCCTCCCTTTGTCTCACTTCCTCTCTCCACTTCTTTAAACTCCCTTTGATTCTTTTTAAGATAGTCGCTAAACCCAAGTCTGCCCTCTGAGCCATTGTACCCGCACCTAGACTTTCCATCACAATAATCTCCACCTCCTTATGCTCAAGACAGCTATTCGGCCCAAAATCCTTATTGACACTGCCTAACACCACCGGACAATGATCCGAGAACTCACGCTTTAACACTTCCAGCATCGCACTAGGCCATCGACTCATAACTTTTTGACACACTAAATTATATCCAACTTACTCATTTCAACCTCCTCATTACTAGAGATGAAGGTGAATTTTCCCCCGTCATCCCAAATTCTAGCAGGCCTATCCAATGAATAGCACCGTTGAAAATTGCAGCCGTGTTCCTGTGAAAAAGGGAATTGAGCCTTTCATCAGGATGTCGAACTTCGTTAAAATCTCCTACCATCAAGCTGACCTCTAACCGATTCCAAAAGGTCCCAGGAGTGGGCTCTCTCCGTGGTATCATTAGGAGCACACAAGTTTATAATATTGATTCTTTCCTCCACCCAACCAGGAAACCAAAGACAACCAGAAATCTCTGACCTTTCAAAACCTGACATACCTTGAATTGTTCTGGGTCCCAGACAGAGGCAAGGCTGCCGAACCTGCCCACCGCATCGACAGAAGCTTTTGCCATGGGGGATCGGTCCCAGAATCTACTCCAGAACATTTCAGGAATCCCTTCTTGGTGAGTTTCTTACAACGCTAAAAACCAAAACTTTTCTTCCCTCTTTAATCTCTTGACCCATGCCAATTTCTCTGTTCCAACTACCCCCCGAATGTTTAAAGTCATCAGATTCATTGATGAGATGCAAACACCCTTTTCCCTTTTACCAATTTTCTCACCTGGTTCTCAAATCCTTCCATGCCAATCCCTAAACAGCGTCCGTACATCACAGTCTCTCCTACCCCCCTTTCGAATAAAATACCATCGTCTACCTCTTCACCGCCTTCCGCTTCCACAGATCCTTCGATTCCCACCTTGGCATCAATATTAACTTCAGCTTTTTTGTTGAGTTTACTTCTTCTCTCTTCCTCAGCGTTCTGATTGATAAGATCTTCAAGATTAAACGGGTCAGATCCAGCTGGATAGTTAGCGTTACTGGGCTCTTGGGTACAAATAATGGACTTCAGCCTTTGAATAGGTCTATCGGTATAATGAGTAGGAATTGGGCTTTCAACTCGTTGGCCCACCGGGGTCTCATAGACATAATCAGCCTCCTACCATTTTGACTTCCTTTCTACCGTCCTCTTCATCTTCTCTCTCCGGAACAACAACTTTCAATTTTATCACAGGAGATCCAGTATTTCCCCTCGCCTGTCTGGAATCCGGCATGGTTGGTGCCCAAAGATTGTCATACTCATTTACCCAAACCTTCTGTGATTAACCTCCACTAGACAATGTGAATTCCATGCACACTTTATCGCCTGTAAAACCAGTACAACCATCTTCTCCGATGAGAGGTCAGTGTCCAAAGTGGAAGCATCTAACCCTATCAGGACCCTTCCACATCTTTCTCCATTACGATTGAACACATGCCTATCCCAAAGGCATACTGGAACACTTGTGATCCGTATCCAAGCAATTCTTTCAACATTGTTGAAATTCCCATCCCATATCTCCATTTTTTAGAACCATACTGACCACCTGTCTTTGTGCTTTTCGAGGAATTCAGTTGCTTCATCACTGGTTGGGAAGGTGAATAACACTTTTAACCCTCCCATATACATCATCTTCACTTCTTCTAATCTCAATTCATCCATACACTCCTCTAATCTTTCTAAGAACTCCATTTCTTTTGTCTCCCCAATCAGGGACTTGAAAATCCAATTTATCCTGGCCTCCGTATTCAGAGGTGGGAGGAGTATGTTATTTTTGTTTAGGTGATCGCTGCTACCATCAATGATGCTGCTGTAAGATAGATTCATCCCTTGCGGTTGTGTCTCCGTTTCCTTTCCCGTTTTCTTCATCTGTCCTTAACTTTCAAGTATCGAGATTCTATTAAAAACTGACCCGTACCCCTTTACTGTCTCTTTGTTCGCCTTGCTTCCATCTATGTTGAATTTCGCAGGTTTCACACCCACTATTGCACCATCAATGTTGAAGTTTGTTAGGGCCTCAGCCCACTTCTCCGGGCACTCAATATCTGAAAACCTTAAAAACCCAATTTGTTTCCTGCACCATCCCTTTTGAACTGTTGGAAAGCGGCCCAAAGTTCTCTGTGGTGCACCTATCTGGTAAGTTTGATACGAAGAAAGAGGTTGCCCTGTTTAATCTCTCCTCTCTGCTCCAGAACTTACGTTCTCTTCTTGCCCTGCTCTTGCTTACGTACTTATGCCATATATGAACCATCTGTTGTCTTGCCCCTAATCGGATTCGTCGTTGTTCCTCTTCCTTTCTTTGCCTTTGTTCCTGTGTAGTCGCCGGGATCTGTTTCTGCCCCCGGCATCTTTTGTTCTCCCTCTCCTTGTCCCACTCATTTTGAATGTGAGAACATTGAATATCCTTTTACTAATCTGAACAGACCGCTAAACTGGGACTAGCTTCTCACCATTATTAGGGTCGTGAATGGCATCAATGACTGGAACCCAAAGCAGATCAAGACCCTCCATAAAACTCCTAACCCACCTAACCGGTTTGACTTGGTTATCTTCTTCCAATATACTCAATTTATTTTGTTCCTTATAAAAGACCACCTCAAACCTTCCAAGAGTATTAATCACCAATTTAGGTGCTTTAAACACTCCAATAGTACGAGAGGAGATTACCCAAGATCGCATTGGCAAGTGTTACCCTACCCGCAAAGTAAAGAGTTTTCGCCTTCCAAGCCGTCAACTTTTTTTTAGAATCTATCAATCACAGGCTACGAAAATTTCCCTATTTTCATATTTGCACCCATTGGGAGCCCTAGGTATACAAAAGGAAAATAGCCCACCCCATAATTGAGAATGTTTGCCATCCTACGAACCTCGTCCTCCTCAACCCCTACCCAGAATAAGTCACTATTCTTCATATTTGTCTTTAAACCCGTTAAGTGATAAAAGCACCTTAGGAACCGACTCAAGCATAACACATTTTGTTCCGACCAAGCGTCTAAAAAGATAACTTCATCTGCGTAGCACAGGTGTGTTATCGTGGGCCCTTAATTAGGAAGATCAACCAAACCCAACTCTGTCGCCTTTTTCATAAACATATCAATAACTTCCATATCAAGAATGAACAGAGAGGGAGACAATGGGCCACCTTCCCAAAACCTTCTCTTATACAAAAATTCATCCATGGGGGAACCATTAATCAAAACCAACCCTTTCCCTGACCTTAGGCATCCCGACACTCACATAACCTACCAATCATCAAAACCCATATGGCCCAATACCCGCAATAGGAATTTCCAATTAAGGGTATCATATGCTTTCTCAATGGCTTTAAATAAAAGAATTTTCTCTTTCGACTTTTTCCACCATAACACTATTTTGCTAATCAGCAAAGGCTTATCAAGAATATTTTTCTCCCTCGGAAAGCCGATAGTGAAGGAGAGATGAGTGAATTGATGACCGGTTTCAACAGAAGAGAAAGCACATTTGCAATTATTTTATATAATTTTATATGACGAATCATTATATAAAATAATTGCAAAGTACTTTCTTTTAGGTTGAAATCATTATTCACTAGACTAAACGGTATGGGGGCCGGCCCTGCCCTGGCGAGCCCCGGCACCACACCCCCACACTGCCCCCTGCCCCGTCCCGGCTTCTCCGTCTTCCCAACGACGAGCCAGCTTTCTCTCTCTCTCTTCTTTCGCTCTCCTCTCTCACTCTCTAAAAAATCAAATTATTTATATTTTTTAATTGTTTTTGTAAATAGTGTGGGGCCCCATCCTTCACCCCCTTGGTCCATACCCTTTAGGCCCATCCTCACTCTCGATAACGTGGCGGGTGACATGGCGGCCCATCCCCTTGGGGATGAGCCTCACCATACCGATTAGTCTTATTCAACTAAAATGTTGCTGTAATCAGAAATGATTCCATAATGACTAAAATGTACTGTAATAAAAATGATTCCATAATGATTGCTTAAATGTTACGATTATTACACAAACACTTCAAGTACACATATAATCTTTTCAAAAGGCTGCATGTCTTTATGCAGAAAAGACACGCTTCGTGGAAACAAGGCGAATATCTTTTTATCAGAAACTACAGTGAAAAATATCCCACAAGTTGTGAAAAAACAAATTGGGTATTTTTCGTCATTTTGATGTCTTTAAGTAGATCTGTATAGGAAAGAGTTTCGATATTCACAGTGGAAATGGAGGAAGGAGGACTTCAAACACCACTCGTGGGTCAGGAATTTGGAAAGCGGGTCGGTTCCTACAGCAAAGATGAGATCATTTGTGAGTTTAAGAAACAGTTTTACTTAGCAGGACCATTGATGACAGTGAATCTACTGATTTGTGGGTTATCGATGATTTCGGTGATGTTTGTCGGTCATTTGGGTGAGTTGGCTCTCTCTGGTGCTTCAATGGCTACTTCTTTTGCATCAGTCACTGGTACTAGTTTAATGGTTAGTTAACTTTATTACTCTTTTTTCAGTATTTTCGATCTTTAAGGATGTTACCAGACCATCTCTATAGCCAGCTTAATACAGGTCGGCCACATATTTTCTCTACCTTATAGAGGGAGGGCTTAGTGAAAAAGACTAATGATAATCATTCACTAAAATTTGGGCTGGCTAAACAAACCCCATAAATATTTGGATTGCAGTAATAATCAGCAAATTGTAACTATTTACATGTAAAATGATACCTAAATATTTATATAATGAAAAGCTTCAATGTTAATAGGTTGGAATGGGGAGTGCTTTAGACACATTTTGTGGACAATCTTTTGGGGCCAAACAATATCATATGCTAGGAATCCATAAGCAAAGAGCCATGATTGTTCTATTGTCAGCCAGCGTCCCTCTTGCTTTCATTTGGGCAAATGCTGGAACTTTGCTTGTTTTTCTAGGCCAAGATCCCGAAATCTCAGCCGAAGCAGGCCTCTATGCAAGATTCATGATCCCCACTCTGTTTGCAATTGCGTTACTTCAATGTCACATTCGATTTCTACAATCACAAAACAATGTGTTTCCAATGATGTTAAGCAGTGGGATTACAACTATACTTCATATTTTGATTTGTTGGATTATGGTGTTCAAATCTGGGCTCGGAAGTAGAGGCGCAGCGTTGGCTAATGCAATTTCTCTTTGGATCAACGTGCTGTTGTTAGCAATTTATGTTCGAGTTTCTCCTACGTGTAAAAAGACTTGGACTGGTTTCTCAAAAGAGGCTTTTTATAACATTCCAACCTTTTTGAAACTCGCTGTCCCTTCTGCTGTTATGATCTGGTAATTCAAGATTTTCATTTTGATAAACTTCAAATAAATGTTTTGCCTTTTGAATCTAAACTCTTTTCTAAAACTTTTGAATTTTTTTTAATAGTTTGGACATATGGTCATTTGAGATGATGGTGTTGCTGTCTGGTCTTCTTCCTAATCCACAACTGGAAACCTCGGTTCTTTCTATCAGGTTAATCAATGGAATCCAACCCCAAATGTTTAATCTTTACAATTTGAATTTTGTTGTCTTATTTTGGTTAATAAACCCTCTCGTTGCAGCCTCAATACGTGCCAAATGATTTACATGATTCCTCTTGGTCTAAGTGGTGCCACAAGGTAATTTTTCATGTTTAAGTTTTTTAAAATTTAAAATTTAAAATTCAAGTTCCTTTGTTTAAATTTCTTACAAATTCATTGTAGTGTAAGGGTTTCAAATGAATTAGGAGCTGGACGGGCACACACAGCACGTTTGGCAATACGAGTTTCAATATTTTCTGTAGTGACTGAAGGCATCTTGGGTGCATTAGTCTTGATTTTAGGGAGAAAACTTTGGGGGTATTGCTATAGTAGTGAAGAAGAAGTTGTGAGTTACATTGCACAAATGATGCTGCTTCTTGCAGCATCTCATGTTGTTGATGGCATTCAAGCTGTGCTTTCAGGTTCCAACCAGCCATGAACTGCTTAATTGTTACAATTTTAGATGCCAAACATTTATACAAAAATCATAACTATTATACATTATTTTTACAGTTCTAACATTACTTAGTTGGTATTTACAATATAACTTTCGAACTCATTTTGGCAGGGGCCGTTAGAGGGAGTGGACGACAAAAAATAGGCGCAATTCTGAACTTGGGAGCTTATTATTTGATCGGGATTCCTTTGGCGGTCTTGTTTGCTTTTGTACTTCATTTTGGAGGGAAGGTATTAGTAACCTTTGTCTTTTTAATCATTTATTTTACTTGTTTTGGACTTTGTTTTTGGTACAGTTTTATATATACAAATTAAACATCCTGTAATATCATATTTGACGGATTTAGAAGAAAAATTTTGGGAGTATCCTAAATTTTTCTTTATCATATTCAATATAGTGAAATTTCTTTTTTCCCAGAAAAAAATTGAGGGATTGCCCGTACACCCCGGAATACACATAGTTCTGCCCCTGATGATCATATTTAACTACTAGACAGTAAAAACTAATATCAAATATAGCCATTCACAAAACTTAAAATTTCATATTTACTTATCTCACAGAATACAATTTATAAAAATAATCATGTTATCATTTTCTTTCTACTTACGGTCCAAACTATCATATCATAACTCAAGTCATAATTAAGGAAGGGTATAAATGTCCTAAATTTGTAATTTAACATTATGGTTTTTGGCTGGGCAATACGATACTATGCCAGGTTTGAAGGAGAAACATGTAATTATACTTTTTTACTTATGTAATTCTTGGTGATTATGTAGGGATTATGGTGCGGGATCATTGCAGCATTATCAGCACAAGCGTTATTTCTTTTTATTTTGACTTTACGCACGAATTGGGAGATGGAAGTACGTTATTAAGCCCTTAAAATCTATGTTTTTGGTGTTTTTGCAAGTCTAGTTCCATGTCTAACATACGTTTCCTTTAATTATGCATTGTGTTTTGTTGAATTTGTAGGCAAAGAAGGCTAATCAGAGAGTGTATGACTCTATGACCCACGATGAAGTATCATAGTGACAAAAATACAAACATTGGAAAATTATCTACTATAAGACGGTCACTTACAAAAATACAACACTAGTTTTTGTGGTTTGAGTATGGGAGATTTATTATTTTGAACAATATATTAAGAATGAAATTTGGCTCATGTAAAGAGTTTGTGTTATGACTTATGAACCATGTTACTCATGTGTTTTGCATGTGACCCAGTTAGTTTCGGGATAAGTTGTTGCTAAACTGCTAGTCGTGATAGTGTATAAGAACACCACTCAGATTTCTCTACCTAATTTTCTGTTAGAT

>HanMATE17
TTGTCTTACTCGGATTCAGCTCTCCAATATCTTTGTCTCTCTCTCTCTATATCTCTCTCTCACACACACAAAAAAAAACGTATAGGAAAATGATGAGAGAAGAGGAGAGGCACATAAAGGTACCTCTTCCAACACAAGAGGGAGAAGACAGTGGGGTGTTTAAGGAAGTAAAGAAGCAATTATGGCTGGCAGGACCTCTCATATGTGTCTCCCTTCTTCAATATTCTCTGCCACTTGTTTCAATAATGTTTGTTGGTCATCTTGGAGAGTTATCTCTCTCCGGTGCTTCCATGGCTACTTCTTTTGCTAGAGTCACCGGTTTCAGTTTACTTGTATGAACTTTATTCCTGCTAACTTCTAGTCACGGGTGTAAACAAGCCAAGCCACTCTATGAGCTAAGGTTAAACGAACTTAAACGTAAAAACAAATTTGTTTAATAAACAAGCATGAGTTTAAAGCCTTAAAGTGGCTCGTGAGCCCATTACTTATATAACTTTTATTCAATATGTTAAATTTGTTTTTTATTCAATAGTTACTATTGTTATTCTATTGTTTAATGGTAAATACATATTATGAAATATATCTACATTTTTAATTTATCAATAAATAATAAATGAGCCGTTCTCGAGCTTGAAAAACAACTCACGAACTGAGATCGAAGCCAGTCGAGCTCAAGCTCTAGTAAGTTAAACGAGCCGAGCTCGATCTCTTGAGCTCGGCTTAGGCTCAGTTACGCGCTTACACCCCTAAATAAAAACTATGAACAAGTTATTTAGATTTTATGGTATTTATTTTTTAATTATAACAGTTGGGTTTGGCAAGCGCTTTAGATACACTATGTGGGCAATCTTACGGAGCAAAACAGTACCATATGTTAGGCATATACATGCAGAGATCAATGGTTGTCCTTATGGTAGTCAGTATTCCTCTAGCAGTCATCTGGGTGAATACCGGTTCGATCCTTAAAGCAGTGGGTCAAGCCGCTGACATAGCTGAGGAGGCCGAGCTCTATGCTCGGTTCATGCTCCCTAGCCTTTTCGCATATGGACTCCTCCAATGCCTTGTTAGATTCCTCCAAACACAGAACATTGTGTTGGCAATGATGATGAGTTCCGGGATTGCCACTGTGATTCATGTACTTGTATGTTGGATTTTGGTGTTCAAACTCGAGCTCGGAAGCAAAGGGGCGGCGTTGGCCAATTCGATCTCATATTGGAATAATGTGATTTTATTGGCACTTTATGTCAAGTTTTCATCTTCTTGTGCCAAAACATGGACTGGCTTCTCTAGAGAAGCTTTTCATGATATCTTTGCTTTTATTAAGCTAGCAATACCTTCAGCTGTTATGGTATGGTAAGAAGATTTTCCTTTTTATACATTTATTTTTCAATCATGTCAGTTTGACATGGAAAATCCATACACATGAGTCATATTTTTATTCTTGTTACCTGTAACAGGTTTAACTAAAAGAGTATTTGTGTAACTCCACTAAATTTCAAAATTGATTCAAATTAAATTATGCAGTTTGGAGATGTGGTCATTTGAGATGATTGTTCTGCTTTCTGGACTTCTTCCGAATCCTAAGTTGGAGACATCAGTGCTTTCTATATGGTAAATTGACTGTATAGTCATACAAATAATTAATTTTTTTACTATCTTTTGTTATAGAGTAAATTACTTTAGTTTAAAATCAAAAGCTTTAACACCTGAGTCTCTAATTACTTATCTTATAACGTTTTGAGTCCAATTTTGTTAAAAAAAAATGGACTCAAAAGGTAAACAAATTGGACCCAAAACAACTCAAAAGGTTATAAAAAGCGTCTAGGAACTCAGGGCGTTAAACATTTTGATTTTGAACTTAAATGGTTAAAATCAATCACTAAAACACAAATTATAATAAATTATGGGTTCCGTCCTTGCTATTTAGAGGACGGTAATGTATTTAAACTAAGGGGTGGATTTATGTTAGTTTTAGATACTAATTTCTTTTGTTTTTGTTTTTCTTTTGAAAAAAATTGGTGAAAATGACAAAAAGACTGTTTCATATCCACAATATAGGTTTATATAATAGACATCCATTAATGAATGAAAAGCATGATAGTCGTCCACACAATAGGGACAAAAGGTGAAATTTTGAAAAACGATAAGATATGTTGTTTAATTTACTCTAAATTAAATGGACTATAACTTATAGTGGTTGATGATTTATATTTTTTTCACACTACATGAAGTTTATTTCAAACTAATAAGTTCTTAAAAAGGAAAGAATAGTTGGTTATAGGGCAAACATTTCCTTATTCCAAAAGATAGAGAGGTTGCTTTTGCTGAGAACTAGGCACGAAAAACGTTATTTTTACATCTTAAGTGTAGTATCCAGCCTTAAACATCAACGTAAATATATGTCTAATCCTCTACTTCCCCAGCCTTAATACTGCAGCACTTATGTGGATGATCCCATTTGGATTAAGTTGTGCTGTCAGGTATGTTGTGTATATTAATTTTTGAGATGACTGATATTCATGTTTGCAAAGAAAAATAATATATCCTTGTTAACTTTTTATTTATTATCCGTGATTTGCGTAGCACGCGGGTCTCAAACGAGTTGGGAGCTGGGCATCCACGCACAGCACGGTTATCTGTAATCATTGTGCTAGTTGTGGTCATTATTGTTGGAATTTTGGTTGGCTCTGTTTTGATATTGATTCGTAACTTCTGGGGATACGCGTATAGTAATGAGGTTGAGGTCGTGAAATATGTAGCAACCATGATGCCAATTCTTGCAGCATCAAACTTCATGGATGGTCTCCAGTGTGTTCTTTCAGGAATAGTACGAGGATGTGGTTTCCAGAAGATTGGCGCATACATTAACCTTGGGTCATACTATCTTGTTGGCATCCCTTCTGCTGTTTTACTAGCCTTTGTATTTCATGTTGGAGGGAAGGTATAATAATTATATATAAGACTATTCACATCTCATTCCTTATATCATCATCCTCATAATTTGAGGAAAAAAAATCTATAATTTTCACATAATTTAACACTTTATCCTATTCCCTAAAAATGAGGAAGAAATTTAGGGATTCATTATTCAGTCCACGTCTTTTTTCTCTGTAATTTTGTGAGTTCAAGAAAAGGAAGAAAATAAAGAAAGAATATAATAATATTATTTAATCGGATAGAATCAAAAATGTGGAAATTGATATAAAGGCTTTTTATTTTAAATAATTCTTTTATAGATAATGGTGTTTCTTCGTTAAATTATAACGATAAAAATGAGAAATCCAATGTGAATGCTTTTACATATATCTTTTATATATTTTGTATATTAAAATTTGATTTGGATTTTGAAAATCATTACCAAAGGGAGGAAGTATTGTTTTTTATAGTTAACTTGTTTTATCGATATTTAGGGTTTATGGTTTGGGATTATGGCCGCATTGATTGTCCAAGTGATCTCGTTGTTGATCGTCACTATACGTACAAACTGGGATGTTGAGGTAACACTTTCTACTAGATTGTGTTTATTTAAAAAGTGTGAAACGAAACAAGTAAAAAATGTAATGTTGTAACATGTTCAATCTGGTATGTAATGTTGATTGAACCCTTTAATTACCATTCATAAATTTCACCTCTAACTTATTCCTAATTTAGTTATCGAGTATATGTACGCGTATATTTGAGTGTTAGCTACTTCTTAAACTTATACATACATACTTACTCTTCTATTTTGGATATAGGCTAGGAAGGCTGGGGAAAGGGTATACGAGTTTGCATTACCCATAGACAATGCATCATAATGGTAAAGTATGCAAAAGTTTGGAGTTCGAGGTCCTCAAATAAAGAAGCCATTTGAAGACATGTTTACATATTAAGTATTCTAAGCTTCTATAAAATAGTCGTATTACATAATAACTTATAACCCTTCTAAGATGTGTACGTGATTACAAGTCTTTTGGGATTTTTACGGGTGTCTTGTTTCGCCTCATTAGAATGAACTGTGCAGTCATTACACTTCATTTTCTATTTAGTGCAAGTATTTTGTTTCTTTTTAACTATTACACTCAGCTTAGGTGTGTATATAAGAGGGTTGGTGAAGGCAAAGGTTTAAAATCACACGTTAGAATCCTTATGCTTGCAAATTGTTTTCTAATCAACTAACAACTAACTGATGTGTGCAATTAG

>HanMATE18
AATTATTATGCGATTGTCGTACTCGGATTCAGCTGCTATCCCCTCTCATATCTCTGTCTCTCTCTCTCTCTCACTCACACACACACACAAAAAAAAAACGTATAGGAAAATGAGGGGAGAAGAGGAGAAGCATATGAAGGTACCTCTTCTAACACAAGAGGGAGAAGACGGTGCGGTGTTTAAGGAAGTAAAGAAGCAGTTATGGCTGGCTGGACCTCTCATATGTGTCTCCCTTCTTCAATATTCTCTGCAACTTGTTTCAATAATGTTTGTTGGTCATCTTGGAGAGTTATCTCTCTCCGGTGCTTCCATGGCTACCTCTTTCGCTACAGTCACTGGTTTCAGTTTATTTGTAAGAACTTTATTCCTGCTAGCTACACTCATGGGTGTAAACAAGCCAAGCCACTCTATGAGCTACTCAGGGAGTTCAGCACACTAAAAACTTAAACGCGCCTAAGCGTAAAAAAAAAAGTTTGTTTAATAAACAAGCATGAGTTTAAAGCCTTAAAGGGGCTCGTAAGCCCATTATTTATATAACTTTTATACAATATGTTAGATTTATTTTTTTTATTCAATAGTTACTATTGTTATTCTAATGTTTAATGGTAAATACATATTATGAAATATATATACATTTTTAATTTATCAATAAATAATAAATGAGCCGCTCTCGAACTTGAAAAACAACTCACGAACCGAGATCCAGCAAGTCGAGCTCAAGCTCTAGTAAGTTAAAGGAGCCGAGCTCGATCTCATGTGAGCTCGGCATAGGCTCAGTTACACACTTACACCCCTAAATAAAAACTATGAACAAGTTATTTAGATTTTAAGGTATTTATTTATTATTTATAACAGATGGGTTTGGCAAGCGCTTTAGATACACTATGTGGGCAATCTTACGGAGCAAAACAGTACCATATGTTAGGCATATATATGCAGAGATCAATGGTTGTCCTTATGGTAGTCAGCATTCCTCTAGCAGTCATCTGGGTGAATACTGGTTCGATCCTTAAAGCAGTGGGTCAAGCCCCTGACATAGCTGAGGAGGCCGAGCTCTATGCTCGGTTCATGCTCCCTAGTCTTTTCGCATATGGACTCCTCCAATGCCTTGTTAGATTCCTTCAAACACAGAACATTGTGTTCGCAATGATGATGAGTTCTGGGATTGCCACTGTGATTCATGTACTTGTATGTTGGATTTTGGTGTTCAAACTCGAGCTCGGAAGCAAAGGGGCGGCGTTGGCCAATTCGATCTCGTATTGGAATAATGTGATTTTATTGGCACTTTATGTCAAGTTTTCATCTTCTTGTGCCAAAACATGGACTGGCTTCTCTAGAGAAGCTTTTCATGATATCTTTGCTTTTATTAAGCTAGCAATACCTTCAGCTGTTATGGTATGGTAAGAAGATTTTCCTTTTTATACATTTATTTTTCAATCCATATACATGAGGCATATTTTTAATCTTGTTAATGTTGTTACCTGAACGTGACGTGTATAACCTGTTTAACTAAAAGAGTAAACCAGATTGTGTAACTCCACTAAATTTCAAAATTGATTCAAATTAAATTATGCAGTTTGGAGATGTGGTCATTTGAGATGATTGTTCTGCTTTCTGGACTTCTTCCTAATCCTAAGTTGGAGACATCAGTGCTTTCCATAAGGTAAATTGACTGTATAGTCATATAAATAATTATTTTTTTACTCTCTTTCGTTATATAGTAAATTACTTTTTGAGTCCTTTTGTTTTAGTAGTTTTAACCAGTGTAGTCTAAAATCAAAAAGTTTAACGCCTGAGTCTCTAACCACTCATTTTATAACGTTTTGAGTCCAATTTTGTTAAAAGAAAATGGACTCAAAAGGTTAACAAATTGGACCCAAAACGACTCAAAAAGTTATAAAAAAAAAAACGTTTATGGACTCAGGGCGTTAAATATTTTAATTTTGAACTCAAATAGTTAAAATCACTAAAACAGAAGATATAATAAATTATGGGTTCCCTCCTTGCTGTTTAGCGGACAGTCATGTATTTCAACTAAGGGGTGGATTTATGTTAGTTTTAGATACTAATTTCTTTTGTTTTCGTTTTTCTTTTAGAAAAATGGTGAAAATGACAAAAAGATTGTTTCATATCCACAATATAAGTTTATATAATAGGCATCCATCATGTCCTGAATGAAAAGCATGCTAGTCAGTTGGAACAAATGGTGAAATTTTGACAAACGGCAATATATGTTGTTTAATTTACTCTAAATTAAACGGACTATAACTTATAGTGGTTTATGATTACATTTTTCTTTTCACACTACATAAAGTTTATTTCAAACTAATAAGTTCTTAAAAAGGAAAGAATAGTTATAGAGCAAATATTTCCTCTATTCCAAAAGATAGAGAGGTTGCTTCTGCTAAGAACTCAGCTCGAAAAACCTTATTTTGACATCTTAAGTGTAGTATCCAGCCTTAAACATTAACGTAAACATGTGTCTAATCCTCTGTTTCCCAGCCTTAATACTGCAGCAGTTATGTGGATGATCCCATTTGGACTAAGTGGTGCTGTCAGGTATGCTGTGTATATTAATTTTTGAGATGATTGATGTTAATGTTTGCAAAGAAAAATAATATATCCTTGTAAACATTTATTTATTATCTGTGATTTGCGTAGCACGCGGGTCTCAAACGAGTTGGGAGCTGGACATCCACGCACAGCACGGTTATCTGTAATCGTTGTGCTAGTTGTGGTCATAATTGTTGGAATTTTGGTTGGATCAGTTTTAATATTGATTCGTAATTTCTGGGGATACGCGTATAGTAATGAGGTTGAGGTCGTGAAATATGTAGCAACCATGATGCCGATTCTTGCAGCATCAAACTTCATGGATGGTCTCCAGTGTGTTCTTTCAGGTTCTGTACGAGGATGTGGTTTCCAGAAGATTGGCGCATACATTAACCTTGGTTCATACTATCTTGTTGGCATCCCTTCCGCTGTTTTACTAGCCTTTGTATTTCATGTTGGAGGAAAGGTATAATAATTATATATAAGACTATTCACATCTCATTCCTTATATCCTCATCCTCATAATTTGAGAGAAAAAATCTACAATTTTCACCTAATTTATCACTTTATCTCATTTCAAAAAATGAGGATGAAATTAGAGATTCCTTATTCAGTTCACATCTTTTTTCTCCGTAATTTTGTGAGTACAAGAAAAAGAAGACAATAAAGAAAGAATATAATAATATTATTTTATTGGATATAATAAAAAATGTGGAAATTGATATAAAGGATTTTTTATTTTAAATAATTCTTTTATAGATAATGGCGTTTATTCGTTAAATTTTAAGGATAAAAATGAGAAATCCAATGTGAATGCTTTTACATATATCCTTTATATATTTTGTATATTAAAATTTGATTTAGACTTTGAAAATCATTACCAAAGGAGGGAAGTATTGTTTTTTATAACTTAACTTGTTTTTATCAATATTTAGGGTTTATGGTTTGGGATTATCGCCGCATTGATTGTCCAAGTGATCTTGTTGTTGATCGTCACTATACGTACAAACTGGAATGTTGAGGTAACACTTGCTACTAGATTGTGTTTATTTAAAATGTGTGAAACCAAACAAGTTAAAAATGTAATGTTGTAACATGTTCAATCCGGTATGTAATGTTGATTGAACCCTTTAATTACCAGTTATAAATTTCACCTCTAACTTATGTAATGTAATGTACACGCATATTTGAGGGTTAGCTACTTCTTAAACTTATACACACTTACTCTTCTATTTTGGATATAGGCTATGAAGGCTGGGGAAAGGGTATACGAGTTTGCATTACCCATAGACATTGTATCATAATGGTAAAATATGCAAAAGTTTGGAGTTCGAGGTCCTCAAATAAAGAAACCATTTGAAGACATGATTACATACTCAGTATTCTAAGCTTCTATAAAATATTCATATTACATAATAACTTATAACCCTTCTAAGATGTGTTTGTGGTTACAAGTCTTTTGGGATTTTTACGGTTGTCTTGTTTCGCCTCATTAGAAAGAATTGTGCAGTCATTACACTTCATTTTCTATTTAGTGCAAGTATGTTTGTTTCCTTTTAACTATTACACTTAGCTTAGGTGTGTATATAAGAGGTTTGGTGAAGGCAAAGGTTTGAAATCACACATTAA

>HanMATE19
CCCTCCCTAGTCTGGACTGTTTATTCCAATTTAAAACAATAAAAATAAGAAGGCTCAGGGCTGTTCTTAACCAAGGAAGGGTTTATGTCACATCTTTCATAAGATTTCAGGTTATTTCTATCTTTAATCCTCTTATATAGCTTAAATTCATAATCTTTACTATAATTCTCCCTTTTTTGTGTTGAAAGTTTGTAACTTTTTGAGAAATTTGGTGTGTTTTTGGTTCTTGAAATGATGGTAGCAGATGCTGTTGTGTATGCATGGAGAAAAATCAAGAGAATGCCTTTGTGGGTCTTGTTCCAGGACACAAGGTATCATGCTTTTGCTACAAAAGTTAGGATTTTTCAATTGGGGTTTATGAATTTTGTATTTTTTTGGTACAAAAGTTAGGATTTTTCAATTGGGGTTTATGAATTTTTTTTTTTTTTTTTGGGTACAAAAGTTAGGATTTTTCAATTGGGGTTTATAAATTTTGGTTTAAAATGTTTTCTTTCAGGAGTATTTTTAGCAAAGATGAGTTGAATTCGGAGATCGCGAAGATCGCAATCCCTGCAACATTTGGTTTGATGGCAGACCCTATTGCTTCTTTGGTTGACACAGCCTTCATTGGCCATTTGGGTTAGGAGCTATAATTAGTTAATTACTATGTTTAATATATCAACTTTGGCTAATGTAAGAGTAATGGGCTGTTTGTTTAGCTCTTAATGGTTGAGACCTCTTACTGGTTCAGCACTTAATGGTTAAGACCTCTTATCTGAATTGGTCAGACATTTGCCACTGAACGGTTAAGCATTATACTGACTCTTAATTGTTCAGACCTCTTACCGGTTCAGCACTTAATGGTTCAAACTGTTTGTTTCGCGAGCAGATATCTGTCTGAATGATTCAGACATTTGCCTCTGAATGGTTAAGACCTCTTATCTGAACTGGTCAGACATTTGCCACTGAACGGTTAAGCATTATACTGGCTCTTAACGGTTCAGGCCTCTTACTGGTTCAGCACTTATCCATTCAGAAGTTGCAAAACAGCCCCGGCAATAAAGCTTTGTGATTTTTTGTTGGTTTAAAACACCATAGGACCAGTGGAGCTTGCTGCTGTTGGGGTTGCTATAGCTGTTTTCAACCAGGCATCAAAGATTGCGATATTTCCACTTGTGAGTGTCACAACTTCGTTTGTAGCCGAAGAAGATAGCGCCACAAGTTCAAGTTCAATTCTTGATGATATTGAGTTACAACCGAGGTCAAAATCAGATAATGAGAAAATGTTATTGCTACCAAAACATGGTATGATTTGTTTCTAAACTTTGACTTTTTTTAAATCGTTGTATTTCGTAGCCCTTTCTTACTTAAACGGGCACTTGAATGATGATTTGTCTGTAAGGCTGGAGGGCATGTGGTATAAAGCCCCTAGGGGCTTTATCACGCCACCTCAGCGCCACGTCAACGCCATGTCACACCACACAGGGGGCTTTTTCCTTTAACTTGCAGGGTGTGGTATAAAGCCCCCCTTTACACTATAGCGCCCCCCCCCCCCCTTTAAAGACCATCAACTTCGAAAATGCCAAAATTGCTTCGTTAACGTGCTGGTGAGAGGAGGATGCCCCCCCCCCCCCCCTCTTTCAATCCAGCGGTGTGGACGATGGCGCCCCGGGGGCGCTATGGAGGGTGAGGTGGCGGGGTGGTGTTAAGCCACACCCACCGGCCTAACTAAACACCAAGTATGCTGACTCAGAAGTATGTTTTTAAATTTATATGAATTATTTACTTAAAAAATGTTTTTTGGGATAGGACCAGAGAATACGAACAAGAGAAGACATGTCTCGTCGGCTTCTTCGGCTTTGTTGATAGGTGCCATGCTTGGACTAATCCAAGCTTTTTTGCTCATTGTCTCTGCAAAACCATTGTTAAGTTATATGGGTATTAAATCTGTAAGTTTTAGGTTTATTCAAAGTCAAAATTATTTAATTGCCCCTTTATGATATCATTGATTTAAGATATTTGACTGATATTGATGGGTCCAAATGTTCATCTAATGAAGCAAATTAGTTATGCAAACGAGCCAAGCCGAGCCCGTGCTCGATTAACTTATGAGAGCTCGAGCTCGGCTCATTGGTAGTTTCTCAAGATCGGGCTCGGTTCGTTTATTATCTATTAATTAATATATTAAATAAAAATAATATAAATAATAGACTCGTTTAGGCTCGCACGCTCAATAAGTGAAGCTCAGGCTCGTTTACAAAACAAGCTTATTTTTTGGTTTGGGCTCGGCTCGTAAACAAGTTTAAATACGCCCGGCTCGGTTCGTTTACTAGACAACTTTTAATAAGGGTAAATGTTACTAAATATTAATCATCATCATCATCATACTCAGTAAATCCCACCAATAGCAAAGCTAAGGTAGGGTCTGAGGAGGGTAGATGTAGACAGTCTTACCTTTACCCCGTAGGAATAGAGAGGCTGCTTCCAGTGAGACCCCCAGCTCGATTGTAGTTTTGTATCAAGCCTTGGATCTAAGACAAATAACACTCAAACAATCGGGACCAAGACTGATTGGTGCATGTACCCCCGTGTCTTTCAGCTATCAACGTCATCACATGATGCATGATTAACCATCCGCCGCTTTTAACGTTATTTTCACGAAATTAGTAAAATAACGTTAAAGTTAGTACCATTTCACTTTTGCTCCCCGAGCGCCCACACATATATACATTACTAAATATTAATAAAAACTAATATTACACTAAGGCTCGGCGAACCTGACGAGCTTCACATGCGGTATGCCAGGCTCGAGCTCGGGCTCGATGAATAAAAGAGCTTTATTTTAGGCTCAAGCTCGGCTCGGGCTTGAAAAGGCTCGACTCGTTTCCAATTTTTTATTGAGCCGATCTCGAGCAGCTCGCGAGCTGCTGGGCTCGTTTGCACCCCTAGTTATATTCATGCTGCGAATTAATTTTATTTATTGTTCAGGATTCTCCAATGCTAAGCCCAGCCTACAAATATCTGACCCTAAGATCCCTTGGTGCGCCAGCTGTTCTACTGTCATTGGCTATGCAAGGAGTTTTTCGAGGGTTTAAGGATACAAAAACTCCGTTGTATGCGATCGGTATGCTTGCATGGGAAAATGGGCGGGTCAAGTTGGGCAATGAGTTAAAAAGATTGAACTTTATATAATTGATTAGCGTGTCAAATATGGTTATGGAAGTTATATGATTTCAGTCATAATATGTTATTTTGAATAGGCAAATTGGAAAATAATAATCCCAGCATTTTGAAATTGGCCAATAATAATCCCAAGTCAGGAAATAGCCAATAATAATCCCACCTCGTCCATTTTTGGAAAATAATACTCCAAATGCTGACGTGGCACTTTTGTCGTTTAGTGACTGTGGAGTATTATTTTCCAAAAATGGACGAGGTGGGATTATTATTGGTTATTTCCTGACTTGGGATTATTATTGGCCAATTTCAAAATGCTGGGATTATTATTTTCCAAGAGTTAATTACTGTTTACGTCCCTGTGGTTTGTCAAAAATCACTATTTCAGTCCATTAGTTTAAAAATTGCGAATTCAGTCCCTGTGGTTTCACTTTTGTAACCATTTCAGTCCACCTCGTAACCATTTCAGTCCCTGTACTAACAGAATAAATGGATTGAAATGGTTACGAAAGTGAAACCACAGGGACTGAAATGGTTACGAAAGTGAAACCACAGGGACTGAAATCGCAATTTTTAAACTAATGGACTGAAATAGTGATTTTTGACAAACCACGGGGACGTAAACAGTAATTAACTCATTTTCCAATTTACCTGCATTACTTTTGAGTTTAGACCCGTTTGACCTACCATGTTTTGAGCTATCTTTTTCTTAAATTTACCTGTTTGATCTATTAGAAGTAGGACATAACCCGAAACTACCATTCATAAGTAAAACGGTCAATGATAGGAGACCCAGAGAAACCTGGGTTGGATCCTTGAGCCAAACGGGCTTTACCAGTAATTTCACCGTCGTGCCTACGGGCGGGTGGGTTACCGGGTTTTCCCCGGAATTGGTGGTGGACTCGGGTTACCCTCGGAGTACTCCGTTTGTCCAGTAGGTGCCCCGAGAGTGCTCAGGATTGATTCTGTTGGCCGTTCAAAAAAAAAAAAAAAGTAAAACGGTCAAAATATGATCATGGGTAATATTCATGAGACGTTTAATGCTTCAAATATGTATATTGCGTAATGAAGTAAACCATTTTTGCATTTAGTGATGGGAGGCGTAGTGAATATCGTCTTGGACCCGATATTGATATTTGTATTCAAGATGAGGGTTACGGGTGCAGCCATTGCTCATGTTTGCTCTCAGTAAGCTTTATACTTTTAGTTGATCTATCATATATGATTTTGCATTATTTTTGTGCTCTCTGTTTTGTTTCTTACATATCGTATTTGAAGGTACTTGATCTCGGTGGTTCTCCTTTGGAAACTAATAGAACAGGTTGACCTGTTACCACCTAATATCAACGATTTGCAGCTTGGTCGGTTTTTGAAAAATGGTAATTCAACAACTTTTGATAATCCCATTTGTTCCATTATAAATACATACATTTTGACTTTTGAAGTCAACCTTGTTAGATTGATTTTCAAATTCTGGTGATGCTTTGGGTTTCTTGAATTCAGGATTTCTTTTACTAGTTAGAGTGATTGCCGCCACATTTTGTGTGACCTTGGCGGCATCGTTGTCAGCGAGGCTAGGATCAACCGAAATGGCCGCCTTCCAAGTATGCTTGCAGGTTTGGTTAGCAGCCTCTTTGCTCACTGATGGTTTGGCTGTAGCTGGTCAGGTAACGTAAACGTTGACTTTTGAAGTCAAACTTTGTATTTGTCAAATTCTGAAATTTTGAGGTTCTTTGATTACTTTTAGGGCTGCAAACGAACCAAACAGTCAGCAAATAGTTCGTGAACCGTTTGGCGGGAAGTTCGTTTGTGTTGGTTCGTTTATTAAACAAACGAGAACACGAACAAAAAATTCCGTTCTTTTAAATGAACGAACATGAACAGAGGTTGCGTTCGTTCATTTATATTCGTGAACGTTCGGTAACGTGTTCCTTTATGTTCGACAATTCATTGGTGTTTTTAATTTATATATTTATATTGAAGTACTTCAAAATTCCGAAAAATAAAATATTTTATAAGTATGAACGTTTGTTTGTGTTCGTTTGTTTCCGTTTGTGTTCATCAACGTTCGTTGCCTAAAATTAACAAACGAACACTAACACGTTCATTACCTTAACAAACAAACACGAACATAAAATCTTGTTCGGTAAGTGTTCATGAACAGTTCGTGAAAACATATATTTCTTAACAAACAAACACGAACAGAGAGAACTATAGTTCATGCAGTTTCAAGCTCTAGCTTATGATTTTGTGTCATTTATGCAGGCAATTCTTGCAGGAGCGTTTGCAAGACAAGATTATGAGAGCGCCAAGGAAACTGCCGGGCGTGTACTTCAAGTGAGTTTGACTTTGACTTTGACCCGACTCACCTTACCTTTGCTCGTTTTAGCCTTTTTGTAGTAAACGTTCTTTTATTTCTCACATTAGCGTTCTGTTTTCACTTTCTGCAGCTAAGTTTGGCTCTGGGACTCGTTCTCGCATTTATCGTTGGTGTCGGACTAACTTTTTCATCAGGACTGTTCACAAAAGACGTTAAAGTTTTGCAGATTTTGAGTTTAGGCATCCCGGTATCTTTATATCCACCCTTTTTCTATTAGTTTTCATGTAACTTATAATTTTCCAACTTATATTTATGAGTAAAATGCACGGATAGTCCCTGTGGTTTGGTGAAATTTCACCTTTAGTCCCCAACTTTTTAAAATTACACTCTTAGTCCCTGTGGTTTGACAAGTTGTTACTCGGATAGTCCCCAAAGCGGATGGAGGTTAGTTTTTCTGGTTAAGTGGGTGTGAAATGACAAGGACTATCCGAGTAACAACTTGTCAAACCACAGGGACTATCCGAGTAACAACTTGTCAAACCACAGGGACGATCCGAGTAACCTTCATCCGCTTTGGGGACTATCTGAGTAACAACTTGTCAAACCACAGGGACTAAGAGTGTAATTTTAAAAAGTTGGGGACTAAAGGTGAAATTTCACCAAACCACAGGGACTATCCGTGCATTTTACTCTATATTTATTTAACAAAATTTGGCTCGTTAGTTTGTTGCAGCAACTCAACCGATAAATTCATTAGCATTTGTTTTTGATGGAATCAATTATGGCGCGTCTGATTTTCGTTACTCCGCCTTCTCAATGGCAAGTGTGTGTGTGTGTGTTTTTTTTTTTTTTTTTTCTGGCGGGTCTACGAGTCTACCTAACAACTTGCATCTCATTTCCAAATATGTAAATAAAATAAAGAGTTAAATGTCATTTTTGTCCCTGTGGTTTGGACCATTTTGCCAGTTTAGTCCAAAGGTTCCATTTTTAACCTGTGGGTCCAAAAAAGTTTCACAGTCGCCATTTTAGTCCACTGTGTTAACTTCATCAATTTTTTCTGTTAACGAGAAGGCCAATTCGGTCATTTTATATGGCTGAATTGCCCTTTTAGTTAACAGAATTACATACAAAATGACCAAATTGGCCTTCTCGTTAACAGAAAAAATGGATGAAGTTAACCAAGTGGACTAAAATGGCAACTGTGAAACCTTTTTGGACCCACAGGTTAAAAATGAAACCTTTGGACTAAACTGGCAAAATGACCCAAACTACAGGGACTAAAATGGCATTTAACTCTAAAATAAAATATTTATTTGTTTTTCAGGTTTTGGTAGCTTTTGCTAGTGTCGCGTGCTTGTTGTTGCTGTCTTCCTATTATGGGTTTGTGGGCATATGGGTTGCATTATCTATTTTCATGAGTTTACGAGCGATTGCCGGTGTTTGGAGGTAACCATTTGATATGAAATGATTATAACACAGTCTTGGTTTACATTTTTCATAAGTTGAAGCTATATACTTGGTTTATGATTTGCAGGATCGGAACTGCGAGCGGACCATGGAGTTTTCTTAACATATATTAGGTTCTTTACATCATATAAAAGAAATAAATTGTTTTGAGATTTATGCAAAGTTATGTTTTTGTATGTATATATAGGAACAATTGGTTTCATTCAGGGGCGAAGTATAGAAGGGGCAGCAGGGGGCGCCTGACCCCCCGAACTTTTCGCTCAGTAGTGTTATATATGTAGCTTTCGTATATAAATTTTTGGGTATGTACGTTTTCGACCCCCCGGTTCTATAGAAATT

>HanMATE20
ATGTACACATTGCCATCAGCGCTTAGCATGTCGATATCGACGCGGGTCGGGCATGAGCTCGGGGCAGGAGAACCGGGTCGGGCCTGTTTGGCAACGCTAGTGGCAATCGTACTGGCGCTTTTAACGTCTGCTTTTGGGTTGTTGGGGATTGCGTTTGGAAAAGAAGCATGGGGGAAAGTGTTCACAAGTGATTGTGAAGTTTTAGAGTTAACGATGGCGGCTTTACCGATAATTGGAGTGTGTGAGCTGGCAAACTGCCAACAAACCACGTGTTCTAGTGTTCTTTGCGGAAGTGCGAGACCGTCTATTGGTGCGAGAATCAATCTGTGTTCGTTTTACTTAGTGGGTACACCCATACCCGTAATTTTAGCGTTTGTGTGGCCGTTAGGGTTTTTGGGGTTGTGTTATTCTGTCCATATTGATGGTGATATACAGGACTGGGAGAAAGAATCATTGAATACAAGACAGTTGGTAGGAAGAAGTGAATATCGAATAATGGAATGTGAGCAAGGAATCGGGTTTATTTAG

>HanMATE21
TGGACCGTAATCATAAATAATTTTCAAACGAATTGAATCCTCACCATGTAATTCACACTAGCCACACATAAAAAAATATCACATCCTCCGATTCAGTGTGATCACCGGAAAGTTGATATGGAAGAACACAACAACCACCACCGGCAGCCTCTCTTACCATCAATCTCCGACAACCACGAAGAACAACAACAATTAAAACTCGAAGTGTCGGTAATGGAACGAACATGGGTAGAATCAAACAAGTTTTGGCAAATCTCCGGTCCATCCATCTTCGCCCGTATTTGTTTATACTCCCTTGCTGTCGTAACACAGTCATTCGTTGGCCACATTAGTGACACCGACCTCGCCGCCATCTCCATCGCCACCACCGTCATCACCTACATCACATTCGCCTTCTTGGTAATTCAACAACATATTTTTTACTTTTAAGAACAATGGTGTTTTAGTTTCAATACTCTAAAAAGGGTGGACTCAACTTTTATGGGAATAAAGCGAATTCAAAAATTGGAGTCTTTTCGCAATAAATATTATTACTGGTTTAGAAAAAAGATCAATACGTACGAATAGGGTGAAAATGTAAAAAAAAAAAAAGCGGTGACATTTTTCGTAATTATTTACTCTTAGAGTAATTATCAAAATTGCTCTACAAATGATCTTTTAGGATACTTTTAATCTTGTAGAGTAATTTTGTTAAATGTTCTTTTAAGGAAATTTTAATCCTATACAGTTATTTTGTAGAGTATGATAAATACTATACAAATGATCTTGTATGATAATTTTGATCTTTTAAGGTAATTTTGTAGGGTATCATAATTACTCTACAAATGATTTTGTAGAATAATTTTGAATTGTATATGTTGTATGATAAATTTGCAGAGTAATTTTGTTATACTTTTAGAGTAATTTTGATACACTTGTAGAGTAATTTTGATAATTACCATACAAGATCAAAATTACTCAACAAGATACACTTGTAGAGTAAATTTGATAATTACCCTACAAGATCAAAATCAGGCCCGGCTTTGTGGGCTGGGCAGCCCGGGCAGACGCCAAGGCCCAAAAGGTTTATAGGGCCCAACAAAAATTTAGGGTCAAGATTTTTAAATGAGCACTGTTATCTTAAATGTTTAATAAATGACTTTGGTAACAAAGATGAAGCTAGTTCAATGGTTAAAATACTCAAATTTGAAAACCAAGGTCATGAGTTCTAAACCCTTCTTTTACATTTTTATTTCCTAAACAATTTTCAGTTAATCCCATGCATTTTTTATTTCCTAAACTGTTTTGAACTATCAATTCATTTAATTAATTGACTTTTCGATCTTGTTAACAAGATGATTATATGACTAATTAGTTAATGTTTTGGGTTATAATCTTGAGGTCATGAGTTCAAACCCCATGATTAGCATGTCGTATTGTGGTTTCTTGATATATATTTGATGAATTTATATTATACCAATTTTTTTGTTTCACCCAGGGCCCAAATTTTTTTTATCATTCTCGGAGACGGCCCTGATCAAAATTACTCTACAAGATCATTTTTAGAGTAATTTTGATAATTATTCTACGAGCAAATAATTACGAAAATGTCATCACATTTTTTTGGCTTTTTCATACATTTCGTACGTTTTGTACGATAACACACTTTATACGTGAACTTAACCCTACTAGTTTAACACGAGTAAAAAGTGCAAACAAACTAGTCGTATTAGAGTAAGGCTGCACGACAATATTTTTTGTATTAAAAACAATTAACACAAATGAAATAAAAAAATCAAATGCTTATTTGGAAAGTTTAGGTTATTCTAGTGCTTGATGTTAGGCGATATACGTAATGGTTAATGTCCCCTAAGGGGCATTTTTCACCACATCAACATTATCACGCCCTTTAAAAACGTGTAATGGTTAACCTCGCTTAATGCTCTCATTCCATCATTACTTTCCAATCTTGTTATCCTCATTGGACGTTATACTAGATTTTTCTTCCTCTTCATGCCTATATAAAGCCTACGGGGGGTGTTGGGGCATTATCAAACCACTTCACACCCCTGTAATACCCATTATTCATGATCTTATGCATATGCATTTATATAATTATGAGTAAAATTAAAGGTTATGATTTTGCAGTTCTTAAATTACAAGTAATTTGTGTCTGATGTTTTCAAATTTAGTGATACCGGAAACGTTTACAAATATCGGCCTATAAGAGCATTCATGATGGAACCCTTATATATTTGTGAGTGTATTAGTTATATCATATGGAATGGATGTGACTATTCGAGTAGAAGAGAGAGAAAATGTTAATTAATCCGTATATTTGGTACACCTCAATTTTCACCTACAGAATATCGTACATTAGTTGGTACCCTACAATATTTGTGTCTCCCGTAGTGGTGGATCCAGGATTTTTTTCCTAGTGGGATCGTGGGAACTCGGTAATTGGGGCTAGATCCGCCCTTGGAGGCCTAATATATCTTTTATAGTTAGCCAATGATCTTAATTTATGCATGATCCTACCTCTCTTCATTGAACAGCCTTAAAACGGTTTCTACAATACTTGCACAACACCTTGTATCATGGCATTATCAATACATGTTTGTTTACGACTAGAACTCTAATCCTTAAAAGCAATAGTTTTTTTTTTTTCAATAGTCGACTAAATCGTTAACTTGTTTGTAGCTAGGACTGTCAGGCGCTATAGAAACTCTTGGCGGCCAAGCGTATGGTGCAAAACAATATGACATGTTAGGAATCTACTTGCAACGATCATGGGTTGTTTTGCTTGTAGCTTCGGTTTTATTGCTACCACTTTTCATCTTTGCAACTCCAATACTCAAGCTAATCGGACAACCAGAAGAGGTGGCAGAGTTGGCTGGAATGGTGGCGATGTGGCTTATTCCGATGCATATGAGCTATGTTTTCCTCTTTACTTTGCTGAAATTCTTGCAGTGTCAGCTGAAGATGGCGGTCATTGCTTGGATGACCGGTGTAGCTCTTGCAAGTCACCTTTTTGTTAATTGGTTTTTTGTTTATAAGTATAATATGGGTGTTGTTGGGGCGGCGATCATGCTTGATGTGGCTTGGTGGGTGCCTGTTTTTGGGATGTTTGTGTATGTTGTGTTTGGTGGGTGTCGTGAATCTTGGACTGGTTTCTCTATGCAAGCGTTTTCAGGGTTATGGGAGTTCTTTAAACTCTCAGCTGCTTCCGGTGTAATGCTTGTGTAAGTTACACACATGCACACGCGCACACACGTATACATAGGACCAGATCCCTCATAAAGTGTTGATTATGTGCGAAGGCTGCGAAGCCACAAAAAGATGATATATGTACTTGAAGTCATGGGTATAATAGTCCATGTAATCGCGTAGTGTTACGTAATCACATAGTATTATATAAATCATCTAACGTTACATTTGTTCTGAATACGAGGCATATTACGTAAAATTACGTAATGTTTCACGTAATAGATTAAAATAACTTTTTTTAAATTAAAAAAAAAAACTATAGGAATAGTCTACTCATATTAAAGAAAAAATAGTCGTTTTTATGGTGTGATTTTTTTGAAAAGTATTAATTAATGAAATTATGACCGTTAAAAATTATGGGGGAAATAGGTTTAAAAGTCAACAATAGTGGCTATTAGTCTTTTTCCCCGCGTGTTTTATTTGTTTTCGTTACGTGATTATATGATTCGTGTAAGATTTAATCTTAACCATTGGATATCAAGATCATCGGTCCAAGCCCCAACCTAGCTTTCACACGATAATTTCCATTTGTATTTGATCTGATCCCTATATATATATATATATATATATATATATAGGATAAGGATCATGTGAGAAGTGGTAGGCTAATTGAGAAACTTGAGAAGCATTCTGGACCACACATTTTCTCTAAGCTTTTCGTAATATACACATATGTATAGTTTAAAATTGACTATATACATATGTGTATAATTCAATATACATATATGTATATACTCAATTTTAAACTATACATATGTGTATATTACGAAAAGCTTAGAAAAATGTGTGGTCCAGAATGCTTCTCAAGTTTCTCAAATAGGGTGGACTTCTCTTAGGATCCCTACCCTATATATATACTACACATTTTTTATATAAATTTAAACTTGTTAATCTTGTTACTGTTTATAGGCTTGAGAGCTTTTACTATCGAGTATTGGTTATAGTAGCTGGAAGCTTGGGGAACAATGAGATCGATATCAACGCGCTTTCTATATGGTTTACTTCTATTTTCATGGTTTTTTTTTTCTCGAAATTGAAGTATGAGATCGAATACCATGTTTGTGAACATGTTTATGTCCGATGTTTTTTCCACTCAAATAACAAGTCCTCTTGAAAAATCTGTGATCTGATGATTAATGAGCTTTATCTTTTGTTGATTCTATAGCATCACTGCTTATGGTTGGGAGATTATGATTCCATACGGATTCTTGGCTGCAACAGCGTACGTTTATTGTCCCAAACTACTTTTGTCATAATTGTAACATGGGTGAGGGAGCAGAAGCTAGGGATGTTGGGTCCACGACGGGTTAAACGATATAAATATTTATTTGTGTTAAAGACAGTCTTAACCTATATACACTTACATTAGTGAAATCCAAACGCATGCTTTACCCATTTATCTAAACTAGTTAACTAGTCAAACGTGTTACGGTTTGTAAATAAAATGCAATGAAGTTGTAAATGTGTTAAATGGGTTGTTACTTTGTAATAAATGGGCTGATATAAAGGGGAAAGCACCAAATTAGACATATTTCAAATTCTTTTACAAAATAGACATTAATTTTTTTCCCATTCCAAACCTGTGTTTAAAAAGGCATACTTAGGTGCGAGGCGACACTTGAGGTGAGGGTCTGCGCTTTATACAATAGATGGATTTGCGCACCAAGATGTTCTACATATAAATTGTAGGTTGTACATATAGGTTATATAGATATAAACCTATATAAAGTTTAGTTGTTGTGGCAAACTTTGGGTAAATGATACTAGAAAATAAATAAATAAATTATGCATCGAGTATGAAAAGCGATGTGGTTTTGCGCCTAGTGCCTTGGTCGGGGACCCTGTCGCTTTTGTGCCAAGCACTTTTTAAAACCAAGTTTCAAAATAAACATATCTAAAAGTAATCAATCACATCACACCACATCAGTGATACATGCTAAGAAGGCGGCTCTACAGCCCGCGGATTAAAGTAATCGGCACCATATAGGCTTGGCCTTAGCCGGAAGAGGTAAGAAGCGCTTAGCTGGCAAAATGTAGGCAACGGTGGCTTAGCCAGCAGGCAAAGGCATAGCAAGCGTGAACATGTTTACTTTTAGAAAAACTAAACCCTAGTAAACTTGTCTATTTTGTTGATTTTCCCTTACATAAGATGTGCTTAAACGGGTTAGATATGACAATACAAAATGTGATTATTTTATTTTTGTGTTTCGAGTCATATCAGGAATTAATACTCCTTGCGGGTGGGAGGTGGGTGTTGGGTCTAATTGACAAAGCCATTAGACTTAGGTGTTAGTCTGGTGTTGCTCTCTTTGAGGTCAAAGCAAACGGATTTTGTGTAATTTAGTTGTTAAAAAGGAAAATACCATTCCTAGAAAAAAGCCACAAACCTTTATCATTTCCATCTGGGATGGGTGGTTTAAGATTTATTAACATGATTTTATTCTATTCTTATTTATTCAACTCAAATGAAATGAAATATACGAACATATGAAGTTTAGTAATGTTTTATTAGAACAGTGTTCGTGTAGCAAACGAGCTCGGAGCAGGCAACGCAAAAGGCGCGATATTTGCCACCAAGATATCGTTGCTAACATCAATCCTTGTCGGCCTAGTGTTTTGTGCACTAATCGTTGCATTTCCCGATAAACTAGCAATGATCTTTACTTCAAACAACATTGTCATTAGCATGGTGGATGAACTCTCGGTATTGTTATCGCTCACCGTTCTTTTTAGTTGCATTCAACCAATTTTTACAGGTGATTTAGACATTCATATACGGTCCAATATTCCAATGTGCCAAACTAACAAGATTTTTGAATTTTGTAGGAGTAGCACTTGGTTGTGGTTGGCAATCCCACGTTGTCATTGTTAATCTTGTAAGCTGCTATGTTGTTGGACTTCCTCTTGGTGTTGTACTAGAAAGATTTCTTGGTTTTGGCATTAAGGTTCAACATTTAGCCCTTTGTTTTTGCATATTGTTTAAGTAACCCTGCTAGATTTAACTCTTTTGTTGGTTTTAACAGGGTCTTTGGGCCGGAATGTTGGGTGGGACACTCGTCCAAACGTTGTTACTAGCCATCATAACTATTAGATGTGACTGGGATAAACAGGTATCATAAAAAATATGTTTGTCTTAATGAGCCATATGAGGTCTTTGAGTCGTGTTGTGATATATAAATATAAAGGCTTTTTTTAACACAAAAGTGTATAAATGAGTTAATCATCTTTATGTGAAAGTTGTTGGTAATCAAGTTTCTCAAGCGTTCTATTAGACCACCCGAAGTGGGCGGTATTTTTAAAAAAAAAAATTGAAAAAAACGCCCCAAACCCCCCCCCCCCCCCACCCCATTACACTAGGCGTTATTGGGCGTTATTTTTGAAAAATTTGCATGTTGGCGTTTTATTTAAAACGCTGAAGTGGGTTGAATGTGGCCAATGGGAGTGGTCCAAGGTTTGACTAGCCAATGAGCAAGTGTTTCCTTTTTTTTTGTTTAATGACTGGAAGGTGCATTATTAGACATTATTCCCACTACGGCACTTTTGCAATAACGCCCCATGCTGACTGGACTGCCACGTGTCGAATAATGCCCCATGGTGGGGGCATTATTTTGTTTAACCACTACACATGGTCTTAAAGTCACACCAAGTTTTTTTGTTACTTTAAAGTCACGTGTGAAACTAAGATTTTTTAAAACTAAGTGACCTAAATGAAACAACCTATATAAATTTTAGTTATTGTTAGTGATTATTTTCTTTTAACAAAAACAATATTTACGTCAACTCTTGATATCTTTAAACTCATGAAACTTGCTCTCAGGCGAAAGAAGCACACTCTCGTGTTGTAAATCGAGCAATATCAAGTTAATCAAAGTTTGTGTAAAATATGGCTACTACTCGGTGAATATGATACAAGCCAAGCAACATTGGGGTTTTCTTATTTATGTTGATCAAATAATTAAAGTTAGTGATTAAAACAAAAAAGGTTCCTGTTGTGGTTATTACATGACTTGTTTTAAAGGTATTGTATTCGAATATGTATTTATGCTAAAAGCATATTAATAGACACGTCATGAGATTTTTACCT

>HanMATE22
ATGTTGTCATGATTTTTAAAAGAAGCCCCACCATGCGATCAATACTAGCCATAAATTATCGTTAAACAATATCATATCCTTTATTCCTGGAGAATTGAAATGGAAGAACACAACCACCACCAGCCTCTCTTACCACCAACCTCCGACCACCACCAAGAACAACAACAAGAAGAAGTTTCAATAATCAAACTAACATGGGTAGAATCAAACAAGATTTGGAAAATCGCAGGTCCTTCCATCTTCTCTCGTCTTTCTTTATACTCCCTTGCTGTCATTACACAATCATTCGCCGGCCACCTTAGCGACACCGACCTCGCCGCCATCTCCATCGCCACTACCGTCATCACCTCTATCACATTCGGCTTTTTGGTAATCTCTCTATCTTCCAGAATAGAACTAGTTTTGCCTTCATCCTACCCTCCCTAGACCTTGGTTTTAAAAAGCGTGCCCTGATGCGATGCACATTTTGAGGCAAGGGTCCATGCTTTTTGCTTTTTGTTATATAAGGCGCGGGTTGTGCACGATGCATAACTTTTTCACAGAAAAGTTGCGTGAGGCGCGCCTCTGTTGTACATGGCGCGTTTTTGTGCATCACTTGTACATATAACTTTTTAAGTTATACATGTAGGAAAATTATATATTAAATCATATATAAAATTTTTGGGGAAGGTTCAATTAAAAATTCCTTTTATCGCGAGAACTCGAAAACTAACTGAAAAAACCTAAAAAGCATACCAATTTTTTTTTACCAATTTTCGCTAGTTTTTGTGTATAAAAACACTTTTTTTCAAAAAAAAAAAAAAAAAAATTGTAGTGCACATGTGCATCATGTTTATTATTACACATGTGCATTACAATTTTTTTTTTGAAAAAAAGTTTTTTTTATACATAAAAGATAGCGATTTTTAATAAAAAAATTGTAAAAAAAAATTGGTATGTTTTTTAGGCTTTTTTAGTTAGTTTTCGAGTTCTCGCGATAAAAGGAGTTTTCAATTGAACCCTCCCCTAAAGTTTATTTATAACTAAATTTTAGGTACGAGATGTCTAAAACCTATGAGATATGTAAAAAAATTATATAAGATATTTGTGCGTCTTGGTTTTAGACCTAACGTCTCTTGATTTTTAAAACCAAGTGCTAGACTCTATTGATAGCTTTTAGATGTAACTAGAATTTCACTGGGTACGTTTGTTTGTTTGTTTATGTAGCTTGGAATGGCAAGCGCACTAGAAACTCTTTGCGGCCAAGCTTACGGTGCAAAACAATATCATATGTTGGGAATTTACTTGCAACGGTCTTGGGTTGTTTTACTCATAGGTTCAATATTATTGCTACCCCTCTTCATATTCGCGACTCCGATACTTAAACTAACGGGACAACCAGAGGAGGTGGCCGAGTTGGCAGGAAAAGTGGCGATGTGGCTGATTCCGATGCATATGAGCTTTGTTTTTCAATTTTCTTTAGTGAGATTCTTGCAGTGTCAGCTGAAGACGGCGGTTATTGGTTGGGTGTCTGGTTTAGCTCTCGTACTTCACCTTGTTGTGAACTGTTTTTTTGTGTACAAGTACGAGTTTGGTGTTGTGGGGGCTGCGATCATGCTTGATGTGTCTTGGTGGGTGTCTGTTTTGGGGCTTTTTGTGTACGCCGTGTTTGGTGGGTGTCGCGAATCTTGGAATGGTTTGTCTATGCAAGCGTTTTCAGGGTTATGGGAGTTCTTTAAACTCTCCGCGGCTTCGAGTGTTATGCTTGCGTAAGTTATATAGATTTATCACTTTTCTTAATCCCTGGTCGCATCTGACTATGTGACCAAAAGGCTTGTAGTTTAACGATATCAAAGTGTGTTGTAAATGGTTCTAGTCCATGATGGACATTGTATATTTAGGAGTTGGATAGTTTAGTGGGTGCGTGAGTTACGCTTTAAAGAAAATAAATAACAAAAATAAACTAGAAACTTTTTCCACCTAACATTTTTGCGACAAAATTGAAACAAAATTAGCGACAGGGTTTGCGACAGATCCATTTTTTAATTGTTATGGACCGAATGAGTAATGTTGGTACGGTTTTTAGGCTGGAGAGTTTTTACTATCGGGTATTGGTGATAGTAGCTGGAAGCTTGGGGAACACCGAGATCGACATAGATGCGCTTTCGATATGGTTTGCTTCTGTTTTCATGTTTATAATGAACTTTCTCTTTCTTGGTTTGATCTTTGGTTCACCTTTCTGTAGCATCACTTCTTATGGTTGGGAGATCATGATTCCATACGGATTCTTGGCCGCAACTGGGTGCGTTTATGGTCCCTAACTACTGTTGTCATAATTGTTACACAATTGTTATCTACAAAATTGATTATATCTATCTGAAAGGGGTGCTTGGGAGTTTATTAACATGAATTTATTCTATTAATTTTATTTAAATCAAATTGGAAATTTAAACTTTTTATGAGAACAGTGTTCGTGTCGCAAACGAGCTTGGAGCAGGCAATGCAAAAGGCGCGATATTTGCCACCAAAATATCTTTACTAATATCTATCCTTATCGGCCTGTTTTTTTGTGCAATAATCGTTGCATTTCCCGACAAACTAGCAATGATCTTTACATCAAACACCACTGTGATTAGCATGGTAAATGAGCTTTCGGTGTTGTTATCACTCACAGTTCTTTTTAGTTGCATTCAACCAGTTTTTACAGGTGAGCAAGGCATTCATAGAGTGTCCAATTTGGCAAACTTACGCGTCATTTCTTGAGATTTTTTTAATATTGCAGGAGTAGCACTTGGCTGTGGTTGGCAGTCTCAGGTTGCCATAGTTAATCTTGGAAGTTATTATGCTATTGGAGTTCCACTTGGTGTGGTACTAGAAAGGTTTCTTGGTTTTGGCATTAAGGTTTGGACATTTAGACATTTGTCTTCACATATGGTTAATTAAGGTAATTATGAGACTAAATTTTAACATCCAACTTCTTGTTGGTTTGAGCAGGGTCTTTGGGCCGGAATGTTGGGTGGGACGGTAGTCCAGACGTTGATACTAGCAATAATAACTATCAGATGCGACTGGAATAAACAGGTATCGTAAAAATAAGTTATGTTATTTTATTAAATTATAAAACAATTAAATTTGCTTTTAAAAAAAAGAACAAGAAATGTTAGTTGAACAACCTATGTTGCTCAAAAGAGAATAAAGTTTACAAAGTTACTATTCTCATCGATAAACCTACTTAGAAGTTAGAATGATAGCTAATAACCCAAGTTTACAAAAAAAAGATATTAATTTTATCATGAAATTATTGAAGCTGTCTAAATGTATATAAAAAATTATGCCTTCTTTAAAATTTTACACATGCTTGATATAAAAAAAAACTATAATAAATCGTTGATATCTATGAAACTTGTTTTCAGGCGAAAGAAGCGTACTCCCGTGTTGTAAATCGAGCAATATCAAGTTAAAGTTCGTGTACAGCATTTGAGAATATGATACGAGCTAAACAACATTAGGCTTGATTTCATGTGGCTTGTGGTTTTCTTCTTTTGTTTGACCAATGTGAGAAAATTAGTTAACGATTTAAACAAAAAAAAACTTATGTAATTATGGTTGTTCAAAGACTATTCTTGATTTTTTGTATTCAAGTTTCATATAATTTCAATGAAAGCAAGACAATATATTACAAGAC

>HanMATE23
ATGGAGGAAGAAAACCCAAACCCGCACCCGCACCCGCAGCCTGAGAAACTTCTTGGAATGGCCTTAATGGAGCTTAAGACGCAGCAGGCGATTGTGTTCCCGTTGGGGGCAATGAACTTGCTATGGTTTGCCAAGCTAGCGATAACTACGGCGTTTCTTGGTCGACTTGGTGAACTTGAGTTAGCTAGTGGGTCACTCGGGTTCATGTTTGCAAACGTGACCGGTTTCTCAATCTTGAACGGTTTATGTGGTGCCATGGAGCCCATTTGTGGTCAAGCTTATGGAGCCAACAACTTCAAGCTACTTCACAAAACTCTTGTAATGATGGTTTGTTTGCTCCTACTAACATCACTCTTTTCTTGCTTCTTGTGGCTAAATGTTGATCAAATCTTGATTCATTTTGGCCAACAAGAAGATATCTCTATCGAAGCAAAGAAGTATTTGTTTTGTCTCCTTCCTGATTTGATCGTTACGTCGTTCTTGTGCCCTCTTAAATCCTACTTGACTTCACAAAGCATGACCATCCCTATCATGTTAACCTCGGCTCTCGCAGTGGTTCTCCATGTACCGGTTAACATTGTCCTTGCAAAAACTAGAGGTTTTGAAGGCATTTCAATGGCCATATGGATCACCGATCTTGTGGTAGTCATTCTACTAGCGGTCTATGTGGTGGTGGTTGAGTTCCGAAAGGGTGGAACATGGAAAGAAGGTGGGTGGTGTGAACACCGGTTCGAAGACTGGGTTCAGTTGCTAAAACTTTGTGGTCCATGTTGCCTTACTACATGCCTTGAATGGTGGTGCTATGAAATTTTAGTCTTGCTAACCGGAAAGCTCCCGAATGCTAAACAAGTGGTTAGCATAATCGCGATTGTGCTCAACTTTGATTACTTGCTTTTCGCTATAATGCTTTCGTTAGCCACATGTGCATCCATTCGTGTTTCAAACGAGCTCGGTGCAAACCAAGCCGGACCCGCCTACAAAGCGGCTTATATCTCATTGACGTTGGGCTCCGTTGCAGGGTTAGTTGGTGGGTTAGTCATGGTGTTAGCTAGAGGCACATGGGGTCGTCTATTTAGCCATGATAAGGCGATCGTGAGAGGCGTCGGGAATGCAATGTTGTGGATGGCTTTGCTAGAGGTGGTGAATTTCCCATTGGCGGTTTGTGGCGGGATTGTGAGGGGAACCGCTAGGCCGTGGTTGGGGATGTATGCAAACATCGGCGGCTTCTACCTATTAGCATTGCCTTTAGGTGTGGTTTTAGCTTTTAAGGTTCATATGGGACTCCAAGGATTGTTGATAGGTTTCATAGCCGGCGTTTCGGGTTGTTTGATGTTGCTATTAGTGTTCATTTCAAGGATTAATTGGGCCGAGGAAGCCGATAAGGCACAAAGATTTGCCGCTCCGGAGTATGTTAAAGATGAAAACATTGCCAAAACATGA

>HanMATE24
CCCACCTGTCAATATAAATACCGATTCAACCCACTACTCAACGCGTGACGCCAGCATCCTCATATTTCACAACATCTTTTCTGCACTCTGTTTTTGCTACCGGAGTGACGTAATCATCGCCTGCATTCTTTCATCGGAAAATCATTTTCGTAAGTCTCTATTCGTCGTATATTCAATTCTTCATCATAGACATGCTGATATTGATTCAATTGACGTTTTAATTTGATATAATTGGAACTTAGAACCGATTCGATGTTCTTCACCGTCTATATACACAATTGAATGATATGTTCATGTGTTGTAGAGAATCGCAATAGAATTTTAGGTTTTCGTGACGATAAACTGTTAGTGATTGCTAGTTTTCACTGTAACGGATCTACTAAAACGATATATGTTCGTGTATTAAGTTGAGTTTAATTAATTAATTAACAATTGAATAAGGAGTTAATTTATAGTGATAATGAATTAATGATCGACGTTGATCTTCAGTGTCTACACAGTTCAAATGATGTGTTAATTGAGAGTTGAAATTTTGCTGTTTGTTATGTTATATGAGATTTGATCGTTACATAGCTTATTGGTTTCCGTTTTTCCGGTGGGTGTTGTTAGGATAGGGAGAGTAAAGAGATGATGAGTAGGAGGTTGTTTAGAAATTATAACAGACGTACGTAGACACGTGACACGTTAATAGCAGTGAGCCAGTGACTGAGAAACGTCCACCTAACCTAACTAAAATTATTAAATTTTTGTTCCTAACTAAAATTATTAAATTTTTGTTTACCTTTAACACGTATTTTAATTAATATTTAGTAATAAATAAATTATTTAATTAGTCAAAAACAAATATGTGTTTTACTCCGTACTTTTAGTAGTGACTCCGGGGTGTTGAGAATTCGATTCGGATTCGAAAAATTCGAATTCCACTCAATTCGAAAAATTATCAAGGTTCGAATTCGAGTTGATTCGTATTCGAGTCCAGTAATCAATTTCGAATCGAATACGAATTTATGATTTTCAATTCGATTCGAAATATGAATTCAATTTATATATAACCTTTTAATATATTATACATACACATGTAATTTCTAAATTTGGGCCAAAGTATGAATTACTTATTTATAAATTTTTACCTAGCTTAAATCGCTACTAGTAAACCAACTTATTTCCTAAATTTTGGTGTTTTGACATATTGATAGTTAAATAATTTTGCAAATTATTATATTTTATGTAAAATATAATTAGTTTGTAGTAGTTTTAAGAAATGAAAGTAAAATAATTTATTGTTTAAGGTGAATTTGAATTAAATCGAATTTATTCGAAACTCAAGTTTCAAATACAAATCGAATCGAATATGAATTCAGGTAAAAAGAATAAAAATGCGATTCGATTTCGTTATTCGATTCGATGAACAACCCTACTCTATGATGTGAATCTTTTAGATGGTAGTTGTAGATTTTTTTACAAAGAATACTTGAATTAATTAGTTAAAACATTAATTTCTACATTGCAAGGTGTGGCTGGACTAAAAACAAAATACGGTATATGTTTATAGACAAAATTGGAAACAAAAGTGAGTTTTTGTGTCCTAGGCATAGGAAGGAACGTGAGGCTCAGAAAATGACAAGATTCTAAATCTAATATAGTAAATTACAAATGTTTGAACTTACACATGGTTATTTTTGTTCTTTTTTTGGCCTACAATTTGTCATTTTATAAAAGTTTCAATCAGGAAAAGAATAGGCACATGTATCAGCTTGTACGGTTAAACAAATATAACAGATATTTTTAAACAGCAATTATGGAAGATGGAATTCAAGCAAAGTTACTTCGACGCGAAGAAGAGGAAGAAGGGGACTTGAAAGGGAGGATATGGGACGAATCAAGAAAGATATGGAGGGTCGCATTGCCAGGTGTCATATCAAGAGTATGTGCATTTGGAACCATTGTTGTTACACAATCATTTATCGGCCATATTAGTGACATGGATCTTGCTGCCTACGCCCTTGTTCAAACGCTCAGTGTCCGCTTTGTCAATGGAATCCTTGTAAGTTCATTACTTCAGTTATTTAATATTTAAGTTGAGATAGTTTCGACATTTGTGGGACCCACATGGGATCGCTAGAGCTTATAAAAAACACCCTTTGACCTGCAGTTGGGAATGTCGAGTGCAACTGAAACTCTTTGTGGTCAAGCGTTTGGAGCAGGGCAACACCACATGATGGGCATTTACTTGCAAAGATCATGGATAGTTGACTTAATTACTTTAACCGTCTTACTCCCAATTTTCATCTTTGCTACACAAATTTTCAAACTTCTAGGGGAAGACGAGGCGGTAGCAAATAGTGGCGGTCCCATCTCTCTATGGTTCATCCCTTTTGTCTACAATTTCGTCTTCAGCTTGACCATACAAATGTTCCTACAAGCACAGCTAAAGAACATGGTGATTGCATGGCTTTCAATCTTCCAATTCGGGATCCACATCCCTTTGTCTTTGCTTCTTGTGTATAAGCTAGACCTCGGGGTTGCTGGTGCAATGATTGCACTGTCCATGTCATCATGGTTTCTTGTGATTGGAGAATTCATTTACATATTTGGTGGTTGGTGTCCATATTCTTGGAAAGGATTTACGGTAGCTGCGTTTAAGGATCTGTTTCCTGTTGTGAAGCTTTCCATATCTTCTGGTGTGATGGTCTGGTAAGTAAGGCACAAACTTAGGGTTGTATCATTGTTCTGTCCCTAAAATGTGTTTTTTTCCGCTCACTAAAAGGTTTGCAACCCTACATATAATCAATCATATATATTGTATATGCAGCTTGGAGTTATGGTACAATGCGGTGTTGGTCTTGCTTGCGGGGTATATGGCAGATGCAGAGGTTGCTATATCTGCTTTCTCGATATGGTATCAAAATCGTTTTACGAGTTTTTGTATCCATTTAAGTTAAATTTTAAATCTCTCCTGAGAAATTTGCTATGTTGTTAATATTTTCAGCTTGAATATCAATGCATGGGAATTCATGATCAGCCTCGGGTTCTTAGGTGCTGCATGGTAAATGGATATGTTAAATTCTTCGTATAAAATTCATACTTTTTCATCAACATTACATGTGCTTTTAATTAACTTTGTTGGATGTAGCAGATTTGACCAGTTTACTTGAAAATTGAAATGGGGTCAAATTTCGGTTGGTTATTTTGAAACAAAATGTACAGGTCACTCAGGGTCAAAAGTATTTCGAAGTGTTTTCAAATGCTTACCTCCTAATCGCTTTATAATAAAAGGATCATTTTTTTTTAAATCCTATATAATGTGTTGCTTATTTGTAAAGTTTAAAGAAAAATGAATGTAAAGTGTTTTTTTGTGTTTTGTGCATTGGTCCAAGCCGATTCGAGCGGGGCTCCGTTTGGCACCCTAAAGTATATCGTATTGTGCAGTGTCCGGGTTGCAAATGAATTAGGGAGAGGAAATGCCAAAGCAGCAAAGTTCTCAATTAAAGTCTTGTTGGGGACTTCTATTGCAATTGGATTGTTTTTCTTTGTTCTCTGTCTGATTTTTGGAAGAAAACTTGCCTACGTGTTCACCACTGATGAAAGAGTTGCAGATACAGTATCAGACCTTTCTTTGCTCCTTTCTTTTTCGGTTTTACTCAACAGCATTTACCCTGTTCTCTCAGGTAACTATTGCGACCCATTTTTGGGTTTAGTTTTGTTCCAAACGGGTCAAATAAGAAAGTTTAGACAAAATGAAATGGGTAAAAGGGTTCAGGTGTGTTAACGGGCGCTTTTCAGAGTTTAGGACACGCAAGCATTTTTAGATAGGGATAATTGCATATTTCCCCTTAAAAAACTGCTTAATTGCGTATTTACCTGACTTAAAATTAAAATTGCATATATCCCCTTCCTTAACTATTAAAATTGCATATATCCCCTTCCTTAACTATTAAAATTGCATATATATCCCCTTTCCTTACCTAATATAATTGCAGATTTACCCATTTTGATTTATTTTATTAAAAACAAGTTATATAATGACTTTTTTACCCTTATTTTTACTAAAACTAAAAAAAAAAAAAAAAAATTATTCATTTTTACTAGTCTTTGTGGATTTTTCACAATTCTTTAAAAAAAATACATACTTATTCATTTTTACTATTTTTACTAAAACTTAAACACTGAAATAAACCGCTAAACTAGTAAAAATCTACAAAAACTAGTAAAAATGAATAAATATTTATTTTTTTAAGTTTTAGTAAAAATAAGGGTAAAAAAGTCATTATATAACTTGTTTTTAATGAAATAAATCAAAATGGGTAAATTTGCAATTTTATTAGTTAAGGAAGGAGATATATGCAATTTTAATTTTAAGTTGGGTAAATACGCAATTAAGCAGTTTTTTAAGGGGAAATATGCAATTTTAATTTTAAGTTTTGACCTGTTACCCAACCCGCCTGATTTGACTTGTCTATTTTGACGTCTAGTCAACGCTGATATAAAGAATGCTTTGTGTCTTGAATATACAAATTTTGTTGTCATCAGGGGTGGCGGTTGGAGCCGGGATGCAGGGTACTGTAGCAATCGTGAACCTCGTTTGCTTCTATCTAATTGGTATTCCAATTGGGGCATTGCTTGGTTACTTGACTAACCTTCAAGTAAAGGTATACAATGTTTGGATGAAATATCTTTTCAAGTGTTCTTAGTAGTTTCAGTTATGAAAAGCGGGTTATTTGACAGGGCATATGGATCGGAATGATCGGTGGTGTTGTGACACAGACGATTGCGCTTATATATATGGCATGGGCAACTGACTGGGACGATCAGGTAAATGTGTCGCGTATCTATTTGTGTTCATGTGTTTTAGAGTTGGAGTTTATTGCGGTTAACGAGTGATGTGCTTCGGGTATTGTAGGTTAAGAAGGCTTCAGAACGGTTAAATCGGTTTTATGTTAAGTCGTCGGAAAATCCAGAGTAAATACATTACTTCTATTGTTCTATGAGATGGTTAGCTACTTTGGTATTTGATGTCACGAGATTTTGTAGTTATTCACTTATTTGGGTATTAGCATTGTTTTCTAATAAAATGGGATTTTTTAAATATCTTTATTAGACGAAATCCAGTTAGTAATTGTTGTTAGCTTTCTAATTGTAGTGTCTTGTTGTTTAATATCCCTACATATAAGGTTTTCATTGTATTCATTCGAATCATTAATTTAGAAT

>HanMATE25
ATGCTTGTAATCATATCATCTTCTTTCATTGGAAAATCATTTTTGTAAGTCTCTATTCGTATCTATCTGCATAACATACCAGTCGATATTAATTCATGAAGGTTATTCGTATCTGCATAACATCCAATCGAATGATATGATCATGTGTTGTAGATAATCGCAATATAATTTCATATCTACGTGGCCATAAACTGATAGTGATTGTTAATTTTTTGCATCTTCACCCACTACACAGCTGGAACAACATGTTGTTCATATGTTACATGAGTTTAGCACGTACCAAAGGGGCAGTGCTCTAGAGGTACCACATGACTTCTTGTGACAAAATGTCATGCACTCCTTCGGGTGGTGCGGTTTTATCTGAAATTGGTAACATGCAGTTGCGGATCCAGAAACTTTTAACTTTTTCTAATAGGTTCCTTTTGATAGATTATCACTAAACTTTTTCCAAATCTTACAAGGTTTTCACTATCTTTTTTCAAAACTGACTGGTTTCCTAGGAGGGACCCACAAAATATGGCTAAATCCGCCACTGGTAACAGGCTGGGTCACCAACGCTATTTATGATCGTGGGTGTGGGGGGTGTTTCGTTTATGGCTGTACCGGGTGGCCAGGCGTTTGTTGGACTTAAAAAAAGAAAAGAAAGATGAGTTTAGCAATTTAATTTGGAGTTTATAATAGTAATGGAACGATATGTTCATGTGTTAGGGCTGTTTGTCAATTTCTGAATGATTAAGTGCTGAACCAGTAAGATGTCTGAACCATTAAGTGTTGAACCAGTAAGAGGTCTGAACCATTAAGAGGTAGTATAATATTTAACCGTTCAGAGGCAAATGTCTGACCAATTCAGATTAGAGGTCTTAACCATTCAGAGGCAAATGTCTGAATCATTCAGACATCTGCTCGTGAAACAAACAGAACCATTAAGTGTTGAACCAGTAAGAGTTCTAAACCGATGTGTAATGAGTTGGAGTGTGAGTTTGTTAGATATGTGCCTCTTGGTTTTCGCTTTTATGGTTTCATTTTTGTGAATCTTGTTAGGATAGGGAGACTATATAGCAAAATAGTTAAACAAAACTGACAAATGACAAAATACATTTTGTAGCATTAATTACACAGGTGGTAACTATGATATATTCATATTGCAACTTTAGTCCCTAAGTTTTAACAATTACAGCTTTAGTCCCTAAGTTTTAACAATTTCCTTGTGTGATCAGTTTAAACAACAGTCATGGAAGATGGAAATGGAATGCAAGCAACGTTACTTCGACACGACGAAGACGTGGAAGAAGGTGATTTGAAAGGGAGAATATGGGACGAATCAAGAAGGATATGGAGGGTCGCATTGCCAAGTGTCATATCAAGAATATGCACATTTGGAACTATTGTTGTCACACAATCATTTATCGGCCATATTAGTAACATAGATCTTGCCGGCTTTGCCCTTGTTCAAACACTCAGTGTCCGCTTTGTCAATGGAATCCTTGTAAGTTCCTTATTTTAGTTGTTTAATGTTTAAGCTTTGCCGAGATATGCTTAGGGGGTGTGTGAGTTAGCTGTTAAAAAAAGTTACAACATTTGTGGGACCGACATGGGTTTTTGTGATTCGTCCCTTGAGCTTAAAAAACCTGTTTTGACCTGTAGTTGGGAATGTCGAGTGCAACCGAAACTCTTTGTGGTCAAGCGTTTGGAGCAGGTCAACACCACATGATGGGCATTTACTTGCAAAGATCATGGATCGTTGACTTAATTACTTTAACCGTCTTACTCCCGATTTTCATCTTCTCTACACAAATTTTCAAACTTCTTGGGCAAGACGAGGCTGTAGCAAATAGCGGCGGTTACATCTCTCTATGGTTCATACCTTTTGTCTACAATTATGTCTTCAGCTTGACCCTGCAAATGTACCTACAAGCACAGTTAAAAAACATGATCATTGCATGGCTTTCAATCTTCCGATTCGGGTTCCACATCCTTTTGTCTTTTCTTCTTGTGTATACGCTAAACCTTGGGGTTGCTGGTGCAATGATCGCATTGTCCGTGTCATCATGGTTTCTTGTGTTTGGAGAATTCGTTTACGTATTTGGTGGTTGGTGTCCTAATTCTTGGAAAGGATTTACGGTAGCTGCGTTTAAGGATCTTGTTCCTGTTGTGAAGCTTTCCATATCTTCTGGTGTGATGCTCTGGTAAATAAGGCACAAACTTAGCAACTAGGGGTGCTAACGGGCCGAGCGGCTCGCGAACGGCACGAGAAAAAGCTCGAAACGAGCCGAGCTGAGCTTGAGCATAAAATAAAGCTCGTTTATTTATCGAGCTCGAGATTGAGCTTGGCATGTGAAGCTCGTCAGGCTCGTCGAGCCTTGGTGTAATATTAGTTTTGATCAATATTTAATTACATTTACCCCTTTTTTAAAGTTAACTAGTAAGTGAGCCGAGGCGCGCATATTTAAGCTTGCTTACGAGCTGAGCCCGAACCTAAAAATAAGCTTGTTTAGTAAACGAGCCCGAGCTTCACTTATCGAGCTCGCGAGTTTAAACGAGTCTGTTATTTATAGTATATTTATTTAATATATTAATTAATAGATCATAAACGAGCCGAGCTTGAGAAACTACCAACGAGTCGAGCTCGAGCTTTCAAAACAAAGCTTGAGCCGAGCTCGAGCCTGAGCCTGGTCGAGCTTGGGCTCGGCTCGTTTGCAAATAGCAACCCATATGCAAATATGTGCTTCTTTCACTTTGTAAAAACTTAGCAACCCTTCATATCTGTTGTATATGTAGCTTGGAGTTATGGTACTATGCGGTGCTGGTCTTGCTTGCGGGTTACATGGAAGACGCAGAGGTTGCTATATCTGCTTTCTCCATAAGGTATTAAAATCCTTTTGGGAGTTTATATATCCGTTTCAGTTCTATCTCTCCCGAGATCCTGCTAATCTGTTAATACTTTGCAGCCTGAACATCTATGCATGGGAGTTCATGATCTGCATTGGTTTGTTAGGCGCCGCATGGTAAATGGACATATCAAATCCTTCATATCCATCATTTAAGTTTATGTTCTTTTATTCAACGTTACATGTTCTTCTGATTTCCATCGTTGGAGGTAGCAATTTCGACCCATTTACTTAAAAGATGAAATGGGGTCACGTCAAGTTTGGCTGGTTTGTTTTTTAAACGAAACCCGAAAAACATGTCACACTGACCGTCGGGGTCAAAGGTCGTTCAAAATGTTTTAAGTGCTTACCTCCTAAATCTCTTATTAGTAAAAAAAAATATTATTATTTTGCCAACATTATTTTTCCTATTCCTATTTAATGTTTTGGTTATTTAACAATTTAGAAGAAAACTTAACAGAAAGTGTTTGTGTGTTCACTTGACCCATCGGGACCGACCTAGAAAAGTTACCCGTTACGTAACATATTTTGTATTGTCTAGTGTCCGGGTGTCAAATGAATTAGGGAGAGGAAATGCCAAAGCAGCAAAGTTCTCAATTAAAGTCTTGTTGGGGACTTCTATTGCGATCGGAGTGTTTTTCTTTGTTCTCTGCTTGATTTTTGGAAGAAAACTTGCCTACTTGTTCACCGATGACGAAAGAGTTGCAGATACAATATCAGACCTTTCTTTGCACCTTTCCTTATCAATTTTACTCAATAGCATTTATCCTGTTCTCTCGGGTAATAGCTCAACCTCTAAATCCTTTGACGTGTTGTAATTAGTTTACTTTCAGAAAACTAATGATAGAGTTGTCCGATTTCAGAAAACTAATGGGTCGATTTGGCTCATGTTTTGTCCCAAACGAGTCAAATAATAAAATTAGCCGAAAAACAAAATGGGTTACTGTTCAGTTGGGCAATGACCAATGGGTTAATTGGGCCAAAAAAGTCGTTAGGAGGAGTGTATCGTTGTAAGATTTATATTTTTCAGTAATATCATCATCATCATACTCAGTAAATCCCACCAATAGCAAAGCAAAGGTAGGGTCTGAGGAGGGTAAGATGTAGACAACCTTACCTCTATCCCGTAGGAATAGAGATGCTGCTTCCAGTGAGACCCCCGGCTCGATAGTAGTTTTGCATCAAGCCTTGGACATAAGGCACATAACACTTAGCAATCGGGACAAAGACCGATTAGTGCATGTACCATTTTGTCTTTCAGCTATCAACGCCACCACATGATTCATGATTAACCGTCCTCCACTTTTAACATTATTTTCATGAAATTAGTAAAATAACGTTAAAATTAGTGCACTTTCACTTTTACCCCTCGATGGCCCACACATATAAACATTATATGCGCATACCGCAAGCGGGACGTAATTTTTCAATAATATATAATGCGCTAATAATTTCAAAAAAAAGTTTTAACACTTAGGACATGAAAGCATTTGTGAGATACCCAACAATCTGAAGACCAAAATGCATTAAAAAGTTACTCATTTCAGCATTAACCGTTTTGACCTGTTTCCCAACGTATCTGACTTGTCTATTTTGACATCTGGTCAACGCTGATATAAAGAATACTTGGTGCCTTAAATATATAAATCTTGTTGTCATCAGGGGTGGCGATTGGAGCAGGAATGCAGGGTAGTGTAGCAATTGTGAACCTCATTTGCTTCTATGTGATCGGTATTCCAATAGGGGCATTGCTCGGTTACTTGACTGACCTTCAAGTAAAGGTATACAACGTTTGGATGAACTTTATTTTCAAAGTTGCTTCGGTTATCAAAATCCGGTTATTTGCTTTTACAGGGAATATGGATGGGTATGATTGGTGGCGTTGTGACAGAGACAATCGCGCTTATGTATATGGCATGGACAACCGACTGGGACAAGCAGGTAAATATGTTGCATAACTATTTATTTAACATTTTTTTTTTGAATTCGAGTTTATTGTGGATAATAAATTGTTTTGCATTCGGTACTGTAGGTTAAGAAGGCTTCAGAACGGCTAAACCGGTTCTATGTTAAGACGTCTGAAGATCCCGAGTAAATGCAATAGATATGCTTCTATGAGAAGGTTAGCTTCTTTGGTATTTAATGTGACTAGATTTTGTAGTAAACAATTCAAAGTGTAGTTCTCTGTAAATATATTGGATTTGTAGACATCCCTAATGTATTGTTCCTGCCTGGTAAAACCGAACAAGCAATCACTTGATAACGAGCCGTCATAGAGCCGTTGCCACAGGAAGAAGCCTATCTATTGTTGCTGCCAAAATGTAATACAGTGGTGCATCAAAGTTTGCA

>HanMATE26
ATGTGCCAGCAACCTTCATCTCCTTGTTGTTGCAATTGCAAATCACCCAAACAAGTTGTTAAAGATATTCTAGACCCTTTTTTGATCCCTCAAGAAAACCTCAAACAACCACCAAAAGTAATCACACAAACTAACAACAACAAAAGTCATCTTACTTTAGCTATCAATGAGGCCATTTCGATAGCGAAAATCGCCATCCCCATGATCCTCACGGGCCTCTTGTTGTACTCTCGCTCAATGATCTCCATGCTTTTCTTGGGCCACCTAGGCGAGCTGGCACTCGCCGGTGGCTCATTGGCTATCGGGTTCGCTAACATTACCGGATACTCAGTTTTATCCGGGTTAGCGATGGGAATGGAGCCCATTTGCGGGCAAGCTTTCGGGGCGAAAAGACATACTCTTCTTGGTCTTTGTTTACAAAGGACCATTCTGTTGTTAATACTGGTATCGGTACCGATTTCCATTCTGTGGTTCAACATGGAAAGTGTTTTGTTACTTTGTGGGCAGGATGCGGAAATTGCAACTCAAGCCCAAACTTATCTTACGTATTCGATTCCGGATCTTTTGGCTCAATGTTTTTTGCACCCATTGCGGATTTACCTCCGTTCGCAGTCGATTACTCTGCCGCTCACATTTTGTGCGTCGGTTTCGATCATTCTTCACATTCCCATCAACTATTATCTCGTAAATATCCTTAACTTAGGACTTAAAGGTGTTGCAATTAGTAGTGTGTTGACAAATTTCAACTTGGTAGCTTCATTGGTCATTTACATACTCATTTCCGGTGTTTACAAGAAAACATGGGGGGGTGTCTCGAGGGAATGTCTAAAAGGGTGGAACTCGCTACTGAGTTTAGCGATTCCGAGTTGTATATCGGTTTGTCTCGAATGGTGGTGGTACGAGATCATGATTTTGCTATGCGGGTTGTTGGTGAACCCGCGAGCCACGGTAGCTTCAATGGGGATTTTGATTCAAACCACGGCATTGATATACATATTCCCGTCTTCGCTGAGTTTCAGCGTGTCGACTCGGGTGGGTAACGAGTTGGGTGCGGGTCGACCCGAACGGGCGAAACGGGCCGCGGATGTTGGACTCACGTGTAGCTTTATGTTGGGGTTTTCGGCTTTGCTTTTCGCAACAAGTGTGAGAAACTTGTGGGCGACTATGTTTACTCAAGATAAGGAAATCATCGCGTTGACCGCGATGGTTCTTCCTATCATCGGTCTCTGCGAGCTGGGAAACTGCCCGCAGACGACCGGGTGCGGTGTCGTAAGAGGCACCGCACGGCCGAAAATCGGGGCAAATATAAACCTTGGATGTTTTTATCTAGTGGGTATGCCGGTTGCGGTAGTACTAGGATTCTTTATGGGATTTGACTTCAAAGGTTTGTGGTTGGGGATGTTGGCGGCGCAGATGTCGTGCGTGGTTACTATGTTGGTGGTTATGAGGCGTACGGATTGGGAGTTTGAAGCAGATAGGGCGAAGATGTTAACGTTAAGCGGTGACGGCGGGGACGGCGGTAACAACGTTGCTGTTAAATATGTTAATGACAACGAAGAAATTAAGGAAAAAGAGTACAAGTTAATAAAACCTGAAATCAAGGAGGAAGAATCTCTGGGTTTTGGGGCTGATTTAGTTTAA

>HanMATE27
AACTCTTTCTATTTGCTGCATAGATATGGAAGAAGGATTGATCCTGAAGCCAAATGATAACAGATTAACAATAACATGGCACGTCTTGGTGGAGGAGATGAAGAAACTAGGACTTATTGCGGGCCCGATGACGGCGGTAACTCTGTCACAGTACTTGTTGCAGGTTATCTCCGTCATGATGGTCGGTCATGTCGGCGAACTTTCTCTCTCTAGCACCTCCATTGCCATCTCCATCTCCATCGTCACGGGTTTCAGCTTACTCGTATGTCCTCTATTTTTATTATGGATAAAGTAGCGGTATTCACGGTTTGGTTCTGGACCGTGAAACCATCAAAACCGGTCATTGGTATGTTTTGTGGTAGTTTTTTTTCTAAACTTTTGGAGTTTATACAGAACTGAAAAGTTAATTTCTTTTAACGGCTGAAAAGTTAAATATATATATATATAAAATATATTTTTAAATATTTTATATTTCTATGCTTTTAGTAAAACTTCAACTATTTGTATTTCATAGTTTTTACTTTTTACTATGTTTAAAAATAATAGAAGTGAGCCTATTACTGAAATGCAAACGCAGCCCACAATCTAAGCCCCTCCAAATCGACTTATTCTACATCGAGTTAGATGAAAAGATGTGTTAAAAGATAGTTATTGTACTGGTCCGGTTTTAATTTTCAACGGTTACGATTTATAGGTCAAAACGTGAGCCACACTGTTAATAATAATTTTGGATTATCGAAAACCAAAAATTACATCGAGTTAGATGAAAAGATGTGTTAAAAGATAGTTATTGTAATGGTTCGGTTCTATTTTCAACGATTCATTTATGGTTTTCGATAATCCAAAATTATTATTAACAGTCTGGCTCACGCTTTGACCTATAAATCGTTAAAATCAGACCATAAACACCCCTAGTATTAACGCACAACCTACCCCATGCATGTGAAAGGGAAATATTTTTTAGAATGTGAACCCTTTCTAAGTTTGTAAGAAGGGTACTTTGCGAAAATAATTATTTACATAAATATATAGAATTGTTTTGTTGAATATAAATATTTTTTTTTTTTAATTTTTGACAGTCGGGAATGTCTAGTGCACTAGAAACTTTATGTGGACAGGCTTACGGAGCTCAACAATACACAAAAGTTGGAACTCTGACTTACACCGCTATTTTCTCACTTTTAATTGTTTGCATTCCTCTTGCAATCCTTTGGAGATACACAGAATCATTACTCATTTTATTGGGCCAAAGCCCATTGATTTCACATGAAGCTGGGAATTATCTCACCTACCTCATTCCTGCACTTTTTGCTTATGCAATTCTTCAACCACTTGTTAGATATTTCCAAATGCAAAGCATGCTTATACCCATGCTTGCCAGCTCATTAGTTGCTTTATGCATACACATTATTCTTTGTTGGGCCCTTGTGTATAAAACTGGATTGGGAAACATTGGAGCAGCAGTGTCAATGGGGGTTGCCTTGTGGTCAAACACTGTTTTCCTCTTGTTGTACATGAAGTACTCCCCTTTGTGTGCGAAAACGCATTCTCCAATCTCGGTTGAAGTGTTTCATGGGATGAAACAGTTCTTCAGCTTTGCTATCCCGTCAGCTGTCATGATTTGGTAACTCGTTTACCAGTTCATCCCATCTCATTAAATCAAATTAATCAGCCATGTTAAAAAAAGTAAATTACAAAAATCGTCCTTTATGTATGTCACTTATTGCAAACTGTGTCCTTTGTCTTCACTAATTACAGAAAACGTACTCGATGTTTGCAAACCCTTGCAAGTTATGTCCTTTAGCCCTAACTCAGTTAATTTTATGTTATCTGACCAAATGGACCCCACATGAGGGTATTTTGGTCATTTTACTCTCATGCAGGGTCCATTTGGTCAGATTTAACCACAAAAATACCCTCATGTGGGGTCCATTTGGTCATATTTAACCACAAAAATTAACTGAATTAGGGCTAAAGGATATAACTTGCAAGGGTTTGCAAACATTGACTACGTTTTCTGTAATTATTGAAGACAAAGGAAACAATTTGCAATAAGTGACATACATAAAGGGCGATTTTTGTAATTTACTCTAAAAATTATTAAACAGTGATTAATGTTTGTGTGAATTTGTAACTTTTGTAGTCTCGAATGGTGGTCTTTCGAGTTACTCGTATTGCTTTCTGGGCTTCTGCCTAATCCGGAGCTTGAAACCTCAGTTCTTTCCATTTGGTATGGTATCATTTGTGACCATTAATATGTAAAACTATAAAATGCTCCTATGTTTTGAAACAGATATCAATAATAATTTGGATTTGTGAATTTATTGAACAGTCTCAATACTATTGATACACTCTATGCAATCACATACGGATTTGCTGCTGCTCTAAGGTTTGTTCAAAATGCAATATCTCTTTATCTCTCTAAATTTTCCGAAAATATACAAACCAATACCGTATTTTTATAAAACCGGTCAGGGCCCGATATTTCAAAGGGCATGTTATTTATAAAAAAAAACACGATATGTATATGTAAATTTTTTTTAACAGGGTATTATATAACCCTACAAAAAGTAACTTAAGGTATGATGGTTTGGATAACACCATTTCAAAAAGTCACAACCCTTCAAACTACATATTAAGGTATATTAAGGTATGATGGTTTGGATCATACATCTTCAAAAAGTCACAACCCTTCAAACTACTTTTATATGCATCATACCCTTACAAAAAGTCACAACCCATATATATGGTAACTTAAGACACCATGATTTAGATCACACATTTTCAAAAAGTCACAACCTTTCAAACTATATACATATAAGAAGTAATTAAGACACAATAATTTGGATCATACCTTTTCAAAATATAAGAAGTAATTAAAGACACAATAATTTGGATCATACCTCTTCAAAAAGACAACCCCTCAAACCACATTTAAATGCATCACACCTCTTCAAATATCACAACTTTTAATATAAAATTTACTAATCGACACACCCTTTAAAAATTTACCAATCGACACACCCTTTAACAATAAAATATGTACTTTTTACCGAAAGGATGCGTTGTTTCCTTTTATTATTAAAGTGGTCTATTAAAAGACGTGACTCTAATGCGTAAAACCGCCTGAAGTGGTATGTCATGAATGGTTCACACTGATAACAAAAACACGCAGCATCTTAAAGATACGGATCATGTATAGACAATAATCGTTAAATTCTTAAGTATCAAATGCAAGAAATGCATGAGTTAAAGAAAAAGAGTATTGCATCTAAATATTGTTTAATGAAAAGAGGATTACATAAATATTGTTTAAACGCAAACATTCATGAGACGGTTATATAAAAAAAACTTATATTATCTCCGGCCAGAAAGTAACCGTCCCAACGTTTAGAAAAAAAAATCAACTAAACCGACACGCGAGTCGTAATATCGTACCGCTTCATGCTTTTATTTTTCTCCAGCGAAATCCTCAAATCCCATTTTGCATCTTACAATATTCTTACGATATATAATATATTTGTTTTCGTGTTACTTTTTTTATGTTCTTAACTTTCTTTTTTATTTGTTACACTTAATTTCAAAGAAATGGTAAATTTAAATATTTTAAACTTAATATTGTCTATATATATTAATAACCGTGGAGTGATAAACAAATATATGTTTATTTATTTTATTTTTTATCATTTTATCACTATACAAATTTTTTTTGGTTGTTTTTCTCTTATAACTTTTAAAATATGATGTTTATAAAAATTTGAGTATGTTGTTGCGTTGTGCTTATTTTTTATACGTTTTGATATAGATTTACTTAAAAGAGAGTTGCGAATAGTAACGTACAATTGATCGAAACACAAACATGCATGTGATCAAAGTTGTCTCATGATTTGTTTCCAATCAGGGGTGATAAAGCAACAAAATAAAAGAACGTCTTAAATAACCTTATGAATTTTCGCATCTAATATAGTGATGCTAAAACATTCATTATCAACAACCCGCCGCAACGCGCGAGTTAGAGTTAACTCGTATCTATACAAACACTAACATAGGCCCACTGACAAAACTATTTTTATGGTTTAGATTAGTTATTAGCCCATTAGCATTAGGTTTAGACCTTTAGTGAGCCCAATACCCAATTTCGTTAAGGCCTAAGGGCACGTTTTTTCGAGCTCGAACATGGTACACGAATCCTCAGAGCCGGCCCTGATACTGGCGATTGTGGTACGTTTTATTTTTTGTAGCACAAGAGTCTCGAATGAACTTGGAGCGGGAAATCCAAGAGGAGCGCGTGTGGCAGTTAACGCCATCATGATCCTTGCAGTTGTCGAGACAAGTATAGTCAGCATGATTGTATTTTTCAATAGGCACATTTTTGGGTACATTTTCACAAATGAAAAAGAAGTTGTTGATTATGTGACAAAAATCACCCCTCTTCTATGTGTAAACATCATAATGGATAGTTTACAAGGAAACTTTTCAGGTAATATACCTCCTTGAATTTTTTTATTATTTTTTTTTTAAATTTTGTTGTGTTTTACTGAACGCGAACACACTATAGAGAGACGTTCAATACATAAAGGTTGTCTGGTTGTTGTTGATGAAATAGGTATTGCAAGGGGTGTGGGATGGCAACATTTAGGGGCGTATGTGAATCTTGCTGCCTTTTATTTTGTCGGCATCCCGGTTGGTGCTTTTTTAGGGTTCTACACCTCACTAAGAGGAGAGGGCTTGTGGATCGGAATACTAGTTGGCGTCATCATTCAAGTTATTCTACTTTCAGTTGTTACGTTTTGTACGGATTATGAAAAACAGGTATTACCTTTTCATTTTCCTTCCAAGGAAGAAATAAAACACAACCTTCAGGTATGGGGGGGGGGGGTGTTCGTGGGTTTAACGGACACAAAAATGAAAAAAAAATCAGATGGTCAAATATATATTTTAAGGACCCACAGTGTGTCTTGTAGACATACTTCTTTTCCCAAACTACTTAATGAATAGATTGTGTTAAATGTTAAAACAAATTTAATGAGATGTTATAGTTTAGTATAAGCCAAATTAAATGAGTCGACATTGTGATTATGGGTTTCTGATGAGGGTGGTTGATGGTGTAGGCAACAAAGGCAAGGGAGAGACTATTTGAGGAAGAATGCTCAAGAGAAGATATAACAATGTGAAGCCATATTATTGACATATTACACATATCGTTTTTTATTTGATTTTATTATTTTTATTAAAGATTTTGCAATTTTTGGAATATCTAGAGATATACGAGTTAATTATTGTATTAAAGCTTTTGCATTTTTTTGAATATTTAGAGATACACGAGTTAATTATTGTTGTTATCTTATTTGATTTTGTTATAGAAAAAAAATCAAAAAATGAAAATCAGACATAACATGTTAATTTATAAATTGAAAATCAGACAAATAATAAACGCATAATTGAGTCAAGGTAAACCGAAAGCTACTGGAAACCTATTTGTAATATATTTGAAGAGTTAAATGTTGGTTTGGGTCATTTTAACCATCTAGTTCAAAAGTTTTATTTTTCGTATGTGGGTCAAAAAAGGTTTCAGCGTTGCCATTTTAGTCCACTGCATTAACGTCATCGATTTTTTTCTGTTAACGAGAAGGGAAATTCGGTCATTTTATATGGCCAAATTGCCCAATTGCCCTTCTAGTTAACAGAATTAGATATAAAATGACTGAATTGCCCTTCTCGTTAACAGAAAAAATGGATGAACTTAACCCAGTAGACTAATAACACAATGTATAGAAAACCCACCCAGTTGAAAAACACAATAATCAGAACCAATAACACAATGTATAGAAAACTCAAGTATAACATCGTATTCATTGTGTCATGGTAGGGTTGAACGGTGGGTGGAAAGGATGTAGGTGGTGTTGAACGATGTTGGAGAACGAAGGTTACGGGTGGAAGATGGTAGGGTTGCGGTGTTGGTGTGGGTGTGGGTGTTGGTGAGGGACGACTAGAGGTGGTGGTTTGGTGTTATGTAAGGTGGTATGAGGTCGTCGGAGTTGTGGGATTATGGGGGTGTTTCGTATGGAGTTGTGGCTATTTGTTAGTGGTTAGGACGGTGGTGTTGTGATAGGCGGTGGTTAGTGTTGTTTGGCCGGAAATAACAAACACTAGATCTTCAACAAAAACGCCGGAAAAGTGCAAATACGCCGGAAAGATAAAAACACTAGATCTTCAACAAAAACGCCCAGATCTTGAATAAAAACGCTCAGATCTGTTTGAAATCCCAAAAAAAGTTACCCAAATTGTAGGATCGATTCGGGCGTAATTTTATTTTGTTTAAGAAATTCAAGATGAACACACTAAAATATAATAACAAAAACCCTTGAAATGATTTGAAAAATATGAATACAATTTAGCCCCAAATCTCTCTTAAAGTGTGTTGGCCTACAACCCTATATATTTCTTTCTATTTATATCCTAAACCACTTAGGCTAATTATATTTAGGCACCTAGAGTTTTAATTACGATCAAGTCCCTATAACTAACAACTCACAAAAATTATCACTTAACATGCTTGTCTAGAGGGGTACCGGGTGATGGGTTGGGCCTTTCGTTTTGGCATGATTACAGGCTTCTGGAAGCACCTCTGAAAGAAAAGTTTCCTGCCTTATTCACTCTGGAATGTAGCAAAAATGTGTGTATCGCGGATAGGGTACGGGTTGAGAACGGTGCAACAATCTTAAGTTTCCAGTGGAGGCGTCAGTTCAGCTCAGTAGTGGAATTTAAAGAGTCTGGGGAGATCACAACTTCACTCAATTCAGTCTCCTTGAGCTCGGATCCAGATTGTTGGTCATGGAAACTTGAAGACACTGGTGCGTTCTCAGTCAAAAGTCTTAGAAGACTGATGCAAGAGAGGAGATATTCGGGTCGGAGTCAAAGATTTCTATGGAACTCATGGTCGCCGATTAAGGTGAATTTTCTATTGTGGAGGGTTATTCTTGACAAGCTCCCAACTCTGATGGCCTTAAGAAATCGGAACGTAAATGTCCCAAACACCCTCTGTCCTATCTGCGGTAACGGGGACGAATCGATTGACCATCTTTTCATCTCGTGCTCGTTCGCGCAAAGGATATGGGAGGAGGTCAGTAAATGGGTCAGAGTCAATTCAATTTTTCTGCTGGAACGTACGGATTTGATGCGATTTCATCAGCATGTCAGTGGCTCGGTTAAATGGAAAAAGGTCGTTTATATGGTTATGCAAACGGTAGTGTGGTGCATTTGGCCAAGCCGAAACGACTTAGTTTTTAACAGAAAACAGCCACGATTCCATAATGTTTTTGAGGAAATTAAGGCGGCGAGCTTTATGTGGTATAAAAATCGAGCAAAAAAATCCTTGTTGACTTGGAACCAGTGGAATAATTTTGGTGCAACAGCCTTGGGTGTCTAATGTATGCTTGGTGTGGGAGTAATAGCTTCAAGCTGTACTTTGTATGTTTATGTTTCACCGCATGTATATTTTGCTGGCTGTGATTAACAGTTGTTAATCCAGCGATTGATATAATAATTCTGTTTTTGTTGGCCGTTCAAAAAAAAAACATGCTTGTCTAGAATAATATTAAACATATTTTGTCTACAAAAAATGTATTTAATTCACCGAAACAATATAACGATCATATCTCGAGCTTTCACACTCCGATCCTTTCACCCGATCTTCTCGTGTTGACTTTCGCGTCGACTTTGACTCGGCATTGTGTTGACTCTGTTGACTTGACATTGTTGATAACATTAGACTACCAAATTAGACCCAACAACATTACTTCCATAACTAGCAAAGTTGTGTTGATGATTAACAGATTTAATAAGCACACACATACTCATAGAGATCAAAAGGTATATTGGATTAGAAAAGAAACAAAGAAACGGTTGTTTTTAACTGTCAACCAACATTTACAAATGAGTTTGTTCGACCTCTTTTCATATATCCAAATGGTGTGAGTGAAACCCTTTTTTGGCATAACTGCTAAGACAATCGACATCACAATACACCGGTTATATACTTAGTATTATTTTGAAATGAACTAATATGTCACACATATAACTAGTAGTATACCCGTCCGGTGGACGGGGTTTTTAATGTTGACATAAGAATTATTTCTTTGCATTCTAAACATAAAAATATTATTTATTTTAAAAAAAAGCCAAAATGTGTTACCATAATCAATAGGAAAAAGAATGTTTTTACCCACTCGGTGGCTCAGGTACTTTAATGTCATAATGGATCACTATATTATTAATTATTGCATTTTAAACAAAACAAATTTTGTTTAAGACCAATGTACACCCCGTTAACATAAGTAGTCCTAAGGACCTACAACATAACAACGTATATACTCAGGTAATAAAGAAAACAAAGCATCAGCAAGAACGCGTAGCATAATAGAAAATTGTGATTAAAGAAAAATGTTGACTGCATTTTGACATTTAATAGTAGTAGATGCATTACCCAACCATAAAGATAACAACCGAGACCCCACACCAAATGGATCTCTTTCATAGAGCCAAATAATCAAGATTTAAATTTAGTTTGAAATCGAGTTGCACATGATAATGTACAAGTCATGGAAGATTAAATGGACCCCACATGAGGGTATTTTGGTCATTTTACTCTCATGTAGGGTCCATTTGGTCAGATTAACCACAAAAATACCCTCATGTGGGGTCCATTTGGTCATATTTAACGACAAAAATTAACTGAATTAGGGCTAAAGGACATAACTTGCAAGGGTTTGCAAACATCGAGTACATTTTCTCTAATTGTTGAAGACAAAGGAAACAGTTTGCAATAAGTGATATACATAAGGGACGATTTTTGTAATTTACTCTAAAAAAATTATTAAACAGTGATTAATGTTTGTGTGAATTCGATTTGTAACGTTTGTAGTCTCGAATGGTGGTCTTTCGAGTTACTCGTATTGCTTTCTGGGCTTCTGCCTAATCCGGAGCTTGAAACTTCAGTTCTTTCCATTTGGTATGGTATCATTTGTGACCATTAATATGTATAAATATAAAATGCTCCTATGTTTTGAGACAGGTATCAATAATAATTTCGGTTTGTGAATTTATTGAACAGTCTCAATACTATTGATACACTCTATGCAATCACATACGGATTTGCTGCTGCTGTAAGGTTTGTTCAAAATGCAATATCTCTTTATCTCTCTAAATTTTCCGAAAATATATAAACCAATACCGTATTTTTATAAAACCGGTCAGGGCCCGATATTTCAAAGGGCACGTTATTTATAAAAAAAAAAAACGCGATATGTATATGTAAATTTTTTGTAACAGGGTATATCTATACAAACACTAACATAGGCCTCCTGACAAAACTATTCTTATGGTTTAGATTAGTTATTAGCCCATTGGCAGTAGGTTTAGACCTTTAGTGAGCCCAATACCCAATTTCGTTAAGGCCTAAGGGCACGTTTTTTCGAGCTCAAACAGAGTACACGAATTCTCAGAGCCGGCCCTGATCTTGGCGATTGTGGTACGTTTTATTTTTTCAGCACAAGAGTCTCGAATGAACTTGGAGCGGGAAATCCAAGAGGAGCGCGTGTGGCAGTTAACGCCATCATGATCCTTGCAGTTGTCGAGACAAGTATAGTCAGCATGATTGTATTTTTCAATAGGCACATTTTTGGGTACATTTTCACAAATGAAAAAGAAGTTGTTGATTATGTGACAAAAATCACCCCTCTTCTATGTGTAAACATCATAATGGATAGTTTACAAGGAAACTTTTCAGGTAATATACCTCCTTGAATTTTTTTATTTTTTTTTTAAATTTTGTTGTGTTTTACTAAGCGTGCACACGCTATAGAGAGACGTTCAATACATTAAGGTTGTCTGGTTGTTGTTGATGAAATAGGTATTGCAAGGGGTGTGGGATGGCAACATTTAGGGGCGTACGTGAATCTTGCTGCCTTTTATTTTGTTGGCATCCCGGTTGGTGCTTTTTTAGGGTTCTACACCTCACTAAGAGGAGAGGGCTTGTGGATCGGAATACTAGTTGGCGTCATCATTCAAGTTATTCTACTTTCAGTTGTTACATTTTGTACGGATTATGAAAAACAGGTATTAACCTTTTCTTCAAAGCATTTCCTTTTCATTTTCCTTCCAAGGAAGAAATAA

>HanMATE28
GAAAATACACACAACCTTCATCAGCCTAACAAACTCTGCAAGCCAACCATAACATCCTCTCAAGATGGAAGAAGGATTGATCCTCAAGCCTAAAGATAACAGACCAACATGGCGCGTGTTGGCGGAGGAGATGAAGAAATTAGGATTTATTGCAGCGCCGATGATGGCGGTAACTCTATCGCAGTTCCTTTTACAGTATATCTCCATCATGATGGTCGGTCATCTCGGAGAACTTTCTCTCTCTAGCACCTCCATTGCCATCTCCCTCTCAAGCGTCACCGGTTTCAGCCTACTCGTATATTTTATTATTCTTTTAGAGCATAATTACTGTGTTAGAATCAAATACAAACATTTTTTTACGTGCGACCTAACTAAAATAATTATGTTGGAACTAGAGTAATTATTATTCCACTACATAACAGTAGCGGAGTAACAATTACTCTAGTTATTTCTACCATGCTTTATCCCACCTCATAATTATTTACATAGAGTTGTTTTATTGAATATCATCATCATCATACTCAGTAAATCCCATCAATAGCAAAGCTAAGGTAGGGTCTGAGGAGGGTAAGATGTAGACAGCCTTACCTCTACCCGTTAAGAATAGAGAGACTGCTTCCAGTGAGTCCTCGGCTCGATAGTAGTTTTGCATCAAGCCTTAGACATAAGGCACATAACACTCAGCAATTAAGACAAAGGCCGATTAGTGCATGTACTCTATTGTCTTTTGGCTATCAACGCGACCACATGATGCATGATTAATTATCCCCCTCTTTTAACGTTATTTTCACGAAATTAGTAAAATAACGTTAAAATTAGTGCACTTTCACTTTTGTCCCTCGAGCGCCCACACATATATACATTATATACGCATACCGCCAGCGGGGCGTAAGTTGTTTTATTGAATACAAATATTATGATTTTTGGTCTTGACAGATGGGAATGTCTAGCGCACTAGAAACATTATGTGGACAGGCTTACGGAGCTCAACAATACACAAAAGTTGGAGTTCAGACTTACACTGCTATTTTCTCACTTTTGATTGTTTGCATTCCTCTTGCGTTTGTTTGGAGATACACCGAATCATTGCTCCTTCTTATGGGCCAAAGCGCTTCGATATCATATGAAGCTGGGAAATTCATCACCTGCCTCATTCCTGCGCTTTTTGCTTACGCAATTCTTCAACCGCTCGTTAGATATTTCCAAATGCAAAGCATGTTGTTACCCGTGCTTGCCAGCTCGATAGCTGCTTTGTGCCTACACATTCCTCTTTGTTGGGCCCTTGTGTATAGAACCGGACTGGGAAACATTGGAGCAGCAGTGTCAATGGGGGTTGGCTTGTGGTCAAACGTTGTTTTCCTCTTGTTATACATGAAGTACTCCCCTTCATGTGCGAAAACGCGTTCTCCAATCTCAGTTGACGTGTTTTACGGGATGAAACAGTTCTTCAGCTTTGCTATCCCGTCAGCTGTCATGCTTTGGTAACTAATCTCATCAAAATTCAAATCAAATTAATCATTTATGTTAAAGAGTTTGTTAATCTTGATTAATATTTGTGTGAGTTTGCAGCCTCCAATGGTGGTCCAATGAGTTTATAATATTGATTTCTGGGCTTCTACCAAATCCAGAGCTTGAAACTTCAGTGCTTTCTATTTGGTATGATATCATCCTAAACATTGTATAAAATTCCCGGTTTCTTGTTTTTTTCTTGTTTTTTAAACGAAAAATAATAATGGTTTTAATTATTTTGTGAATTTTTTTAACAGTCTCAGTACTATTGCTATAGTCTATGCTATACCATATGGATTTGCTGCTGGTGTAAGGTTTGTTCGAAATCTCCCGATGGCGTTCCTTTTTTATATCCAACATTTATATAAAATGATTGTGGTACGGTTTATTTTTCAGCACACGAGTCTCGAATGAACTTGGAGCAGGGAATGCAAGAGGGGCGCGTGTGGCAGTTAACGCCATCATGATCCTTGCAGTTGTTGAGACAACTATAGTCGCCATGATTGTTTTTTTCAACAGACACATTTTCGGGTACATTTTCACAAATGAAAAAGAAGTTGTCGATCATGTCACAAAAATCACCCCTTTTCTGTGTGTAAGCATCGTAATGGATGGTCTACAAGGAACCTTTTCAGGTAATATTACCTCCTTGCCATGGGCGGATCTTAATAGGGCTCTGGCAGGGCCAAGGGCCAGGCAAGTTTTTCGGCCGTAGTGCTAATTTTCCGCATTTCGATCGAAATTTTTTATATATACTATGTTTGGCCCGGGCTTGCCCGAGCTTTTTTTAGTGCCCGTGTCTTTCGGCCCTGGCACGTTCAACGGGCAAGATCCGCCACTACAGTCCTTGCATGATTTTTTTGTGTGTTTTACCGCGCGTGCACATACTATACAATAACGTTTAATGTTTAATACATAAAGGTTGTATACTTGTATGATTGTTGATGAAATAGGTGTTGCAAGGGGTGTGGGATGGCAACATTTAGGGGCGTACACGAATCTTGGTGCCTTTTATCTTGTTGGAATTCCCGTTGCTATCGTTTTAGGATTTTGCACCTCATTAAAAGGAGAGGGCTTATGGATCGGAATACTAATCGGTGCCATCGTTCAAGTTATTTCACTTTCAGTTATCACACTTTGTACAAATTATGAAAAACAGGTATTGCCTTTTCTTCCCCTGCTTTATTTTACCGTCTAAAGAAATATTAAAGTAACAATTTTATGAGATTGTATACAATGAAAATGTGATTTCCGTATTCTTTTATTTTATCCGTTTGACCTGTTAGAGTCAAGTATAATCCAAATGAAATGAGGCACAATTGTGATTATGGGTTTCTGATGAGGGTGGTTGATGGTGCAGGCAACAAAGGCAAGGGAGAGACTATCGGAGGAAGAATGCGCTTTACTGTGAAGTCATATTTTCCCGGGTCAAGATGGGTTGAGGTAAAATATGAACGGGTCATAACGGGCTATGTTTAATATGCAATAAATATATAATTATGCTATATGTGCTTGTTCTACGACCAAGATGAAGAGGAAATAGATTACACGTTTCTGTTCTCGGATAAAGTAGGTGGGTTTATAGCAACAGAATTTGGCAAAAAAAGGGTCCGCTAATATCTGTTTTGCTTTAGGCCACCAAAATGGTTGAGCCGGCCCTGTGGAGAATACCAGTGTGGCAAGCAAAAGAGATAGATGGAGGTTTACCTTTGTTTATATGGTTATTTGGTGAATTTGGAAGGCGATAAATACTTTGGTTTTTCGACGGGACGCTTGCTACCTAAGACGATTAAAGACATTAAAATTGACTCTTTCAATATGTTGAAACGTAAAGCTAAAATAGATGGTTTGGTGTAGATCACCTCTTGTTTCCACACTGGTAATGTTTGTCTGGCGTCTCGCTAATTCTTAAAAAAAAGGTTTATGCATGATTAACCTATACATAACTTACACCTATCAATAAAGGTGCCGTTATGAGGGCGACGGAAGAGGGAGTGTCCGATACAACAATTTTCTGTTTTTGTTTATCTCTCCATACAAAAAAACCACATACATCAG

>HanMATE29
ATAAGAATAGTGAAAGAAAAAAACACATTTTATCAGATAAGCAAATAATGATAAAAGAACAAGCAAAAGCTGTTCAAGATCCTCTTATTCAGAGGCAATATGATGATCAAAACTTAACTGAACATGAAGATGAAGATGAAGATGGTGATCTAAGAACACAAGTTATTGTTGAAGTGAAAAAGCAGATAGGATTAGCAGGGCCATTGATAGCAGTTAGCTTGTTGCAGTACTGTTTGGAAGTTATATCAATCATGTTTGCTGGTCATCTTGGTCAACTTCCTCTCTCCAGTGCTTCTATGGCCACATCTTTTGCTTCATTCACTGGCTTCAGTGTCTTGGTCAGTCATTGACTTGTTTCTTTCATACCAAAACTGAATCTTTTGCTCCTTAGTTGACTTTTTTAAGTTTGACTTTCTTAGCAAAGATGAGTATATGTTTGAACTGAGAAACTAATCTTACATTAGTGATCAAGCATAACTTATGTTATTAATTAAAAACAGAAACAATTACAAACTAATGGCAGGTAGACGGGCAACAAATACCTTTAATGAGAACTTGATATAATATTCAGTCATAGACTGTTATTTTACATAGATTACTCAAATCAAAGATTCACACGTTTTTACGATATAAAAGAAAATTAATTAAAATTGTAAAAACTGGGGAAAACCGTTGAGTTCAGAAGTCTATAGATGACGGTTTATCATATGAGGGTAAGGATCCTGTACATTAATCCAGAAGTGTGAGAAGTGTATTATAACACTATATATAACACTATATAACACCATATAAACACCGTATAACACTATGTAACACCATATAATACTATGTAACACTATATTTTGTCTGATAGTATATTTGTTATCTAGTGTTATATAGTGTTACATAGTGTTATATGGTGTTACATAGTGTTATACGGTGTTTAGATGGTGTTATATAGTGTTATAATACACTTCTCATACTTCTGGATTAATGTACATGATCCTATACCTATCACATGATATGGCCAACTGAGACCTTTTAGTCCATTACTTATGGGTCATATAACCGTAGACGTAGCACAAGACACAAGTTATGCTTTTTTTTTTTTTTTTTAAGTTGGCCCATTTTTAGTTCATTTGACTCTGTCTAGTTGGTCCAAGTAAGAGTCAGCTAACTTTAGGATTAGCTCTGTATCAAAATAATTTTTTTTTGATAGTTAGGAATGGGAAGTGCATTGGAAACGCTATGCGGACAAGCGTATGGAGCTAAACAATATCACATGCTCGGGATTCAAATGCAAAGAGCAATGATCACTCTAACAGCCTTATGCATTCCTTTAGCAATCATTTGGTTCTACACAACCACAATCTTCATAGCCCTTGGTCAGGACGAAGAAATATCGATCGGGGCAGGAAATTTTATTCGTTGGATGATTCCATGTTTATTCGCATACGCTTTACTTCAATGTCTAAACAGATTTCTTCAAACACAAAACATTGTAGTTCCTATGATGACTATGTCGGGTGTTACAGCTTTATTACATATATTTATATGTTGGGCGTTAGTGTATAAACTCGGGCTTGGAATCAAAGGGGCTGCATTGGCTAATACTATATCGAACTGGATAAATGTCGTTTTGTTGGGAGTTTATGTGAAACTGTCTCCTACTTGTAAACACACGTGGACCGGTTTTTCAAAAGAAGCCATGAATGATCTTCTTAGTTTCCTTAAACTTGCGGTTCCTTCGGCAGTTATGATTTGGTATGCTGACTCCCTCAACACTCATAAAAACATTACAAGAAATTTCGAACTTTTGTATAACCTTACAGTTTAGAGGTGGCGACATGGGTGGGTTGGGTAACGGGTCAGTACGAATTCAGGCTGAAATGGGAGTTTTAGTATGGGTTGAAACGGGCCACGCCAGATTAGGTAGATCAATAAACATTTCGGGGACCGCAAAAAAGTTATACATAAATAGTGGCACCAAAACTATCAAATTATTAATCGAAATCTTTTTTTTTTCCTTAAAATATATTTCATTCCAAAAATTTGGGCAAATTACATAAGGATAGCAGGTAGACGAGCAACAAACTGCGCCGCCATCCCTTTCTGAATAAAAAAACGTTTAGTAGGTTGTATGCATTAATGATGGACTTCGGGCGCTTTCAACTTGTTTGACCCGTTTCCCTTTTGGCTAACTTTGTTTGACTTGACCCATTGACCCGTTTAAGTAAAAACATAACCCATATCAACCCACAAGTAAAAAGGTTATATTTGCCACTTTTGATGCAATTTATAGGATATTACTTCCATAAACAAGCAAAGTTTTGCATCTAAAGAACTTTGAGAATCATGTTGCAGCTTTGAATATTGGTCGTTCGATATGGTTGTTTTGTTATCCGGTCTTCTCCCAAATCCAAAGTTGGAGACATCTGTATTATCGATCAGGTCGATTTTTATCATATCCGTGCTCCATATCCACATTAACAGATGATTCGTATCAAGAATAATCTCGACTTAATGTTTGGTTTGTTGTTGCTTACATTTTAACAGCCTTAATACATGTTGGATGGTCTACATGATCTCAGTGGGTCTTGGTGGAGCAATAAGGTTAGAAAAATACGAAATAAGATCATTAACATGTATACGTTAAATCAGTTAAATATAACAACCTTGTTATCCATTGCAGTACACGAGTTTCAAATGAATTAGGGGCTGCAAGACCTGAAGCTGCCCGTTTGGCGGTCATTGTCGTTGTTGTAATCGCAATTTTGGAGGGCTTGGTAGTTGGAAGCATTACCATTCTCGTACGTCGTGTTTGGGGAAGGTTATATAGCGACGACGAAGAAGTTATCAACTACGTTGCAACGATGATGCCATTGCTTGCATTGTCAGATTTCTTGGATGGATTCCAGTGTGTTCTTTCAGGTACCGATATTCCAACCGACACAAAGCGCAAGCACAAAGAATAAAGAGAATACTGTTAGTGAGAAACATGATATATTGTTGAGTGCTTAAATAATCAAACCCTCTTTGTTAAAATAAATTTGAATTTGGGCAGGTTAAACAAAAATTTGAAAGACTGAAATTGACTGCCTAAGGCATAAGTTACTCAAATCAAAGATTTATTCACTTTTACACTGAAAATAAAAAAAAAAAAAAATTTTCTAGAAATGAGAAAAAAAAATTTGAGTTCAAAATTTTAAGTCCAATGGTTGGACAAACTGTCTATGACTGTATGCCACATGATCCGGTTCGTTGAACGTTCGCGTCCATAACGTATGGCCCGGTAACTCGAGACGTAGTGCGAGATATGTAATTTTTTTTGGGCCATTTTCAAGCTCATTTGTCTATGTTAAGTTGGTCCAAATATGAGTCTGCTAGGTCTTGGATGAGCTCCATTAAAGTTAGAGTTAACTTTTGTTTTGTTCCCTATGGTTTGGTTATTTTAACGGTTTTGCTCCAATCGTTTAAAAATAGCCATTTTCCTCCCTGATCTTTCGAGTTTGTCGCCAGTTTGCTCCCTGGCTCTAACTCAATTAAAACATTCAATTAAAAGTAGGGGTATTTCGGTAGTTTACTCCCTGGTTCTGACTCAATTAAAACGTTTAGTTAAAAGTCGCGGTAGTCGTGGTCGGCAGGTGGTAGTTGCAGGTGGTGGTGGATGGTTGTGGATGGTGGTGGCCGGTAGAAAGAGTGGTTGAAAAGATGGGGATCAGAAAAGAATTACTTATATACATGTAAATAAACAAGTTATAGGTTTATTTAGGTGAAAAGACTTACATGCCCTTGATTTTATCTATAAAATTACCAAAATACCCTTCTAGTTAATGGATTTTTTGGATGGAGTTAGAGGCGGGGAGCCAAATGACGATAAGTTAGAAATCAGGGAGGAAAATGGCTATTTTTAAACTATTGGTGCAAAACCGTTAAAAGGACCAAATCACAGGGAGCAAAATGGAAGTTAACTTTTAAAGTTATTTTATTGTTTGTGTTATTATAAAGATTTGTTTTTATGTTTTCTTGAAACATAGGGGCTGCTAGAGGATGTGGGTGGCAAAATATTTGTGCAGTTATCAATCTTGGAGCTTATTACATTGTGGGAATTCCTTGTGCATTGCTCTTTGCTTTTGTCCTACATGTAGGAGGCATGGTAAGACCACCCGTAGTGGGGCGTTTTTTTTTTTAATTGAAAAAAAAAACGACTAAAAACGCCCCTCCCCCCATTACATGGGGCGTTTTTTTTTTTTTAATTTTCAAAAATTGGTTTCCGGCGTTTTAAATATAACGCTATGTACAAATTGGGGCAACCAATCAATGTTGAGCATTCTGACAACTTCCCACTTTTTGCATGTGTCCAACTTTGACCAACCAATCACCATCTCTTTGCTTTTTTTTTTTTTTAATAATTGGAAGGGGCATTATTAGGTATTATTCCCACTACACCACTTTCGCAATAACGCCCCATGCTGACTGGGATAACACGTGTCGAATAATGCCCCATGGTGGAGGCATCATTTTTCTCTACCACTACGCATGGTCTAAGAATTGTTTTCTTATCTGTATCTTGTGGGCCCACATAACTTGTCGAGTGTGATATCGAATGAGGAATTGGATGTCCATTTTTAGGTGGTTATGTGATAATCAATAATCTAAACTGAATAATAAGTTATAGTAAAACATGGTTGAAGATGTTGCTTTTGAACATTGTGATTCAGGGGCTATGGATGGGCGTTATCTGTGCACTTTCTATCCAAGTTGTAGCACTCATTGCTATTAATTTGTCTACTAATTGGACCGACGAGGTACGCTAACTCTGTTTTGAAGTTCCTTCTGATCATGAACTTAAGCAAACCGTACGCGCCTAATGATTGTGATTTTGCATGTCTTCAGGCGTGGAAAGCGATTTGCAGAGTTCAAACAAGCAATGCTATTGAATGACTTCAAGAGTTGACTTTCACTTTGACCTTCTATATTTGTTGAATTGTTACTCTAGGAAAACAAGAAATGAGTCTAATGTATGTGGTGTTTTTGTATGGAGGGATAAACAAAAACAGAAAATTATTGTATGTATCGGACACTCCCTCTTTCGTCGCCCTCATAACGACACCTTTATTGACAGGTGCAAGCATGGGCGAAGCTTTTAAGGGGCGGGAGGGGGCAGCCGACCCCCGAACTTTTCGCTCAGTAGTGGAGAGTATGTAGTTTTC

>HanMATE30
ATCCGTGCTGGATAAATCCTCGATGATAGGATGACCCGTGATTGAATACACATCCTCTACTCCTAAACCGAAATTACAAAAACACCCTCATTCGCATCCTATAAAAAGTAATCTGTTGCTCTAACAAACTCCCCTGATACTCATAACTTACCGCCATAACCTCCTCTCTTTCCGTTAGCCGTGACGGCGACGGTGACGGCGATATGGAAGACGGATTAATCCAGAAGCCAAAGGATGACGTCAGATTAACGTGGAGCGTGTTGGTGACGGAGATGAAGAAGTTAGGATATGTTGCAGGTCCGATGGTGGCGGTTACTCTGTCACAGTACTTGTTGCAGGTTATCTCTGTTATGATGGTCGGTCATCTCGGTGAGCTTTCTCTCTCTAGCACCTCCATTGCTATCTCTCTCTCTAGCGTCACCGGTTTCAGCTTAATCGTAAGTCCTCTCTCTCTCGTTTAGCAATTATACTGCTTAATCGGTGTATAATGTTCAGATCTGATGTTAAGTTTGAGTTATGTATGTTGTAGTTAATAGCCTGCTAGGTGTTTGTAATTACGAAAGTGTATGCCTAGTGATTCTTCATTGATTTGTATCAACTTCCGGTTACGTGTCTGGATTTTGAATCGCTCGACGGATTTTGATTTTCGGTGATAAACTGCGTATTGATTTACAATTCAAAGGCGTTTAAACCGGCAATGAAATTGGAGTGTGGAGATATTGAAGTTAATCAAATAAAAATATATTTATATGTTAATCTAATGTTGTGAATAATAGAGTGAGAACATGTGTTAGAATAAATGAAATATTATATACTGATTTAGGTATTATTATTATTATTGACTACCAACCATTGTGTGCGAGTTATTAAAGGCTGGGGCATCATTGGTGAGAGTATGTAAAGAGGGATTCATCTTATACTATGCTAGCTATTGAGAGCCCCTGGTTTAGTGGCGCAATGGTGCCCTATGACCTCCAAACCATACCTTGCAACTTTGTTAGTATTGTTGCTTTTTTTTAAAAAATTATAATAATAATAAAACTTATTGAGTTAGAAAATAGAATAAGAGTGAAACAAGTTAAGCGTGAATTGTGACACGTGACGCAACCGACTATTATTTACTATGTCTAGATTTGTTGCTCCGTTTTTCATCCATCGTATGTTTTTTGAAGTTCTGTAGTTGGAATGTTAATTCCTCTTATGGAGATTTATATTTGCTGTAATTAGTGACACGGCGTCAGGCCCATTTTGCTAAGCCGAAATGAAAAGCTAATAAGTTAGCATTAAATAAATGATTATAATATGATTTTTTTTCCTAAATTGTCATTCCCTTTTAAAGATTTAACATATTAGGGGTATGTTTGACATTGAGTTTTTAGGAGCTTTTAGCGTTAAGCTTTTAAGAAAAAGTTTCTACCCAATAAAAAACCTTGTTTGGTTGAAGAAGCTTGAATCTTTTATGTTAGGAGCTTGAACCTTTTGATTGAACGCTCCTACTAGTAGCGTTTAGAAGAAGCTACAAGCTTTTAGGGAAAAAATGACTTTTTAACCTCTAAAGATAATAAATTTTTTAATGCACAAACTTTTTAAATTTTTTGTTATGTCCATTTTGGTTATTTTATACATTTTATTAAAAGCTCCGGCTACTCTGCCAAACACCAAATATATCTAAAAAGCTACAACTACTAGCCAACAGCTACCAGCTTTCAGTCACCAGCTACTTTTGCTAAACATACCCATACCCTTGGATTTGGTTAATTTGTAGATATACGCTACTGTATGAAAAGGCTATATGTACTCGCATATGCTTTGCTGTCATTGATAGATTTTGGGTTGGAACTATGTGCTTAGGGTTTGGCATACCATCTCCCATATGTGATGCTAGACAATTTGGTCTTTTTCAAATGTCAAGTTTTGAAGCAGATTTATTGTCATTTCTTCACTTTGATTGTTGGGAAATTCCTTTAGGAATCCATTTTTCCAATAAAAATTGAGAAGAAGTAGCCAAATTTGGATTGGTCAAGTATGACGTTTCTTGGAAATGCATATCTTTGTCTGTCATGACAGTCTTGTCCTTATCTAAATCCCAATATAGGTTATACTTGGACGTATCCGTAATATTCTCTGTCGTGACTGATGACACATTGATATTTAGCAGGACTGGTCCCATTCAATGTATCAGTCATTGTCTACTGTACAGCTAGTTTCTATGAAAAATTTCAATGTCACATGTACCATTTTTTGCTACTAGTAAATTATTAAATGGTCCTAGAGGTGCGGAAAAAAACCCGGTTCTGGACCGACCTGTGGATACAGATCAGTTCCAGACCCGGTTTTAGAAAAAGGAACCGAACCGGAATCACTGGAACCGGTTACATCTCTACCCAATCAAAACCCGGACCCGAACCGGCCAAAACCCGGAAAAGGCCAAACTGGTCAAAAACCCAAATGCACCTGGAACCGGTTGTTGACTTTGTTGACCAAACCCGGACCCACTTCCTACCCGGTTCCGGTTCTAAAAAAAAAGGTTTGTGCACCTTTAAAATGCCCAGTACAACAAGGTATCAATTTTGAATTCTCTAGCAGGGTCAGATGAATCGAATTTAATGAAAAGTTTAATGGCTATAGCCCACAGCCCAGCTTGATCTAGTTGTTGGGCTTCATTTGGTTAGCCCAGAGGCCATGTTTCTGAACACTCTCCTTTACCAAAGTTTAACTGTTTGAGTATAACCATTTTCATATAATTGTTTTATTGATTTTTTTTTTTTTTTTTTTTTTTGACAGTTGGGAATGTCTAGTGCACTGGAAACTTTATGTGGACAAGCTTACGGAGCTCAACAATACAAAAAAGTTGGAACTCTGACTTACACTGCTATTTTCTCACTTTTGATCGTTTGCATTCCTCTTGCTATCTTTTGGAGATTTACGGGATCGTTACTCATTCTTGTCGGCCAAAACCCTCTCATTTCACACGAGGCTGGGAAATTCATCACCTACCTCATCCCTGCACTTTTCGCTTACGCAATTCTTCAACCACTTGTTAGATATTTTCAAATGCAAAGCATGCTTATACCCATGCTTGCCAGCTCAATAACTGCTTTATGCCTACACATTCCTCTTTGTTGGGCCCTCGTGTATAAAACCGGATTGGGAAACATTGGAGCCGCAATGTCAATGGGGATTGCCATGTGGTCAAACGCTATATTCCTCTTGTTTTACATGATGTACTCTCCGTCGTGTGCAAAAACACGTTCTCCAATCTCGACTGAAGTTTTTCACGGGATGAAACAGTTCTTCAGCTTTGCTATCCCGTCAGCTGTCATGATTTGGTAATTAATCTCATCATATTAAACTATCTACCCATGATACAATTTTTGTTAGCCTATAATTAATATTTAATAATTGTTTGTTTTAAAACATTTTCAGCCTCGAATGGTGGTCATACGAGTTTCTGATATTGCTATCGGGGCTTCTGCCAAATCCAGAGCTAGAAACTTCAGTTCTTTCTGTTTGGTATGATATCTGTAAACGCCGTATATATATAATAGTCCTGAATTAAAAATTTATAATAATGATTTAAATTTGTGATTTTCTCGACAGTCTCAATACTATTGCTACATTATACGCTATACCATACGGATTTGCCGCTGGGGTAAGGTATGTTCAAAATCTCTTGTTCCAGTCCCATTTTTTATCCTGCACATACCTATGATTATGGTACGGTTTGTTTTTTCAGTACAAGAGTCTCGAATGAACTTGGAGCGGGAAATCCAAGAGGAGCGCGTGTGGCAGTTAACGCCATCATGATTCTTGCAGTTGTCGAGACAAGTATAGTCAGCATGATAGTTTTTGTTAATAGGCACATTTTTGGGTACATTTTCACAAATGAAAAGGAAGTTGTCGATTACGTGACAAAAATCGCCCCTCTTCTATGTGTAAATATCATAATGGATAGTTTACAAGGAACCCTTTCAGGTAATATCACCTTGTTGCATGTTTTTTTTATATATATGAAAGGCGGTTGTTTAACTATCGATGAAACAGGTGTTGCAAGGGGTGTGGGATGGCAACATTTAGGGGCGTACGCCAATCTTGCTGCTTTTTATCTCGTTGGAATCCCGGTTGCCGCTTTCTTAGGGTTCTGCACCTCATTGAAAGGAGAGGGCTTGTGGATTGGAATACTAGTTGGTGCCACCATTCAAGTTTTTCTACTTTCGGTTGTTACATTTTGTACCAATTATGAAAAACAGGTATTGCTTTTTCTTCATTTGATTTCGTTACCTTTTAATGAACATTTGCTTCATTTGCGTTTATGATGAGGCCGGGTGGTTCATGGTGCAGGCGACAAAGGCAAGGGAGAGATTATTGGAGGAAGAATGTTCAACAGAAGATATAGTAATGTGAAGCCATGTTTTGTGTATTCTATACAAATAAAAGCTTCTTCAATATATGAGTCACACCATATACCCTTTTGGGACTTTTTGTTCGACACTAACAGTTTAACGCGGCTTATAACTTGTTGCAACAAGTTAAGGTTGGTTAAGAGTTTTCTCACTCAAGAAGTAGTGTGCTGGAGTTAAGACCACATGGGTTAATGTTAATCCACAAGGATTTGATGTTTAAGTGGCGCGTTAAAGAGTGTATTATTATGGTATAACAAACAATTTCAATTGCGGTTAAGGCAATTTCTTTTTGTGAAAGAAGTCTAGAGATAGGACAACATTTTCCTTCATCAATTCTTCTTATTTGTTCTTCTCTCAGTTTTGTTCTTTGATTTTGTCAATGTTTGTGCATAATAACATATGATAGTTCTTTGAGAAAATATCAAAATGGACAATATTGACTAAATTACAAAGACGTCATCCCATGTATTTTTCTTTTAGTTCGTACACTTTGCACAATAAAACTTATTTGTGTTATTAGATCATAACACTACTTATTTACTCATTGTTTTTTTAAGGAAAAATAGGATATGCACCAACATGTGAGCTATTAAAAATATGGGATTTTTACATATATCCCCCTGCTAAGATGAGTTATTACATATTTACCCAACCCATAAAATTTATTACATAT

>HanMATE31
AATCATATAAACCATATTCAAGTCTATGTTCTAATATATAGTTTTGATCAGACACAAGAATGCTACAAAATACTACTTTGAGTCTTACTCTACTTCCAATACAGTCTTCTTAATAACTACCACCAGAACTTCCTCTCCCTCTGCTTTGTTCAGGCGTCTCTGAGAATTCACGTACGCTGTTCACAGATGGAGCCAGCGAGAGACGCCATGGAAGAAGGATTGCTTCTGAAACAAAGAGATGAGAGATTAACATGGCGTTTGTTGGTGGAAGAGATGAAGAAGTTAGGATTTGTTGCAGGGCCCATGGTGGCAGTTACTTTGTCACAGTACTTGCTGCAGGTTATCTCGGTCATGATGGTCGGTCATCTCGGCGAACTTGCTCTTTCTAGCACCTCCATTGCTATCTCGCTTTCTAGCGTCACCGGATTCAGCCTAATGGTCAGTCATCTCCCATTCTCCCTCCCTCGTGTTACATAATTAGTTGCTAAAAGTTATCCTAGCGATAACAATAGGTAAGACTAAACGTATCTCTGTATGTAACGGACCCCTCTATGCAAAACCATTTAGAGACTCTCTAATGATTTTACATAGAGGGGTCCGTTACATACAGAGGTAGAGGTACGTTCATTAGAAAAAAAAATGGAAAAAGAAGTTTTGAAAGATATATATGTTGCTAAACATACCCTTCTCACGAAACATAGAGGTTGGTATGGTATTAAAATATAAAATTCCTTCTTACGGTGTACCTTAAGGACACCTTTTAGTCAATAGATGTTGTCCAAACTGAAACTACTGTAGCTCATCGTGAATTTCATGTTCCTAAATTATTATTATTATTTTAATCTTTTGGAGCCCACAAACTTGAGTAATCAAGTTTGGATTGACTAAAAAAACTGATACTTCCTTGAAATTCATTTGTGTCTGGCATGTGAAGTTATCATTCCTTTCACATGTGTTGTCATAAGTTAAAGTATTTGCATTATTAGAGCCCACGGGGCGGTCACGTTATACTTTGTATAACGCGTGATAGCTTGTGCCCTTCCCACCGCCACCATATAACATAACGCGTGATGGCATGTTTGAAAGTGTAACGCGTGGAAAAATTAACGCCGTGATGGTTTGGGTTTGTGAGTGGAATTGTTGGTTGGGGGGAAATTGTTGGGTGTGGTGATGAGTGATGACCACCCCCACTAAAAATGGTTGTGAGTGATGGAAAAATGGTCAATGACATGGCGAAACTTGATTGGTGCTTGTGAGTGATAAATTCTATCACTAATGAACCACCCCTAGTCCCCTTAGAGCTTGACAAGACTAAAGATTTAACAGGTCATCATCAATAACACACACACACAAAAAAAAACTGGAAGATTAACAGCCATGACATCTAAATTGAATTCTTCAACCATGGATTAAAGTTATCTGTTTTATGGTGTTTTGAGTATTTTTAAGTTTGTGGAGTTTGTATTAGACTAAAGGGTATGGGGCCGGCTTAGGCCCGGCGCCGGTCCCCACACCGCCCCCTCAGCCCGGCTCGTCCCAACCGGCTCCCACACGACGATCTCGCCGTGCCTCCTTCTCTCACATATATACATACATACATATATATACATAAAAGGGGCTCATCCCTCACCCCATTGGTCCATCCCCTTTAGGCTCATCCTCACTTCCGGTGACGTGGCGGCCCATCCTCCATCACCATACCCTCCAGTCTTAGAAAAGCGGGTTCATGAATTCACCCAATAAACCCGTTTAACGTTATATACTACGAAAAAATATGTTTTAAGTCATATCTTAAATTGATTGAGTAATTTATATCAAAATTTTTAAAAATAAAAGATAAATGAGTGTCAAAATTTTAAAATAAAGAGTAATTTATTTACATTTATGTAAACATATTTCTTTTTTTTTTAAATCTGCAATTTTAGAGAATTCACATGGAAAAGATAAAACAAAATAAAAATTTGAGTTAAACGTGGCGTGTTCATGTCAACACGAAAAGACTCGTGTCGTTTTTGGGTTCGTGTTGTGTTCAGGTTTGTGTCGGTTTCAACCCTCCAACCCACTAAAACAACCCATTTAACACCCTAGAATGCAAACCAAACCCCACCTTAGTTTGACTTCCTCTGGTTTTTTATATATTTATTTGACAGTCAGGAATGTCTAGTGCCCTGGAAACTTTATGTGGACAAGCTTATGGAGCTCAACAATACAAAAAAGTTGGAATTCAGACTTACACTGCTATTTTCTCACTTTTAACTGTTTGCATTCCTCTTGCAATCTTTTGGAGATACACAGGATCATTACTCATTCTTATCGGTCAAAGCCCTTCGATTTCAAATGAGGCCGGAAAATTCATCACTTGGCTCATTCCTGCACTTTTCGCTTATGCAATTCTTCAACCACTTGTTAGATATTTCCAAATGCAAAGCATGCTATTACCCATGCTTGCTAGCTCAATAACTGCTTTATGCCTACACATTCCTCTTTGTTGGGCCCTTGTGTATAAAACCGGATTGGGGAACATCGGAGCCGCAATGTCAATGGGGGTTGCCATGTGGTCAAACGCTATATTCCTCTTGTTTTACATGATGTACTCTCCGTCGTGTGCGAAAACGCGTTCGCCAATCTCAACTGAAGTGTTTCACGGGATGAAACAGTTCTTCAGCTTTGCTATCCCGTCAGCTGTCATGATTTGGTAATTAATCTAATTGGATCAAATTATTTACCCAACCGATAGTTAATAACTGTGTGAATTTAAAACATTTGCAGCCTCGAATTGTGGTCATACGAGTTCATTATTTTGCTTTCAGGGCTTCTACCAAATCCAGAGCTTGAAACTTCGGTTCTTTCTATTTGGTATGATATCCGTAAACATCATATAACGGTCATGCGCTGAAAATAATAATGATTTGAATTTGTGATTTTCTTGACAGTCTCAATACTATTTCTACATTATACGCTATACCATACGGACTTGCCGCTGGTGTAAGGTATGTTCAAAATCTCTTGATTCAGTGGCGGACCTAGGATTTTTTTCCTGGGGGTGCGGAAATTTTTTAAAGATTTTAGACTCATAGCTATATAAAAAAATCGGTTCATAGCGGTTCGGATCGGGTCGGGTCATGTAAAACAAGTAAACACAAACAAACAAAGTTTCATAGCGGGTCGAACTAGATCGGGTCGAGTCCATTTCAATTTTCAAACAATCAAACCCTAGTTCCTAACTTCCTATCACATTAACAAACAAAACGGCATCAACATTCAAATCATCCCTACTTCTATTTCTCTTAATCATTAAATAAAAGAACAAAAAAACTTATCTAAAACTAGTAGTGGGAATGGGGCTTGAATTGGTATTAAGTTATTGGGCTTGATGGATTGAATTTAAGTTTTATTAAAGGGGTTAGTGGGCTAACTTGCTTATATAATTTGATCGGGTTTCAATCTGTGTTCACAATTTTTTTATATAAATTCCTAACATTTTTTTCTAAGGGGTGCGGTCGGGATTTTTCACGAAAAATACCACTAAAATTTTTTTTTTCAAGGGGTGCGGCCGCCCACCCACCCCATAAAGTAGGTCCGCCCATGCTTGATTGAGTTTCATTTTTTATCCTGCATATATGCTTATGTTATGGTGATCTTGGTACGGTTTACTTTTTCAGCACAAGAGTCTCGAATGAACTTGGAGCAGGAAATCCTAGAGGAGCGCGTGTGGCAGTTAACGCCATCATCATCCTTGCAGTTGTGGAGGCAACTATAGTCAGCATGATTGTTTTTGTCGATAGGCACATTTTTGGGTACATTTTTACAAATGAAAAGGAAGTTGTCGCTTATGTGACAAAAATCGCCCCTCTTCTATGTGTAAACATCATAATGGATAGTTTACAAGGAACCCTTTCAGGTAATATCACCTTGTTGTATGTTTTTTTATATATATGAAAGGAGGTTGTTTAATTATCGATGAAACAGGTGTTGCAAGAGGTGTGGGATGGCAACATTTAGGGGCGTACGCCAATCTTGCTGCGTTTTATCTTGTTGGAATCCCGGTTGCTGCTTTGTTAGGGTTCTGCACCTCATTAAGAGGAGAGGGCTTGTGGATCGGAATACTAGTTGGTGCCACCATTCAAGTTTTTCTACTTTCAGTTGTTACGTTTTGTACCAATTATGAAAAACAGGTATTTCTTTTTCTTCATCTACTTTCATTTCCTTTTAATGAACCTTTTCCCTCTAAGGAATAACCCGACCTTCAAGGGGATGGTGCGGTAAGCGCGTGTCTTGGGTTCGTGTCAAAGCTATGAGTAGTCTCTTGTCTTTAACCCCTTGAAGTTGAAGGCTATGTGCCAAGTGCAAACTGTTATTTACTATAAGGGTATCGGTGGGATCATGTGAGTTCAACTATAACGGGCTTTCATGATATAAAAAGGAAGAACACATGAAAATGAAATTAAGAACGGTTTGTCACATGTTGATTCCTTAGTTTATCCTGCGTGTAAAAAGAAAAACTCATGGAAATTCGATACGACGAAAAGCGCTAGGGTCGAAACAAGTAATATTGCAGAGGGTTAGGCTTGTGTTCATTTGTCCAGAAATACCTTTTTGTCCAAAACTTTTTAATGAATAAATTGTGTTAACTATCGAAACAATGTAGTATATTGCATGCATTCAAAATATAATTCCCCTTTTCCAGCCACATTTTTTTATTATACCTATTTGACCCTTTATAGGTAAGCATAATCCAAATGGACCAATGGATAAGTAAATGGGTCGAAATTGTCACTGATTATCTTATGATAAATGACTGAATTTGGTGAAAAAATTGGGTTTCTGATGAGGGTGGTTCATGGTGCAGGCAACAAAGGCGAAAGAGAGATTGTTGGAGGAAGAATGTTCAACAGAAGATATAGTAATGTGAAGCCATGTTTTGTGTATTCTATACAAATAAAAACTTTTTCAACATATGAATCACACCATATACCCTTTTGAGACTTTTGGTTCGACGCGAACAGTTTAACGCGGCTTATAACTTGTTGCAACAAGTTAAGATTGGTTAAGAGTTTTCTATCTCTTGTGTATTGCAACACGTCTCGGTGAGACCGTTATACCGAATCGAAAAATCGAAGTAAAAACGTT

>HanMATE32
GTCAAATTTGTACTTGTGGATTAAAGTGATTATTATTATATTTCGTCGTTGAATAAAACCATATTTAAGGTTTTAAATCTAGATTCTTACACTGACACAAGAATGCTATAAAATACCACTTGTAGTCTTACTCTACTCCCAATACATTCGTCTTAATAATCACCACCACCACAACCTCATCTCTCTCCGCTCGATGGAGCCAGCGAGAGACTCCATGGAAGAAGGATTGCTTCTGAAACAAAAAGATGAGAGATTAACATGGAGTGTGTTGGTGACGGAGATGAAGAAGTTAGGATATGTTGCAGGCCCGATGGTGGCGGTAACTCTATCGCAGTATTTGTTGCAGGTTATCTCGGTCATGATGGTCGGTCATCTCGGCGAACTTGCTCTTTCTAGCACCTCTATTGCTATCTCCCTTTCTGGTGTCACGGGATTCAGCCTAATGGTCAGTCCCCTCCCTCCCTCCCTCCCTCTTAGTTGCTAATTAAAAGTTCCGGTATACTTGGATGGGTGAGGCTAAACGTATCCCTGTATGTTTAACGCACTATGTAGAAAAAAGTAGAGAGTTGATCTGACTTATCTAGTAGGAGGACGGGATAACATTCAGTGAAACCTTAGCAGGGTACGATTGACATGACTTTTTTTTCAGGCGAAATTGAAAAGTAATTTGATGTTCCCAAGTTTTCTTCTCAATACTTGGATGGGTGAGGCTAAACGTATCCCTGTATGTTTAACGCACTATGTAGAAAAAAGTAGAGAGTTGATCTGACTTATCTAGTAGGAGGACGGGATAACATTCAGTGAAACCTTAGCAGGGTACGATTGACATGACTTTTTTTTCAGGCGAAATTGAAAAGTAATTTGATGTTCCCAAGTTTTCTTCTCAATACTTGGATGGGTGAGGCTAAACGTATCCCTGTATGTTTAACACACTATGTAGAAAAAAGTAGAGAGTTGATCTGACTTATCTAGTAGGAGGACGGGATAACATTCAGTGAAACCTTAGCAGGGTACGATTGACATGACTTTTTTTTCAGGCGAAATTGAAAAGTAATTTGATGTTCCCAAGTTTTCTTCTCAATACTTGGATGGGTGAGGCTAAACGTATCCCTGTATGTTTAACGCACTATGTAGAAAAAAGTAGAGAGTTGATCTGACTTATCTAGTAGGAGGACGGGATAACATTCAGTGAAACCTTAGCAGGGTACGATTGACATGACTTTTTTTCAGGCGAAATTGAAAAGTAATTTGATGTTCCCAATTATATTTTTTTATCTTTTGGATCCCTCAAAAGTTTTCTTCTCAATAAAAAGTAAAAAAATAATTAGAAAATATGTGTTGCTAAGCGTACCTCTCACACATAACATATTAAAATAAAAATTCCCTCTACATTAAAAAAAAGTAGTTTTAGTCGCACCGTTTTGTCGTTAGATGTTGTCCATATTGAAACTGTAGCTAACCGTGAACATCATGTTCCTAAATTATCATTTTTTTAAATCTTTTGGAGCCCTCAAAAGTCTTTTTCTCATTTTTTATATTCAACACCTTGAGGAGCAAGTAGAATAGCCTACCAAATATAATTAAAATATGATGTAAGACAGGAAGTAATCAAGTTTGGATTGACTAGTAAAGTGACACGGAAACCATCAGACCATGTGTCAGATCGTTTTGGGTTAACACAATGTTAATTCAACGGTTTTCTTTTTTTAATAAAAATTGAATTTGTTGGCCGTTTAAAGAAAAAGTTTGGATTGACTAGACACTTGTTGACAAGTTTTGATATTTCCTGGAAATTCATTTGTATCTGGCATGTGAAGTTATCGTCCTATCACATCTTTTGTCAATATAAATATAACATAAATTAAAGTATGTGCATTATTAGAGCTTATCAAGACTAAAACAATTAAGAAGTCAACATCAATAGCACACCATGCTAATCCAAATTGAATTCTTCAATCATGGATTAAAGTTATCTGGTTAGTTAGTGTTTTGATCAGTATGTTTGGTTGAAGGGAATGTGTTTGAAGGATTGGGTTTAGACTTTAGACATCCATACCCAATCACCCATACCTATACCCATACCCATACCCATACCTATTCCTAATCTATTATGTTATTGAACTCGCACTATAAAAATTTTTGACTGCAGATAGAGGTGTGAATTCCTAAGATGACACGACCCTAACACGAAATTAATGGGTTTGGGTCAACTTCGAGTCGAACCTACAAATACATTTAGCTAAGCAGGTCATATTCTTTTGACTTAGTGGGTTCACGAATTCACCCCTTTAATTTTATATACTTAAAAAATATGTTATAAGTCATAACTTAAGTTGATTGAGTAATTTATTTACATTTATATATTTTTTCCTGTAAGCTTGCAATTTTAGAGTATCATATGAAAAAAGATAAGATAAGAACAAACTAAAAATTTCGGGTTAAACGTGTTATGTTCGTGTCAACACTAGAACTCATGTCGCGTTTGGGTTCATGTGTTTGACACAATTTTTGGGTTCTTGTCAATGACATAAAAACCGAAAAAACCGAAACCAAACGGTTTTAAAAAGCCAAAAACCGACATTTCGGTTTCAGTTTTGATTTTACCCAAAAACCGAACCGAACCGTGCACACCCCTACTTGTCATGTTCAGGGTTGCGTTGGGTTTAACCCGCCTGCCCACGAACATGACTCATTTAACAACCCAGACTACAAACCAAACCCACCTTAGTTTGACTTGCTTGGTTTTTTTAATAGATGGGGATGTCTAGTGCTTTGGAAACTTTATGTGGACAGGCTTATGGAGCTCAACAATACACAAAAGTTGGAATTCAAACTTACACCGCTATTTTCTCACTTTTGATTGTATGCATTCCTCTTGCAATCTTTTGGAGATATACCGGACCATTACTCATTCTTATCGGTCAAAGCCCTTCGATTTCAAATGAGGCCGGAAAATTCATCACATGGCTCATTCCTGCACTTTTTGCTTATGCAATTCTTCAACCACTTGTTAGATATTTCCAAATGCAAAGCATGCTATTACCCATGCTTGCCAGCTCAATAGGTGCTTTATGCCTACACATCCCTCTTTGTTGGGCCCTTGTGTTTAAAACTAATTTGGGGAACATTGGAGGAGCAATATCAATGGGGGTTGCCATGTGGGCAAATGTTGTTTTCCTCTTGTTTTACATGAACTACGCCCCCTCGTGTGCAAAAACGCGTGCTCCAATCTCACTTGAAGTGTTTCGTGGGATGAAACAGTTTTTCAGCTTCGCTATCCCGTCAGCTGTCATGATTTGGTAAATCTTGTCTATCCTCACATGTTTACATTTTAATCGGGTGACTTATCTGTTTATACATTTTCAGCCTCGAATGGTGGTCATACGAGCTTCTAGTTTTGCTATCCGGGCTTCTGCCAAATCCAGAGCTTGAAACTTCAGTCCTCGCTGTGTGGTATGATATCTATAATAACTTCATTTGTTTCATTATACGCATTTTCATCACTCGACTTTACAATGATATCTTCTCATACGTTTCTTCAACAGTCTTAACACAATTGCAACACTATATGCTATACCTTTTGGATTTGGTGCTGGTGCTAGGTTTGTCCTTATTCATCTTGATAACATATGTATCTATATGTATGTATATGACTAATATGCCAATATTGATGATGCGGCTGCCTTTCTTTTCCAGCACTAGAGTCTCAAATGAACTAGGAGCCGGGAATCCAAAGGGGGCTCATGTGGCTGTCCAAGCCATTTTGATCATATCAGTCGTCGAGACAGCTATAGTCAGCACAACTGTTTTTGCCAGTAGGCGTGTTTTTGGATACATTTTCACAAATGAGAAGGAAGTTGTTGATTATGTCACGAAAATGGTTCCTCTTCTCTGTTTAAACATTATAGCAGATAGTATCCAGGGAGCCCTTTCAGGTTAATTATAACACCTACTCATCCTTTTTACATTTGTTATTTGTTACGCACATGTTTTTTGTGTGTGCGTGTGCGTTTTATAGTATAAAGATGAAGGTTTGTTGTTTGTTTATCGATGAAATAGGCGTTGCAAGGGGTGTGGGATGGCAACATTTAGCGGCGTACGTGAATCTCGCTGCATATTATCTTGCTGGAATCCCGGTTGCTGCATTATTAGGATTCCGAACCTCACTGAGAGGAGAGGGCTTGTGGATAGGAATACTACTAGGTGCCATCATTCAAGTTATCCTACTTTCAATTGTTACAGTTTGTACCAATTATGAAAAACAGGTATTGCCTTATCTTCATCTACTTTCAATTCCTATTCATATGAATTACACAAACATATTTCGTGTAGTGTCGGAAATGTCTTGGACATTTAAGATATTTATGATAATGATACATGAACATAAAATAGATACACGAAAGAAGTGAAACTTGACTTCATATAGAATTAATAATTCCTTTGTACATAATGTGGACCTATATGTTGAGCAGGGCCGGCCCTAAGAATTCGTGTACCCTGTTCGAACTTGAAAAAATGTGTCCTTAGGCCTTAACGAAATTGGGTATTGGGCTCACTAAAGGTCTAAACCTAATGCCAAAGGGGTTAATAACTAATCTAAACCATAAAAATAGTTTTACAAGGGGACCTATGTTGGTGTTTGTATGGGTGTATCCTATTAAAAAAAATATTTTACATATACATATCGGGTTTTTTTCATAAAAAAAAACGTGACCCTCGAAATATCGGGCCCTGGCCGGTGGTCCTCCCCGCCCACCCCCAGGGCCGGCCATGATGTTGAGCTAATGAGTCTGGTTAATGGGTACAGGCAATGAAGGCGAGGGAGAGACTATTTGAAGAAGAATGTACAACAGAAGATAGATCGATTTGAACTCAAAACTCTATAATTTTCTGCTGGTGCACTCTAACAATAGATGAAATTATTATTTAAAAATTTTGATAACAGAAGATGTTATATCTATATATAAAATGATGTCTACCTGAAAATCATAACATTAATTAAAATTATGTGTAAAAGAATTGTCATTGTTACAATCCAGTAACATAAATACTTACGCGTTATGCAAAATTTTCAGCTTTGGTTACTAAAAATGGCGTACGTGAGATAAATCACGTGTCTCATAGTAGAGTAAACCGAGTGGTGTCAGAGTTTGATCCCTAGACATTCTCTACAACATATTCTCACCTCCTTACCACTAGAGCACTATTGCAGGGACAACTTTGGTTATAAAGTATTAGAAAATACGGTTATGCTTCATGTTTTTTA

>HanMATE33
CCCCGTCTTCAACGTCCATTCTTCGACGTTCAGGACGATCCTCCAGGTGGGCCCCCTTTCTTCGACGTTCCGTCACCCCATGCCGCCCACCCCCGTCGAGCTCCGTCCCCCGTCGAGCTCCGTCTGCATACCGTGTAGTCTTAGGAAAAGAAAGAAAGACGAAACATACATTTTTAAATATAGGTCCATATCACTATACATTAAAAAAGACAATCTTTCTCTTCTTCCTAAGCCACAAATTATACTTACAAAACATATAATATAATTAATTGACTACAAACTTCTCCACCAAAATACGAGCTCTCAAAAATCATTTCTAATTCTATTCTCCATTCATGCGATCTCATCTCCCCACCTTGGTTTCTGCCCTTCTCTACACAACTACTCTATTCACCTTCTCCTTGCCACTTAAATCTTATATTCTTCACTCTTTCGCTACCTTCTTCTATATATAATATATTATGTACGTTTGATCTTACTTTGGTGTAGATGTTAAAACTTATGACAAATATTGATTTCTATATAAAAACCTTCATTTACATCTCCTTATTTGCAGATACCCAAATCAATTGATCGAGTAAAGTCATGAAGAGTTCAAATCCACAGCCAAATAACAACAAAGGGTTTACCACCTCACAGGTTAAACCTAATCTCTAATCTTCAGCTAATCATAAATTTATTACTGAATATAACCATAGCAATAACATACAGATCATAGCTGAACTAAAGGACCTTATGTCGATGGCTATTCCAATAACCGCGATGAACCAGCTCGTATTTCTCCGAGCCGTTGTTTCGGTCCTGTTCCTAGGCCGGCTAGGCAGCCTGGAGTTAGCCGGCGGTTCGTTATCGTTAGGTTTCACTAACATAACCGGCTACTCGGTGCTAGTCGGCCTAGCATCAGGACTTGAGCCAGTGTGCAGCCAAGCGTACGGTAGCAACAGCCCAGACAAGTGGATGATATTATCTTCATCTCTTGTTCGTATGATTTTCATACTAATGTTGGCGATTATACCTATCGGTTTCTTATGGTTAAACGTTGAACGGATTCTATTATTTATGGGACAAGATGCAGATATAGCCATAATGGCTGCGAAATACTGTATGTATTCTGTTCCGGATTTGTTAACAAACTGTTTGTTACAGCCGTTGAGGGTTTATCTACGGTCACAGGGGGTGACGAAACCGCAGATGTGGTGTAGTATGATAGCGGTTGCATTTCACGTGCCGTTGAATTACGTGATGGTGGTGAGGATGGGATTGGGTGTGGGCGGGGTGGCGATGGCTTCGGTGGTGACGAATTTGAATATGGTGGTGTTGATGATTGGGTATGTGTGGGTGTATGGGAAGTGGAGGTGGAGGTGGAGATGGACGGATGGGATTGGGATGGGGGAGTTGTGGAGATTGTCTGTGACGAGTTGTATGGGGATATGTTTGGAGTGGTGGTGGTATGAGATCGTGACCGTTCTTGCTGGATATCTGGAGAATCCACGGCTGGCGGTGGCGGGGACTGGGATATTGATTCAGACAACTAGTCTGATGTACACGGTTCCCATGGCTTTGGCTGGCTGTGTCTCTGCCCGAGTAAGTTTCTCATGCTTTATGTTTTCCTCTCATTCTTTTTTTTTAATTATTATTATTATTATTTTATTATTATTTTTTAACACAAATAGTCTTACGTGGTAATCCACCCAAATCGGGACTATGTCCAAGTTCAACTCCTCGACCGTCATTAGACTATGTCCCTTAATGCGCAAGAACTAGATGGAATCCGTAAACCCTCGCCCCCGTCAGGTTCGAACCCGGGATTAAAGCCTCGATTCGTCCTTTCACCCAGATGTCCATCAAAAATGACCCAATCAATAATCGAAACTGCGTCTCACCAGAGAGCACAAACCTTTTAACAACTGGACCAATATCTCAAGACATCGATATTATTATTATTGTTAATCTCTATGGACTTTAATCGGGTCTACATTATGAAAAATCAGGTTTGGGTTAGAGGAACTTATTAGAATAATAATGTTAAGTAAGTCTATTAATAGAAGAGGTGTTAGATGTTTCTTTTTTTTTTTTTTGGATTTTATTAGTTCCATCATCATGAAACATTCACAAAGGTTTTCATTATTCTCATATTCCTAAAATCTTATTTTCACACCCCTACATATATACGGTCCGTATAGAGTTATTCGAGCCGTATAACTGATTGTTGCACAAAAAAAATGTCAGCGAATGTTTTTTTGTCCATGTATACGGACCGTATAGGATGTTATACGACCCATATAATGTTATACGACTCAAACCTTGTATAATGTTATACGACCCCTATAGAATGTTATACGATCTAATATTTTATCTATGTATACGAGCCGTATAACATTATACGGCCCAATATTTTTCATGTCAAATTATTTTATACGGCCGTATAATGTTATACGGTTTGTATATATGGTGTGAAATTAAGATTTTGGAGTGTGGAATTATTAGGGCCCATCATAAAAGAACGTAATTAGTATCGACTTGTGAGTTATTTTTATGCAAGAGTTAGTTACATTGACGTAGAATGCTACCATATGTGCCAATTGCACAAAGGTGCAAAACACAATTGTGCCACTTGATGCAAAAATACTACTATTTACGTCACCACGTGTGGTGCCACTTTTAGCTGATTACTATCAGGCTTGCACCACTTGATGCAAATATTTTCATGTTTTATTGTGATTGGTTTTTGTTATAACTAAAATATGTATAGTGGTTATGCTGGTAAGTTTGTAAGGAAACATAGATCAATAGCTATTTTCATAAAACGATTTAATTAAATGCTTATATATCTCTAGTGGAGTCTCATAAGACGATCTTGCTCACACGCTCACTTTTAACTCTCTCACAACCCTCAAAAGCCATCTCAAAGTTTCTTAATAAAATTTAATCTTTTATCGAATAAATCTTCAAACTTAATTATGTATTTGATTTAGTATATCGAATAAATCTTAAAACTTAATTATGTATTTGATTTAGTATATCACGTAATTAAGAAAATGTATTATATTTTTTTTTTTCTATTCGAATTTTGTATTTGCATCTTATAAGTAGTGATTAATCGAATTTACGTATCAAGTAAACTTTTTTTTCGATGATTATCCCATTAGGTTTGCTTTTTGATCAAAGTTTCCATAAATAAATAATGTATAAAGTAATAGGTTGTGAGCTGGATGAGGCAGAATAATATAATCGTCTTGTCAATGTTAATATTCTCTAGACATTCTAAATGGCAATAAATATTTTATGCTAATAACACTACATGTTCGATTTGAAGGTGGGTAACGAGCTCGGAGCAGGGAGACCCAACAAGGCTAAACTAGCTGCAGTCGTCGCGCTAGCCAGTGCTTTAGTAGTTGGTTTCATTAATGTCATTTGGACCATTGTCTTTAGGGACACATGGAGTGCCCTATTCACCCACGACCAAATGCTCCAATCGCTTGTTTCATCCGTGATGCCCATCATGGGTCTATGTGAGCTTGGCAACTGCCCCCAAACTACGGGTTGTGGGATCCTTCGTGGGACTGCCAGACCCGCGGTTGGTGTTCGTATCAACCTCGGGTCGTTTTACTTTGTGGGCACTCCTGTGGCCGTGGGCTTAGCCTTTTATTACAAAGTTGGGTTTAGTGGTTTGTGGTATGGTCTTTTGTCTGCTCAATTCGCATGTGTGGTTTCGGTTTTGTATTCGGTGCTTGTTCAAACAGATTGGGAAGGTGAGGCTTTGAGAGCGGAGAAACTAACGAATTCGACTAGTGTGGTGGAGATGGTCACGGAGGAATGTAATGATGTGGCTAGGGATCATGAAAAGGGGGTTTTGATATAAAGTCATGTACAAGTTATTATATCACCGGAATTTGGAATGCAAGAAAAGAATTGA

>HanMATE34
CAACTTGTCCGTGACACTTCTATAAATGACATTTCTGTCTAGCACAAAAACTAATAGACATATGGAGGACGGATTGTCGTCAGCGACGGAGATGCCACGAAGATGGGAGATCGTACTGGCGGAGGAGGTGAAAAGAAGCTGTTACATAGCGTTGCCGATGGTGGTGGTGATGGTGTCACAATACCTATTGCGCGCGGCATCCATTTCAATGGTTGGTCACCTTGGTCAACTAGAGCTTGCCGGAACCGCCGTTGCTATCTCCTTCACCAATGTCACCGGATTCAGCCTTCTTGTAATGTCTTATATATTTTATTATTATTATCTTAAAATCGTATCTAAGGATGATCATATAGTTAATTTATTTATTTTGTTTGTTAATAAAACGTATAAAAGATTAGAAACTCTCACGAGGCCGTTTTACAGTTTAAACATCAACACAATTTTTAGAGTTTTGTAACTTTGTCATGTTAACTTTACAATTTAAACATCAACACGATTTTTAGAGTTTTGTAACTCTGTCATATTAACTCATATAAACGCATAACTTGTAATTTTTTCGTTCTCAAAAAAAATAAAAATAATAATAACAGTAATAATAAATAAAGGAGTTAAAATAGTTTTATATTGTATCTCTTTATAAGGCTCAAAAAGTACAAAAGTGAATTGGCTACGGGACTCTTCAAGATCTTGGACATTTTAACATGTTAATTCTTAGTAAGCATGGTGTTGGGTTATGTACACTTGATTTTAAAATTCAAGTAGCAGCGGAAATACGTGTACGAACCGATCAAAACTAAACTTTTGATTGTCAAGAGTTTAGATGCAAAACCAAATAGAAAAAAAAAAGTACACCAGTTATAGGGTGTTTCAGAAACACGTACCTTAATCGGTTGTAGAAAAAATAGCTACTCTCATGATTTTACATTTTCTCTATTATTCCAACTAACAAACATCAACAGTTTGGAATGGCGAGCGCGTTGGAGACGTTATGCGGGCAAGCATACGGCGCACAACAATACCATATGCTCGGTGCATACACATATGGCGCCATGATCTCTCTGATTTTAGTCTGTTTACCGATTTCCATTTTATGGATCTACATCGACAAACTCCTAATCCTTATCGGCCAAGACCCTTTAATCTCGGCAGAAGCACGCAAATTTTCAGTTTGGCTCATTCCTACCCTTTTCCCCTATGCCATACTCCAACTGATCACGCGCTACCTATTGTCTCAAAGTCTCATCTTTCCAATGCTATGGAGCTCAGTCGCGGTTCTTCTGATCCACGTACCCATTTGTTGGGCTCTCGTGTTCAAGCTAGGCTTTCGGACACCTGGAGCCGCATTAGCTATAGGTATCTCCTACACCTTAAATGTGGTTATTCTCGGGGTTTACTTGTATCGCTCCAAAGCGTGCAAAAGGACTCGTGCCACGTGTTTAGGTGATGTCTTCTCGAGCATCAAGGAGTTCCTTCGCTTTGCCGTTCCATCTGCTGTCATGATTTGGTAAAATCTCAAATGATATTCATGTTTTTGGTATAAATATTTGCTTATTTGTATTTTGTGGTGTAGTCTTGAGTGGTGGTCATACGAGATTGTTGTATTGCTATCGGGACTCTTGCCAAATGCTCGACTGGAGACTTCAGTGCTCTCGATATGGTAATCTTCTACCGAATTTAACTAACGAAACAAGGATTTTGACTCATTTAATTAACATATGTGTACGTTGTCATCTTTTGCAACAGTCTAACGGTTGATATCTTACACTACTACATACCTTATTCTTTTGGGGTTGCTGCAAGGTTTGTCACTAATTAACATGTTTAATCTTTTGGAAAATCACTAAATTGACCCGTTTACAAAGGGGAAATTCATCAAATAGACAAGTTGACCAACTTTTTTAACAAAGTAGACATTGACTTTTAAACCGCGGCTAAACTGACAGAAAATGTTGGCTAAGTTGTAGTCGGCAGTCTATTTTGTTAATTTGCTCGGTAACTTTTGTATTTTGGTTATTTTTCTATTACAAAATTGGCTGTTAACTTTGTTTTCTTTGGTAAAATAGCTATTGATCAATGTGTTTGCCTGATGTGACAAGATTTGTATATTTCTTGTGAAAGACGTTAAATTCGTTTTGTCCTCACATCTTTTTTTCTAAAAAAGGAAATTTTAATAATTTTAAGTTTGCATATTTATATGCTATTGTGGCTTGTGAGTTGTGACAAAAATGCACATATGTCCACGTGTTATTGGATTTTTTTGGGAATAAAAGATCAATAGTTAAGTTTTTAATTTCTTTTAAAGTTTGACGCAAGATTACGGGGATCTTGCGTTGATCTGACGCAAGATCTCTGTATTCATGTGATGTGTGCAAAGAAACAGAACACGGTTTTTTTTTTTGGTAAAATTGAAGTTCAAGAATTAATTGTTAATTTTGTTGGTCATAGTGGTTTTATAACTTTATGTGATACCCTTGATCTTTCCCCAAGTTACAGTACGCAAATTTTGTTAAGAGTAAATTTACCTTTACATTTTCGCAGCACCCGGGTCTCAAATGAACTGGGAGCCGGGAATCCAGAGGCTGCAAAAATGGCTCTCTTGGCCGTATCAGTCCTCGGAGCAATGGAGGTGATCATAGCAAGCACCATTCTCTTTTGCTCCCGTTCTATACTCGGATATGCGTTCGGTAAAGACAAGGAGCTAGTCAACTATGTCAAAGAAATGACTCCTCTTCTATGTCTCTCTATATTTGCAGACACAATACAAACAATCCTTTCAGGTTTAATCTTAGTTTAAACTTTAATGCAAGTTAAAATAATAATTTAAAGATCATGAAAGTATTTACATATTTTTGTAAGCAGGAGTTGCAAGAGGGAGTGGGTGGCAAGATATTGGGGCTTACATTAATCTTGGGTCATATTATCTGGTTGGAATCCCTATGGCTATAGTGTTGGGCTTTGTGTGTCATCTAAATGGGAAAGGATTGTGGAGTGGATTAATTATTGGAATAGTGATACAATGCATTTTGTTAACACTTGTTACGTGTTCTACAAATTGGAAGAAACAGGTTCTTGATTTGAACCATTAATTATGTTGTTTTTATTCTAAAATTATGTTTTTTATAGTGTTTAATGTGGTTGATGTTTTAGGCAAGAAAGGCAAGAGAAAGGATGTTTAAGGAGGAGCTTATTGATGAGCAATGATGGATGGACAACAACACAAAATGGTAGGGATAGTTTTGACTATGGTAATTTAATGATGGATAAATGATGTTAACTAGCAGGTGTAAATCTATGTGCTGCCGCGGGATGTTGATGCAGTGAGAAATTTGTAAGGCACGGTTTTAAGTAAAATTTATTTCAAAACTTAGATAAAAATAAATGCATCGTAATTTTATAAAATGAGAAGGGAAATTGACGAACAAAGAAGTAGCTTGAACAAGTTACTAAGCAGTTTAAATGTAACCTTACCTTAGTTTTGGCTTGTATGTTTATTCTTTGATGATACAACTTCGTTCTCTATTTCTATTTGAGAGGGTTCTAAGGAA

>HanMATE35
CTATAAATGTTTCAACTTGCTAGCTAGCTACACCAAAAGGAAACGAAAATTGACATATTGTGATCATGGAGGAGGGGTTGTTGTCGACTGCGGAGCAGCCACGAAGATGGGGTGTTGTGTTGGCGGAGGAAGTGAAGAAAAGTTGTTACATAGCGTTGCCAATGGTGGTGGTGACGGTGTCACAAAACCTATTGCGAGTAGCGTCTATGTCAATGGTTGGTCACCTTGGTCAGCTGGAACTTGCGGGCACCGCAGTGGCTACTTCCCTCACTAATGTTACGGGCTTCAGTCTCCTTGTATGTAATCTCTCTCACTTTCTCTTCTTAGTTTTTCCATTTTTCTATGTTATTAATTTACTCATGCAAATGTTTAACACAATCGGGCTAAGAGTCGAATATATTCGACTTTGCCTGATGGGTTACGAGTTGATGGTCCAGTATGTTTTTTTACAAGCAAGAAAAAACCGGTGAAACACTAACGATGCTACATCACCTTTTCTGATAAAATTGAACTGATAAACCATTAGAGTTGTGAGTTCACTTATCAAGAATCTATTTTTTGAAACATCACATTAAACATTCTACAAATCATTTTTTTTTGGGGGGGGGGGGGGGGGGGCAATTTTATAAAAAATATCCGGTTAATAAGCTCTTAAAAGAACAGAAAAAAAAAAGAGAACAAGAAATTACGTGACAAAACTAGGGTTTTAGCCCAGTCAGTCCTACATAACTTACAGATTTTCATACCACTAGAAAACCATAAAAATGAAAACGATACAATATCATAACCTCTAGAGAAACTTTAATCTTGTGAACGATTATACAAATTTGAATAATTAACTTTAGGAATAATATTAATGGATCACGAGATCCAACTTTTAAGTTCAAATTATTTATTTCTAAGAATATTTTTCACGTTGTTTAAAACAAAACCATGTAAGATATCTATTTTTTAAGTCAGATAAAACGAAAAAAAAAATGATTAAAATATTAGAAAGAGAGGAATACAGCGTTTGGAGACAAAAATGCACCACGCCACTTTCTTATCATGTCCATAAGAATGTATTAAATGACCTCTCATAATCAGTCTTTATTGTTGCCATTGCCAATGTCATCTTCAATTTTATTGCACTGACCGGTTAGACCATGGGTTAAAATGTCACTCGTTGTGCTGGTCGGTTTGTTACAGATGGGATTTAAATGTTGAAGTGGTTTTTTTTTTTGAACGGCCAACGAATCCTCCAAATGGGCTACTGACGAAATTCACCACATCGGGATACACTCGCCTTCCGAACCGGGGAAAACCCTCACCTAGGGCCGAAGCCCGTGAACACTCGCCCGACGGCACGACAGTGCGGTGAGGTAAAACCCGCTCAGTTCAAGGATCGAACTAGCGATCGCCGCCTACCCGCCTAGTCTCCCATCATCACCAGGTGCCGCAGAAACTAAATGCCAGGGACAGGAATTGAACTTGGGTCACTTGGAACACAAGATCTCTCCCTTACCACTCCACCACTAGCTCATTGGCAAATGTTGAAGTGGTTTTGAATGAAAAAAAAAACTACAAATATTTTTAAATTATAATATTTAAACTTGATATGTCAAGTTGTCAACATCTAATCTAGGAAAAAGTTGTTATATATTTTGATATCTAAATTGAATACTCTCAGAACTTCTTTTAACTCTACAATCATAAACCGCTTTTTTTTTTTTTTTTTTTGCATATAATAGAATTTGAACTTTGTAGTTCTTATAATCACATAAAAGTATTTAACAACTAATCTACCAACATGTTGATACGGTATTTCTAGCTAGCTAAATCTTGGAAAAAGTTATATATTTTGATATCTAAATTGAATACTCTCAGAACTTCTTTCAACTCTACAATCATAAACCACTTTTTTTTTTTTTTTTTTTTTTTTTTTGCATATAATAGAATTTGAACTTTGTAGTTCTTATAATCACATAAAAGTATTTAACAACTAATCTACCAACATGTTGATACGGTATTTCTAGCTAGCTAAATTTAGTACCCTTTACGAAAAAAATCTTATTGTTTTTCTTCAAAATAAAAAGGGTTGCTAAACATACCTTATTTACACTATTTTTACTAATCATACCTCTCCCTTCATATTATTACATAATTCAACTTTAATCTTTTATTTTTCTTTTTTTTTTTAAATTTTATTCATGTGATCTTTTAAGTTTATAATCTTATTAAAGAATATCAAGATTCTTTTTTAAAATTTAAAATATAATCTTTTAAAAGTTAGATCATTACCTTTTAATAAATAGGACTTTAAATAAAAAAATTGTATGCATGACCACAAATTAGATGTTTTTTTTTTTTATTTACAAAGAGGGGTGTAAATGAGGTTTTGCTCACTGAAGAATTATTATTAGTATTGACTTAGGGGCGTGAATTTCTGACACGACCCGAAAACCCGACACGAACCTAACACGAAATTCGCGGGTTTAGGTTTAGTCTAAACGGGTTCGGGTCAGTTTCAGGTTGAACCCGCGAACCCGTTTAGGTTAACGGGTCGGGTTCGGGTCAACCTGGTCGGGTTGGCGGGTTGACCCGTTTAACACATTTATACTATATTATATTTTTTTACAATATATTTTATGTGATAAATTAAATGGAGGTGTGTATTTTATGCAATGATTATAAATTAAAAAGAGAAATTAACATAGATTTTATAATTTAAATATGATATTATTATATACATTTGTGTTTTTTTAGTAAATTTTAATTTTAATATATTAATTTCTAAAAAAAATAAAAAAATTCGGGTTGAACGGGTCGTGTTCGGGTCAACCCACGAAACTTCGGGTCGTGTTCGGGTTCTTATGTATGATACGATTTTCGGGTTCGGGTCGGGTTCGGGTTTGTGTAAAATTTTCGGGTTCGGGTCGGGTTGAACCCGCTAACCCGCGAACACGACCCGTTTAGCACCCCTAAGTATTGTCATGCTTTTTAGGATTATCATTTATGCCAGATCAATATTTCGAGTACTTTTAGAGATTTGACGTTTAATTTTTTACCAATTTGGATTCGATCTTTATGTTTATTTTTTTGATCAATTTGGATTCGATCTTTTATTATTTAATATTATAACACAAAATTTGATTAAAACAACGGGTTTTTAATCAAAATTCATGGGTTTTTATTATTTAATATTATTATACAAAATTTGAATAAATCAGTGGGTTCTTAATCAAACTTTCGGTTTGGATTTGGATGTTACTATTTGATTAAAACAGTGAGTTTTTTTTATATTTTACTATTTGGATTCGATCAAATGATTTGCATTAAATGAATTGATATAGTTTGGGAGAGATGGGTGGATTTTAACATACGAGATATAGTGAAATTAACTGATGTAATTGAGGGTGTACCTGTATTTTCCGTTTTTCCTTTGCTCTATACTATTTGGGTTTTACAGCATATGATGGCTCTGTTCTATAATTATAGAATCTTATCGTTCAAAAAATAAATAAATAAATAAACGAATTGATAAGTTTGTTGGATTGATGTTTGTGTGTATAACTCCAATGACAGTTTGGAATGGCGAGTGCATTAGAGACGTTATGCGGACAAGCTTTCGGGGCACGACAATACCATAGGCTCGGTACATATACATATGGTGCCATGATTAGTCTCATTTTAGTCTGTTTCCCCATTTCCATTTTATGGGTCTACATCGACAAACTCTTAATCCTTCTAGGCCAAGATCCTTTAATCTCGGCCGAAGCACGTAAATTTTCAGTTTGGCTCATTCCCACCCTATTCCCTTACTCCATACTCCAACTATTTATCCGATACCTACTCTCGCAAAGTCTCATCTTTCCAATGCTTTGGAGCTCAGTCGCGGTTCTTGTTATCCATGTGCCTGTCTGTTGGGCTCTAGTGTTCCCGCTAGGGTTCGGGACAGCTGGAGCAGCATTAGCCATTGGAATCTCCTACACTTTGAATGTGATGTTTCTTGGATTTTACTTGTACTACTCTGAAGCGTGTGAAAAGACACGTGTCACGTTTTCAGTAGACGGTTTAAAAAGCATCAGGGAGTTCTTTCATTTCGCCATCCCGTCAGCAATCATGTTATGGTAAATTCACATATGCTTTTTAAAAGGTTGTGCTAAACGAGTAAACGTACCCCCTCCCTATTATTTTTAGTGAATGTACCCTCTTTACTATATAAACTACATTATCTCTCTATTTTATTCACTAGGGGCACGTTTAGCTAACCTTTTCCAAAATTTAAGCAGACTTTTCACATATAAATTGCTTATTTACGTGGGATATTCGATTTATTGTGTAGTCTTGAATGGTGGTCGTATGAGATCGTTGTTTTGCTATCGGGGCTCTTGCCTAATCCTCAGTTAGAGACTTCAGTGCTCTCAATATGGTAATCCTTATTCGAGTAAATTTATAAACTATTGATCTTTAAAAAATACCTTAACATACATGGTGTCATCTATTGCAACAGTCTAACAGTTGGTGTCCTACATTACTACATACCTTACTCATTTGGGGCTGCTGTAAGGTATGCTCTTAACCTATTTAATGTTTTGCCCAAATGATAACAAGTCAGTGTCCTGACTAAAGATATGCTCTTTTGCAGCACACGAATATCAAACGAGTTAGGAGCTGGAAATCCACAGGCTGCAAAAACGGCTCTATTGGCTGCAACCGGTCTTGGAGCAGTGGAAGTGATCATAGCCATCACCACTCTTTTATGCTCACGTTCGTTTCTGGGATATGCATTTGGTAGCGAGCAGGAATTGGTAGACTATGTCAAAGACATCACCCTTCTTCTTTGTTTCACTCTATTTGCCGATACAATTCAAGTGATCCTTTCAGGTTTGCCGTTTAAACCTTGAGGCATATATTGAATCCAAAACGTTACAAGCTCATGGCCGTTTTAATGTTTCTTTTCTAAACAGGAGTTGCTAGAGGGAGCGGGTGGCAACATATTGGAGCTTACATTAATCTCGGATCATATTATCTCGTTGGAATACCCATGGCTCTAGTTTTGGGTTTTGTGGTGGATCTTAAAGGGAAAGGCTTATGGAGTGGACTAATTATCGGATCAATCGTGCAATGCATTCTGCTTACTCTAATAACATGTTCTACTAGTTGGGAAAAACAGGTTCTTCATTTAGACCCAAAGATCTATTATTATCTTAACTTTGTTAGTCCACCTACTGATAATGGATGGATATTCCAGGCAACAATGGCGAGAGAGCGGCTATTTGTGCAGGCGGTTATAGACAAGTAATGATGCTTCAACTAAACAGGCAAAATGGGGCAATGACAAACGTGCAAAAAGAACATGCAAATCGCAAATGTTCGTCAACAATGGCTTAATGATTGCTCAATGCCTCAATGATGTTATTTTGAGAAGTTACTTTGCATGATTTGCAAAAATAATTAAATGAGGTTTTGTGGCATTGATTTTCCTATCTGCAATTAAATAACTACCAAACTTAGACCATGGGGTATGGTGGGGCTTGGGTTGGGGCATTTGTTGACACGTGGAATGGGAGCCCCCCACCACTCAAACCCACGCCCATGGGGTATGGTGGGGCTTGGGTTGGGGGCATGAGTTTGGTTTGGCCATTGAGAGCCCGCCATGTCACCTTACTAGCCCTACTAGCCCGCCCCACGCCCGGCTTCAAACCCACGCCAATGGGACCACGCCCCAACCCAAGCCCCCGGGGTGGTGGCTTGGACGTTTTCAGCCAACCCACGCCCCAACCCAAGCCCCATACCCCATGTCCTTATACTTAAGTAAGGCATATTTATGAAAGAAGAAACATTACCAAAGTAAGCAAACAGAACCTTCTGAACTAATCCACGTGTGTGACTGATGCTTGCCTAAACCTACTCACATTAGAGCTCTTAATATGTTTCTTTGCAAATTTGGATTTCTGTCGTCCACCACTAGAGTATCATCATACCATCAGTGGAACCACCCAATCATATATATTTTCATTTTGCAAATTCAGAAGGTAATCCAATAAATCTAAGAAAAAAACCCAGATAATGGTCCATAACTCACTTCAAAAGTTGTTGTCAACTGTCAAGGATTGTTTTCACTTATTATTTTCACTAAAGTGTGTACTAGTTCCCCTATCAACAACTAATTAAATTAAAATAATGTTTAAAGCGAATGAATAAAAATATATTTAAAAAAGGATGTAATGTGTTTTAATTTCATTGGCTGAAACAATTAAAAGGAAATGGGCAAAGGGGCTAAGGGCATGGGATATGGGGCTTGGGTTAAGCCACCATTCTGGGTGGGCTTGGGTTGTGCGTAGCCCTTGGGGCTTGGCTTTGAAGCCGGACGTGGGGCGGTATGGCCATGCTAGGTGGCTGCCTTCCATTCGCTCACCCGCCACGTCATAGAGTTTTGAGGCAAGGAGCGAAAGGCGTTCGACAAGATCGACCTTTTTGAAATTTATTTAACGCTCTAGGTTTGTTATTTTGTAATTTTTAGAAATTATGTAATTTTTAGGATTATGTAATTCTAATGAAGTTGTAGGTTTTTTTTTATAAATGTTGTGTGATTTTTTATAAATTTTTTGTAATTTTTTTTTAATATTCTGGCACCAGTGCACCCAACCCATGCCCCGCCATACCCTGCAGACACGTAACCAGACGGTGAGGGCTCCCATTTCACGTGTCAACAAATGCCCCAACCCAAACCCAACCATACCCATGGTCTAACAACCCATTAGACATAAATAGGGGGCGGTCAGGCGTGAATGGTGATAACATGGCATGGGCAGGAACCCAAGTGGACAATAAAATCTCGTATTATATAACATACAATCGGTGGGGCCAATAAGCATAATCCACCTGTCAAATTAAATATCATTATTCTATTTCAATTTCTTCAGTTTAGTATTCAACTTCTAAGCATCCTTGATCCTTCACCTCTCAGATTGAATATCATTATATTAGACCATGCGGTATGAGGGTTGTCTTCCCCGTCCCGGCTTGTTCTCGGCGTCCCACACCGCCCCCCTAGGCTGCGTCGCATCCCTCCCGGCGTCTGCAAGACGGAGGAGACGATGCAAATGGTGGGCCCCCTCTCCTCTTTCCCCTCTGACTTTTCTCTCTCTCCTCTTTATTATTTATGTTTTTGGCCGCACGTTTCGCAACGGGTTCCACATATTTTACCGATCACACGGAGCTACAAACTTGAGGTTCCATGTGAGTAGTTTCAACTTAAAAGTTTGATTCCAAGTGCACCAGATTTTTTAATAAAATCGACTTTTTCCATCTCAAACTAATTATGCAACTGATATAGTGACAAGAGAACAAGTATATGATACAGGTACACTATCTCAATGCGCTTGGTACAAATCATTATATCATCATGTGTTCTAGGTTTGTTAATTTCCACTCAAAAATCGTTGTAATTTTTGGAAATATAGACAGAAACAAGACATAGAAATTACTCAAACTTCTTAATCAAAGACAAGTAATTCAGCATCTTCTCAATAGCTTCATCATCACACCGTCCCCTCGACTCAATAATACCGGATCCATAATAACTGTAGAAATTTGTAATACAAACACAAAACTCAAACAAACAGAAGAAATAGCGACAAAACAGGTGACAAAATCTTATTTATCCAACCCAAAAGATTTGCCCCCCAAAATACCCAAAGATCTCACAATTATGAGATCAGATCTTACAATAGTAAGATCAAAGTACAATACAGAAATACAAAACAAACTGTGATGATCATCCACAGATGATCATCAACACATCAAGATAGTTTTCTCAGATACAGATGAGAAACTATCACAACAA

>HanMATE36
CTTGTATACTATTGTACATCATGCTTCAAAATTTATACTTGTGGTAAAATTACAATTGTGTACATCACTTCTCCTTTTTATAGTATTATAGATTATATTATGTGGGTAGTCTTCCACATCCTTGGGTAGTCCCCAAGGGGATGGTCCTTCACCATTGTTGAGTTGGTGCCTACGTGGCGGATGGTCCCTTTGGGGACTATCCAAACCATACCCCATGGTCTTATATCGAACATCGAGTACTCAGTTATGACATGAGGTTGTTCAACAGTTAATTTAAAGTATGGAATAAATGATCTAAAAAAATGTTATTGTGTTTTTATGAATATTATTTAAGTATTGTTTAACTTTGAGTGTTAAAGAACTCTTTTAAGTTTAAAAATTCAGTTTATTTCAGCAGCTTGCAGAAGTTAAAAAAACAAACAATCTTCTTGCAGACTGCAGAGGTTTGGTTCACCTCTTCTGCTGCTGCATATGTGGCCCGCAAACTGCAAACATTTTACCTCTGATGAAACAAATAACACCTTATCTTATATTGACTGCCCGATACTATATAAGAACCGTGACTAAAGAAACGAATATCGTCCAAACAACATCGGTACCATTATCTTAATAATCAGAAACGGTACGTGTATTCTTTTATGGTTTTCGATCAACATAATACACGACTTATTTTTTTAGGTTACATTATACTACTTTTTTTTTGTAATGAAAACGTTGTGAATAATTTTTTTTTTGTATCGTAAACAATATTGAGTATCAGTACCGTAACGAACCCAATTGTGTTCAAAATAACATATTTTTCGATTACTGATACCATACTAGTATCGAAACAGAATGAACCGATATTGGACGAACAACGTCATTACTGGTATCAGTATTATCCAAACCATTTTGTTTTCAATTATAGTGTTTTAATATGTTCATTTACAAGGGTAAATAATCTAGTAGATATTAATAAATATAAATTATTTATTTGTGTATATGAAAACCAGGAACTGATGATATAAAAATATGTTATTTATCTTAATGATTCGATCTCGAGTAGCTCACGGGTGGATCCGCTCGTTTTACACACTTAAGTAATCATTTATCTACTCTTGAGCCGGGATTGAACTTAGGCAAGGTCGTGTACAACTCGGCTAGGCCCGTTTACAACCCTAAAATAATATTAATAAATGGGATAAGTAAATAACTTAATGTCTATATAAAAATATATTTTTAAAAAATAAATAAATTGATTAATTAATTTATAAAGTTTCATGTAATACTAAGCAATAACAAAAAAAGAAATAAAATTAAAGAAAGTGAACGAAAGAAAAGAGAAAAAAGATGGAAAAAGAAAATAACTGTGAAAAGGTAGAAAAGAAAATAATTGTGAAAATTATATATGTTGTCTAAAAACAAAATGTCATTTAAAAAAAAAGAGTAAACTGCCATTTTGGTCCCTGTGGTTTGGGCACTTTTGCCATTTTAGTCCAAATCCCAAACTTTTTACATCTGGGTCCCTGTGGTATGCATTTTGTTGCCATTTTAGTCCAAATCCCAAATTTGGTCAGATTCACCAACTTAAAATCTGGTTTTTTGTCCTTATCCTAGGGGCATTTTGGTCATTTCGAATTATTATATATAATATATATATATATATATATAATGCCACTGCCAGACACCTCTTTCTCTCTCTCATCTCACTCTGCCTCTCTCTCTCTCTCTCTAAACTACCACCACACCACCACAACCCCCACATCATCCCCAACCACCGCCACCGTCCCCAACCAACACCACCGTCGCCTCCGTCAAGATCATCATCATCATCAACTGTCTCCCGTCGCCGCCGTCAAGATCATCATCATTAACCGTCTCTCTCTCTCTTCAGATCCTCCACCGCCATCTCTCCACCATCTGCCGTCAAGATCATCATCATCATCAACACCACCGTCAAGATCATCATCATCATCAACACCACCGTCTCTCTCATCATCATCACCAACACCACCGTCGCCGCCAAGATCATCATCATCATCATCACCATCTGGGTTTGCTTCAGATCCACCACCGATTCGAAGGTAAATCGCTCTAATCTCTTTGATCAGGTTGTGGATGGTGACGGTGGCGGGTTTAATGGTGTTGGTTGCTGATTTGGGTTGTTGGGGTTAGGGTTCCGGTGGGGGTGGTGATGTTGGAGACGGTGGTGGTGGCGGTAGTCTGGTAGATGGTGGTGGGTGAAGGAGAGAGAGGGAGGGGGAGGAGGCGGTGGTGGTGAAAGTTGTTTGATCTGGGTTATGATGGAAACAGTTGTTTGATCTGGGTTATGATGGCTGTAGATGGTGGTGGGTGAAGGTAAGTCGCTCTAATCTCTTCAGATCCACCACCGATTCATGTTTTGTGGTAGTGAAAGTTGTTTGATCTGGGTTATGATGGCTGTGGTGAGCTTTGTTCAGAAATCGAATCGGATTTTGCTCAGAAATCAGATGTGGAAACAAGTGGTTGTGGAAGGAGGTTATGGCGGTGGTGGTGGTGCTAGAGAGAGAGAAGAGAGAGAGAGGGAGGAGGAGGCAGTGGTGGTGCTATGAAGTTTGGGGATTTTGATTGTTGATGTGTGTATCAATGAGAATGAAGAAGACAGAAAAAATGAAATTTAAAAAATGAAATTTAAAAAATGACCAAAATGCCCCTACACTAAAGGACAAAATAGGAGGTTGCAACAGTCAAAAAATAGGGAAATCTGGTCAAATTTGAAATTTGGACTAAAATGGCAACAAAATGCAAACCATAGGGACCCAGATGTAATAAGTTTGAGATTTGGACTAAAGTGGCAAAACTGGCCAAACCACAGGGACCAAAATGGCAGTTTACTCAAAAAAAAAAAAAGTTAACATCGGTTAGTAGAAATGAGTCTATGGATTTATAGCCCGCCTAGTGACATCTTGGGGGTGGAATAAGGCTTTGGAACCAATAGGTCGTGGGTTAGATTCCCACAAGGGGGTTTTTCCATATTTATTGGGTTTCCTTCTGAATTGTTGTATAGGCATTATGCCTGGTGGAGATGAATATGATCGGGTGGTTCCACTGATTACACGATGATACTCCAATAATCCGTCAGTGATCCAAATTTGCCATAAAAAAGTTGGTAGAAATGATGAAAACAATGCCAACATATGAACTTTGTGGACATATTTTTGTTGAAGTTAATGAACACAATAATTAACTCATGACCATGAGCTAATTTATATATTATTATTTTAAAACATTTGTATGCATTTTTTGGTTGTAATTTGTGTTTAAGTAGTTGTGTCTTAATTAAATAATAGTTTCATTACCTTACCATGTATGCATGTTTGGTTGTAATTTATGCTTAAGTAGTTGTACCTTAATCAAATAATTGTTTCATTACCTTACCAAATTCAACCTGTTTTGTATGCACGTATGGTTGTAAATTGTGCTTAAGTGGTTGTAACCTAGTCAAATAATGGTTTCATTATCTTACCATATTCAATCGGTTTGATTCATTCAAAGTTGTGTTGTTTTATTTGTAAATTATTATCATTTATAATAATCTAATTAATTTAGCCAAAATCTTGTATAAATATAATTTGCAACATATTGATGCAATGGTTTTTGTAACGCATGCATTATGGTTTGTATAGTGGTAATGATATATATATTATGGGGGCGGTTCCCCTAAGAAGCCTATTTTGCCTAAGTTGCCTAAGAAGCAATCTACACCATTTGTTTAAACAACCAATGGACCAGATTAGATCCCTAATATTAAACTAGATAAGTAAACAAAATACAACGCGCGGGGGTATTTTCGCCATAAACAAATAGTACTGGACAAAAAGCACAGCAGTTATCGACGATTCAAAAAAACTTCTTCTTCACTCTCTCTCAAAACTTCCCAATCGCTAACAAACTTCACCTAAAATCGACAATCAGAGAGACGAAAATCGAACAAACAACAACAAAAACAGCATCAACGATGGATTCAGAGAGTACGTTCCATTTTTTTTTTGCATTTTGGTGTATTCGTTTCAATTTTGTACGGTTTTTCTAAGTTTCTTCGAAATCAAATCGATTACACAGGTTCTAAGAGATCTACAAGAAGCCAGAAGCATAAAGAAACAAAACATGATGACGATTTCGAAGGTTTGTTAAGGATCTGTAAACGAACAGATTTCTAGGGTTTTAATATGTCTAAACTGATTCATGTTCTGCATTTTATTAAACAGATCGATCGTTGTGTTTTTTATGAAATAGTGCTGGTTTATTTTTTGTGCTGGTTTATTTTCTGTGCTGGTTTAACCTATGTGCTAGTTTAGTGATTTAGAAATATCTAGCACAAAGTTGTGGTTGGTTTTCTGGTTTTGAAATCGGTGCTGGTTTAACTTCCGTGCTAGTTTAGTGTTTTTTAAGAAACTAGCACAAATTCTAGTTGGTTTACCGTCTATGCTACTTTAGTGTTTTAGAAGAAACTAGCACAAGTGCTACTTTAGTGTTCCAAATCTGTGCTGGTTTACCGACTGTGCTACTTTTAAATTCAGGAGATAAGTAATATAAGTTTCAGTTGTTTTTTGTGTGTGAAAACAGAGCTGTACAATCCCAAACCACTACAAATTGTACAACCAGGAGAACCAATCCCTACTTTTGATAATGAAACTTTGCATCCCATTCCACTAAAAGTTGTAAGACCAACAAAAAAGGAATATTATATGAGTCCGAAATTTTGGAATGAAGTAGCAATCTGGTGGCCAAGCTATACCAATCATCCTACTTCTGGTGGTGAACCTTCAGATCCCATAAAAGAAGAGATTGATGAGAAACCTGAAATCTCAGTTGTACAACCCAAAAAAGAAGAAGATGATGAAAAACAAAAGATCCCCATCCTACAACCTAAACATGAAGAAGATGAGGAAAAACCTATAATCTCAGTCAAGAATTTTGGAAGGAAGTAGCAATCTAGCCAGCTCCTGCTATGATCATCATGTTTATGTTGTTTGTTTTAGTTTTCTAATGTTATCAATGCTGTTATGTATTATGATCATGTTTTTCTGAACCTTATGTAACAATGATGTTTTGAATTATAAAAATCATGGTTTATTATGTATTAAATGATCAAAATGGTACTGGTTATTGTTTTTTTAATATATAGTACACTTTATAACTTGTGCTGGTTACTATGTTTCTTCTGAAATTACTTGCAGGCTCATCAGACAGTGACTTCGAACACCCGGAAAAGAAACAAAAAACAGCACTAAAAGCTGTTGCCACAAACCCTGAACCTATACGATCAACACTTTTCAAGGAATTTGATAAGAAAAAAAGAATTAGAATCAGGAACAGCCCAAAAAACCTTGCTCAATTCATGCAAGTGTTATCTGACGAACAGAAAGCAGAAGTAGATAACATGGGATTTGAAAGCATGAAGAACTTTGATATAACAAATATACCAACTGATCTGGGATACTGGCTCACTAACAATTATGAACCTACAATCAACACACTGAATCTAGGTACACATAATGTAGTGATAACACCTAACCTTGTACAAGAAGTTCTTGGCATACCAATGGGTAAAGTGAAGGTTAAGGAGTTGAGTAAACCAAAAATGAGTGATCCAGTTGTTGCAGAGTTTAGAAATCAATTTGAAATTGATGATGAACTGCCAAAAATGCATCATATTATTCATGTTGTGGAAGAACAGAAGGAGAGTGGAAGGCTATTTCAACTGAACTTTCTTGTAATGTTCAACTCAATAATGGCAGAGCTCACACACGGTGGCAACGTCAACATGAAATTCCTTACAACATTGCAACCTGATGTAGATATTAAGGATGTTGACTGGTGCAGCTACGTGATCGACTGCTTGAACAGAAAGACAACAAGCTGGTTCCAATCTAAAGCAGCACATTACATCGGGCCGATAACATTTCTAGTGGTATGTTGTAGTTATCTAAAAATGATCTATATTTATTGTTTTTTATCAAACATAATAACAAAAACTAACTTGTAAATCAATCAGTTGGTTTATGCTCATGATACATACCAAAGAACAAATCCAACACAGAAGATGATACCAGCTGTAATGTATCATAAAAATGATACAATTAAAAAGCTTGGTCCGGTGGTGGAAAGCAATAAAAGAAAGAGAAGTGAAAAGGTGGTGAAGAGTAAGAAGAAAACAAGTTTGAAACCAGCACAGAAACTCGCCTTGACAACACAAACACCTACTCAAATGGTGGTGAAGAGTAAGAAGAAAACAAGTTTGAAAGCAGCAACAACTGGTGAAACAGAAGAAAATGAAAAACGAAAGAATTTGAAAGTAAAACTGAAGATGAAGAAAAAAGCACCAGCTGAACAACCTCTATCCACATATCAAGAAATCTCGAAGGAAACTGATGAAGCTAGAAATCGTTACTTTAGTGACTTCCCAGAATCTCTAGACATTACACAAAGTTTGGACATTCCACAATCCCAGGAAAAACTCTCACAAATTCCACCTACAAATCCAACAAGTGGAGTGGTAAATTCTATTTTATTGTGTTTATCTGTAGTATTACTGAAAAAAGTGCTGGTTTAGATGGTTATTGAAAAAATGTGCTACTTTTATGACATTTGTTGAAAAATGTGCTACTTTTATGACACTTAGTGTTTGGAATGTTAAATTATGCTAGTTTATACCTAGTATATGTTAGTTTAATGTTAGAATTTGGAATGTGAAATTGTGCTGATTTATATGCTAAAGTGTGCTGGTTTAAATGGATTGTAAAACTGTGCTAGTTTGAAATGTGCTACTTTTACAATTTGTGCTACTTTATAAAAAGAATGTGCTGGTTATCTTTTCAGGAATGGATTTGTCTGATAAAAACCAAAACAAAAGAGCTGGACATGCATGTCAAAGAAACACACGAAATGATTACAAAATGTTTAACAAAGTACAGAGGTGATGAGGTTGTGGATGCTGTGGATGAGTGGAGAAAAAGATTGGTAGTATATGGTGAAAAGTACAATTTCGAGAAGCAAGAATCAGAAGCAGGGAATGAAGAAAAGAAAAAAGGAGGAAGTGGAGAGAAGACAGAAGGAGGGAATGAAAAGGAAGAAGGGAATGAAGTTAAACTTACCCAATCACAAAAAAAAAATGGTGGTCTCACAATTTGATTCAACTCCTTTCAGAATCACCAGTTCAATGTGGCCAGAGGTTATAAAAGAAATAGAAAAGGCAGAACAAGTAGCAAGCAGCAAAAAAGATGGTGCTGATCATGGAGTTGGTGGTGAAGAAGAAAAGGATGCAGGTGGAGAAAAGGCTAAAGATGGTAAACCTGATGGGGAAACAACAAAGAAAGGAGGTGAAGATGCTAATGAACCACCAAAGGGAGAAAGTGACACTGCTGGTCAACCAGCAAAGAAAGAAGGATTTGAAGATGCTAATGAACCACCAAAGGGAGAAAGTGACACTGCTGGTCAACCAGCACGGCAAGGAGAGGTTTTTAAAACACCAGAAAAGGAACCCAAAAAAGACAGTGAAAAACAAGAATTCATAGGTGAAGACCTAAACGCCGGAGTCCAGAAGAAAAGCAAACGTACAACTCACCCTGCCGAACCTTTATGTTCACCATATATGCAGCGAGTTGTACAAATAAAAACAAAAACTGAAAAAATTGAAGTAAGGATAGCCGAATGGATGTTCTCGACAGTTGACGACCCCTGGTAAGTATAAAAACCAACAAAATCTTAATTGGATAAAAATAAGTATTTAAACTAATGTGTATTACAACAATGCAGGGTGTTTATATTTGAGACAGCATTTAACACAAACCTTTCAAGGGTATGTCTGGAGTCGCTTCACCCGAACTTATACATACATGTCCAAGTCCTAACAGCTTGGTCATTGGTACTAAACAGTGAAGAGGTCTACAGAAGCAAAGGTTCGCCGGCAAGAGTTTTCTGCCCATGCAACATGCTGGTATGTTTTCTAATATGTGCTGGTTTTAATAACAGATTAGAAAAAGCGCATTTAACAAAATGTGCTGGATTATTACACATTGTGCTGGTTTTGAAAAATTAATGTTTTATTAATAGCTGGTTAGTCTAATATATGAAATGCTATTATTGTGCTGGTTCATAACACATTGTGCTGGTGCTGGTTTATAACACATTGTGCTGGTTTCTGTGCAGGGAGAAAACAACTTCAAACCAAAACTGAACAAAAAGACCTGCACACAAAATTTCAGCGAAAACATTGCCGCGACATTGATGACTACCGAGTTTGGAACTATTAGGAAAGTGGACATGTTGTTCATTCCAATACTACAACACAAGCACTACTACATTGTATGTTTTGATTTCAAGGGAGAAGCCATCAAGATTATAGACAACATGAAAGGGAAAGCAAAAGCACAAAAAATGGCACGTGCTAAAAGAGTGGTAATATATTGATGCCCATTAATTCTGTGCTGTTTATTTTAATTATATTTGTGATGCTTAGGGATTTTGATTTTGAAAATTTTCAAATTACAGAAAGAAATTGTATGTGATTACCTTGAAGTTGAATACCCAACAATGCACAAAAAGATGTCGCCCTTGGAACCAGAAATAATGAAAATGTCGTGGCAAACGGAAAAGAACTTTGTAGATTGTGGTGTCTTTGCAATGAGACACATGGAGACATACACAGGGAATCATGTGAGCAAGAAGGAATGGGATAGTGGGCTGTCGAAAGAGTCACCGGAACAAGACAAAGAGTTGGTTGAACTGAGATACAAGTATTTAAGCAAAATACTTTTATCCGACATCAACTTAGCGAAAGGTGAAATGATGGAACTGTTAGAGAAGTATGAGAAGATGGAGCCTGAAAAGAAAGAGGAATGCAAGAAAAATGCGGAAACGAAAATCAATGACAGATTGAACCAGAAATATTGATTGTGTTGGTTGAACAATATAACATTAGTTTGGTAGTTGTCTGTAATATTTTGTGCTGGTTTAACAATTAATATGGTGCTGGTTTAACAATTACATTGTACTGCTTTAACAGTTATATTAGGAGTTAATTTTATGCTGGTTTCACTATGACAATATGTGATGGTTTTACAATTAATATTGTGCTGGTTTCACTATGACAATATGTGATGGTTTCATAGAAGAAGTTTAAAATTGTGCTGGTTTTATAATTGTGCTGGTTTTAAAGAACAAAGTTTAATTATAAAACCAGCACAATTTTATACTTCTTCTATGAAATTGTGCTGGTTTTATAATTGTGCTGGTTTCAACCAGCACATTTTAAACAGTATATTGAATGTTGAAAAATCAACAAAAACTAATAATGTGCTGGTTGAATGTTGTAAACATAATAAGAATACAAGAAATCCAAACTGAAATGAAAAAAATAACAAATCCAAATATCATAGAAGAAGTTTAAAAATGTGCTGGTTTCATACAATTAATATTGTGCTGGTTTCCAACACACACGACTAACTGCTCTTCTGGGAATCAGCAACAGTAGTCTTCATCTTACAAGTCCAACTATTATGTCCATGACCTCCACATATCAAACAACTTCTAGTTTTAGTTTTCTTTGATATTCTTGAAGATGATACCTCACGAAAAGACTTTAAGCGTTTGTTTGAACCACACCCCTTGTTTCTTATACCACTAGGTGGAAGAATGGTAGCAGAAGACGATGAACATGGCTGATCAGCATGAAGAATATTAGCTAATCTTGCATTCTTGTCAAATGATTCTGCAGGAAGGTCAGCAGAATCAACCTTCAACTTCGACTCGATCACTTGGTCTCTATACGACGATAACAGGTCAATATTTGTAACAAGACGGTTAACAATATGTTCAGTTGCAGTCATTATCTCACGCACAATGCTGGAAGCACGTTCAACTTGATTACCAGCAGCATTTTGATCAAAACTCGAAACTTTTGTCTTTTTTGGAACAACATCTCTTGTCCAACGCCCCATAACATATTTTTTAGGGAACTCCTTTATACCACAAAGACGAAGAACACAAAAGGCATGCCTACATAGCAAACCATACTGCTCATATCGGTTGCAGCTGCATTTAATTACCATATCCTTAGGAGTAAAAAGAACCTACACAAATAACAAATGCTTATATTGTGCTAGTTTATAACAAAAGTGTGCTGGTTTATATATGTAAAATTCTAATTGTAAATATAAATCACTGTGCTACTTAAAATGTATTGTAAAAAGCAGAACATGTTTGTGCTACTAAAGGTATAAATAAATACCTCATGAAGGCCAGGAAGATTGACCTGTAGAATATAAAACTTAATTGAATCACCAACTTCTTCTTCACGCCTGCACATACAATTCTTGCAAGCAAGTCGAATTTCTTCTTGAACATCAAAAAATATCCCCCGAGTATAAATCTTTGCAGCTTCCAGTTCCAATTCATAATTGGTTTTCATGCGAGGTTGTGTGTATCTGGTATCATGATCACGTTTGCTGCGCTTAAACCTCTGAGATTCCATTGCAGTATCAAAATGGCTCAAAAACTCAACTAATGACAATTTTGTGTTGGTTAATTGACCAAAAAAATGATTTTCACTCTCAGACCTAGATGTTGTACGCATAAGACCGGACATATGTTCATGACGATAGTATGCAGGAATCCAATCTGATCTCAGGTTGTACATATCAGACAGCCAGCTGTTACTAGTAAGGTTGTACTTAATCATTAAATCACACCATTGTGTCTCAAACTGTGCTGGTTCAAGAGCATCAGTCCATACAACATCACATATATCTTCTTTAAAAACCTCATCTTGTGATAGCTCAGTACCAACCTATAACAAAAAAAAAAATAATTAGTATATTAAAACAGCAAACAAACCCTAAAATGTGCTGGTTTATATGTTAAAGTGTGCTAGTTGATGTATAAACTTAAACTATGATGCTTAAACTGTGATGGTTTAAAGAAAGTGTGCTGGTTTAATAGTGTGCTGAATTATATGCCAAAGTGTGCTGGTTTATATGCTAAAGTGTGCTGGTTTAAATGGATTGTTTAAAGTGTGCTGGTTTATATGCTAAAAGTGTGCTGGTTTAAGAAAGTTACCTTTTCAGAAACTTTGATCATTATATGCCACATACACAAACGATGTCTGGTATCTGGGAAAACATCTCGGATGGCAATTTTCATTGCAGCGTCCTGATCAGTCACAACCACCTTAGGTGCAACACCAAAAGCCTTCAAAAAACTTTGAAGAAGCCATTTATATGATTCAGCAGTTTCAGATGCTAACAAAGAACCAGCAAACGTGACATTGTGATGATGATTATCGATTCCAGTGAACGGAACAAATACCAAGTCATACCTAAAAATTGAATTGATTATATTACAACTGCTTGCTGAATTGTGCTAGTTTAATAAAAATATGAATAAATGATCTACAAAAAGTGAATAAAATACCTGTTCGTACGGAACGTAGCATCAAAAGACATAACATCCCCAAAGACCTCATAATTCAGTTTCATTTCTTCATCAGCCCAAAATAATCCAGCAAGTGCACCTTTTTCATCACAATAAAATTCACAAGAAAAATTCGGCAAATACAGCTTCTTCTTCATAAGACGTTGGACAGCCATATCCACATCAAACTCTCCAATGAACAAATTAATATCTCTTTTAAAATTTTTACAATCAGTAGACGTCACTCCAACCTTATCAAATCCACCACGAATCTTTCTCATAAGGTTGAATGCCCTAACTGGACCAATATTCATCTCAGAAAAATCAGAAAGCAGTTGCTCTTCAGTGAATGTCAACTTTCTAGACGAAGCTAAAAGATGATAATCCTCTTCATCAACAAAAGAATGATTATGCTCCTCAAATACATGAGAAATTCTATAAGTATTTTTTGGAGTTAAAGACAAACGGATGTGTGCCTTACATCCGGTACGTTTAGAAGGTCTCCTCCTTCGGTCATTTAACTTTTTATCAGCACCAACACTATCATTTACCGTGTCAACAGCACAGGATGTCGCTGAACCCTCTTTCGCACAAACAAAGTACTTTCTAATCACAACACCATTTTTTGAAGATTGAGTATGCTTTCGACCCTCAAACCCAGATAACTTAGCATACTTCTTATAGAAATTAAAGGCAGAATCAATTGACTGGAAATGCATACCAACTACAGGTTTGGAAGAATCTGGAACAATAGGAGTATAATACTGATTACCAGTAGTTGGACAGATACGAACTCCTGAACAAATCAAAAAACCAGAACAAATAAAAGATATCAGCACAAACTTTACAATAAACTAGCACAAAAAACAAGCACAACTTTACCAGACAAACTAGCACAAAATAAAGATATCAGCACAACCTTACAAACCTACACTTTAAAATATGATGTAATATAAAAAAACCAGCACAACTTCAAAAAACAAGCACAACTTCAGAACTACACTTTTAAATAAAAACCAGCACAACTTAGATCAAAACTAAAAACCTAAAAAGTAGATGAAATTAAAACTAGAAGGTATTTTACCATCGACAGTAGTAGACATCATTAAAATAGAGGAGGATAAATCAGCAAATCAATGAATGAACAGAGGAGCTAGGGTTCCACCAAATCGATGAAAACGATGAACGATTCAGCAGGATTGATCTCAATCTCGCAGGTACCGGCAAATCGATGAAAACGATCAACGATTCAGCAGGATTGAGATTGAGATTTGCGATTGATTTAGATGAAAACGATCTCGATGAAATTGGTCAGATGATGAAGCTCAATGAATGAATGAAGGAATGAAAATCGTGTGATTAAACTAAGTACAGATCTGTTTGAAATTTGCATTTTCCAATATTACCCTTTCATCTAAATTAATGAGATTGCCACATGTAAGCTCAAGATTGCTTCTTAGGAAACTTAGGGAAGATTAAATTCTTAGTTGAACCTCTCCCTATATATTATATATAGATTACGATGAATCTGTCAAACGGGAAAAAATAGACGCGGGTTCATCGTAACGCACGAGTCCTAGATCAACTTAGTTATTTTATTCTATGTTTTACGTTTTGTTTTAATTTCTTCGCATTAACACGCCGCAACTTCAATATTGGTGATCGCTGGCGGTAGTGTGCCATTAGTGCTCGCCCCCACCCTAAAAACTAAAATATCATGATTATTATAATATAAAATGCTGACACTAATATAATGGTATTAGTTCAAGTACATTTTAGTTTAGGTGACGGTGGCCATTTGGCATTTTGCTCTCACTAAAGCTCGAGTGCTCAACTTTATTTCAAGTTCACTCATTTAATTTATTATACTGGAGCAAGGTGCAATACCTTTTTTTGAAAGCGACCAATTGGCCACCAACACTTGTCCATATCGGTGTCTATAAATGATTCATCTTGCTCGCTACCACAAAAAAAAGGAAATGAAAATATTTGACATATTGTGATATTGATGGAGGAGGGGTTGTTGTTGAGGGCGGAGGCGCCACGGAGATGGGATGTTGTATTGGCGGAGGAGGTGAAGAGAAGTTGTCACATAGCGTTGCCGATGGTGGTGGTGATGGTGTCACAAAACTTATTGCGTGTGGCGTCTATGTCAATAGTTGGGCACCTTGGTCAACTAGAACTCGCAAGCACAGCTATTGCTACCTCCTTTGCCAATGTAACCGGCTACAGTCTCCTTGTAATCTCTCTCACTTTCTCTTCTTAGTTTTCCTCCTTTTCTTTGTTGACCAATCGGTTAAATACTTGAATCAGTAAAGGCATGATGGCAACCAGCCGACATTCCGGTTTTCAAAACATTACAAATAGCATAGTGAACTTGATGAACATATTCAAGATATGAGATTCGTAGACCCTAAAAAATGACGACTCCAAACTTAAATGATTAACGAGTACATTATCAATATGCTTTGAAAATCATTTAAGTTTTTTAGAACGACAAACTCACACGCTCTCTAAACCCTACTCTTAAATCTACATCAACATCTACAATATCAGAACCATTAACCACTTTAAGGAGGAACACCTTTACTACACATCTTGATACCGCTAGACTTATTATGATTAGCAGTGCTATGAATGTGACTTTTACTTGTTAAGTGTATAGGGATAATAAAACAGAAAAATAAACTGATCGATGGTTAGGGTCCGGTTAGAAAATTTTAAACTTTTCATCCAAACCGCTAACTACAGTTTCAAGTGTGTTTGGTTGGACCGGCTGGTTTTAACGGTTTGGTATTCACAGTGTATACCAACATTTTCTTTTATTAGTTAACATGTATATAAATATATAATTTTACATTCTCTCTTTATTACAACAATTCCTTGATTGATTTTCCATCTATAAAACCAACAAACATCAACAGTTTGGCCTGGCGAGTGCATTGGAGACGTTATGTGGGCAAGCTTATGGAGCACGCCAGTACCATAGGCTCGGAGCATATACATATGGCGCCATGATATCTCTAGTTTTAGTCTGTTTCCCGATTTCCATTTTGTGGTTTTACGTCGACAAGCTCCTAATTCTTATAGGCCAAGACCCTTTAATTTCAGCTGAAGCGCGTAAATTTTCAGTGTGGCTCATTCCTACCCTATTCCCTTACTCCATACTCCAACTATTCATTCGATATTTACTGTCTCAAAGTCTCATCTTTCCAATGCTATGGAGCTCCGTTGCGGTTCTTGTTATCCACATACCCCTTTGTTGGGCTCTAGTGTTCCAGCAAGGGTTTGGGGCAGCTGGAGCCGCATTAGCCATTGCAATCTCCTACACTTTGAATGTGGTATTTCTTGGATTTTACTTGTACTACTCAAAAGCGTGTGAGAAAACTCGTGTCACGTTTTCAGTGGATGGCTTTAAAACCATTAGAGAGTTCTTTCGTTTCGCCAGCCTGTCAGCTGTCATGACATGGTAAATTTAGACATGATTTTCAAAACTCGAGCAAGATTTTGACATGCAACATGCTTATTTACGTGAGATTTTCATTTTCTTGTGTAGCCTTGAATGGTGGTCGTACGAGATCATTGCTTTGCTAGCGGGGCTCTTGCCGAATCCTCAACTTGAGACTTCAGTGCTCTCAATATGGTAATCCTTATTCAAGTAAACCTGTAAAATAGTGATCTTTTAACATTTTCGACCAACTTAACATACTTGGGGTCATCTCGTGCAACAGTCTAACGGTTAGCGCCTTACACTACTACATACCCTACTCATTTGGGGCTGCAGCAAGGTATGCTCATAGCATGTTTGACGTTTCACCACTAGTGATAATGTAATGCGTGCCCCAGACTAAAGATATGCTCTTTTGCAGCACACGAATATCAAACGAGTTAGGAGCTGGGAATCCACAGGCTGCAAAAACAGTTCTCTTGGCTGTAACTGGTCTTGGAACAGTGGAAGTAATCATAGCCGTCACAGGTCTTTTCTGGTCACGTTCGATTCTGGGATATGCATTCGGCAACGAGCAGGAATTAGTTGACTATGTCAAGGACATCACCCTTCTTCTTTGTTTCACCATATTTGCAGATACAGTACAAGCAATCCTTTCAGGTTTGCAGTTTAAACCCGGATGAAATGTATTGGGAATCCAAAACCGTAACAAGCTCGTGAAAGTTGTTTTTTCCTAAACAGGAGTTGCTAGAGGGAGTGGATGGCAACATATCGGAGCTTATATTAATCTCGGGTCGTATTATCTCGTTGGAACCCCCATGGCTCTAGTTTTGGGTTTTGTGGTCCACCTAAAAGGGAAAGGCTTATGGAGTGGACTAGTAATCGGATCACTCGTGCAATGCATTCTACTTGCTCTAATAACATGTTCCACCAATTGGGAAAAACAGGTTCTTAATTAGGCCAACATATTTATTTTTATCTTAACTTTGTTAAATATTAGTCTACCAACTTATAATAGCTATCTCAGGCAACAATGGCGAGAGAAAGGATATTTGTGAAGGCAGTTATTGAAAAGGAATGATGCGTCAACTAAACAGGCAAAATCGGGCATTAACAAACGTGTCGAATCACGATCACGTATATCAAGAATTGTCTACTACCCGAGAAAAAAGAACATGTGAATTGCAAAGGGTCTTTGACAATGGTTTAATGATTGCTCGATGCGTCAGTAATGTAATTTTGAGAAGA

>HanMATE37
TAAAGCTTCTCTTTCTTTCCCTAAGAAAACAAAACACAAACTATTAGTAGTGGTACTTTGCTTTGCTCCCACCTTCTTTCTTCCTTTTTGTTTTCTTGTTTCTACCTTTAACTTTTGTAATATAGTTTTATTTTAACTTTTGATTGCTAGTTCCCTCTTTCCCGAACACCAAGAACTGTAAGCCATGTGTAACCCAACACCATCTTCCCCATCCAATTTGGTCATTTCCAAGAATACCCATTTCAACACTCATCGTAACAATAATAATAATAATAATATTACTAACAATGATCCCCCAAACTTCATTCATGGCCAACCCCTTCTGAGGTAACATCTCATGTCTTTTTTTAAATCTTTCTTGATTCAAGAAAGAAAGAAACTTGGTCAAAGTATATATAAAGTGTTGGCTTTTGAAAATATAAAGACTAATTGATCGTTTTCACATACAGGCATTGGAGGAAATGAAAGCCATTGGGAAGATTTCAGGACCAACTGCCATGACTGGTTTACTACTATACTCAAGAGCTATGATCTCCATGCTGTTTCTTGGTTATCTTGGTGAACTTGAGCTCGCCGGGGGATCTCTCGCTATCGGATTCGCCAACATCACCGGTTATTCCGTCCTCTCTGGCTTAGCTATGGGCATGGAGCCCATTTGTTGTCAAGCCTATGGTGCCAAACAGATGAAAATACTGGGGATAACCCTACAAAGAACAGTGCTTTTGCTCCTGTCAACTTCTCTCCCAGTGTCTTTTATGTGGTTCAACATGAAGACTCTCTTGTTATGGTGTGGACAAGATGAAGAAATCTCATCTGCAGCTCACATTTTCATCGTTTTCGCCATTCCGGACCTCTTCTTGCTCTCTCTTCTTCACCCTCTTCGTGTCTATCTCCGGGCTCAAAACATTATCCTGCCTTTAACTTACTGTTCAGCAGTTTCAATATTTCTGCATGTACCACTCAACTTTTTGCTCGTTGGGTATTTGAAGATGGGGATTTCGGGGGTGTCAATCGCCATGGTTCTCACAAATCTAAACCTTTTGTTCCTTGTGTTCTCGTTTGTTTACTTCTCTGGAGTTTACAGGGATTCATGGGTGGCACCCAGTGCTGACTGCCTCCGCGGATGGTCCTCTCTCTTGGCGTATGCCATTCCGACATGCGTCTCCGTGTGTCTCGAGTGGTGGTGGTATGAGCTCATGATAATGCTGTGCGGGTTACTAGCAAACCCTAAAGCCACCGTCGCTTCAATGGGAATTCTCATCCAAACGACGTCGTTGGTGTATGTTTTCCCTTCTGCATTGAGCCTTGGGGTGTCCACTAGGGTTGGGAATGAGCTGGGTGCAAACCGACCGGCCAAGGCTCGTATCTCGATGATTATTTCGCTTGTGTGCGCTGTGGTGTTAGGCCTTATGGCAATGCTGTTCACAACATTGATGAGGCACCAATGGGGCAGGTTTTTCACCGACGACCCCGACATTCTTGAACTCACTTCTGTAGCATTGCCGATAGCGGGGCTGTGTGAGCTTGGAAACTGCCCACAAACCACCGGTTGTGGGGCGTTGAGAGGCAGTGCAAGGCCCACCCTTGGAGCCAATATTAACTTGGGCTCATTTTATTTGGTTGGAATGCCGGTTGCTGTTGTTATGGCTTTCGTCTTGAAAATGGGGTTTCCCGGGCTATGGTTCGGGTTGCTTGCAGCTCAGGGATCATGTGCCTTGCTCATGTTGTATTTTCTCTCTAAGACAGATTGGATTGTTCAAGTGGACAGAGCTAAAGAGTTGACAAAATCACCAACGCTGTTACCGGTGGTCTCAATGGAACCTAATCTTGAAGATATCACAGTAGTGTCTGATGTTATTAAGAAGAATCCAGATTGTGGTGGTTCACTTGAAACAGATCCTCTTCTTAAGCATTAATTAAGCACTCGATCGACTTCATTTTACATTCTTTTACCTCCGGTATTATATGTGAAGATTGTATTTGACGACACTGATTAATTAATTAATTAGCCGCTAGCTAGTTTCTTTTAGTAGTTATCTCTCTCCTAGTCTTGTCTTGGCTGTATATTGTTCTTCAGTCTGATGCTTCTTCCTTTTTTTCCCTATATAAGAATAGA

>HanMATE38
ATTTTCTTCACAAAAAAACAATCTAGAAATTAAATGAGATATCATCATGGTCACAATACGTGTACAAAATGGCCACCTTTTGCCTCCCATAACATATCTTTTATTCCCTTAAGTGTCACATTCATTTAGCTCTCAACCAACATTCACAATGAATAATCCGGCAGCCGAAGATGAACTGAGCCATGGACTATTACATGCGCCACCGGTTAGCGAAAGCCCGAAACCAAGATTTTGGCTAGAATCACAGAAGCTATGGTACATAGTTGGTCCTTCCATCTTCAGCCGTGTCGCCACCTTTACGATGAACGTGGTCACCCAAGCGTTCGCTGGCCACCTAGGCGACGTTGAACTCGCCGCTATCACCATCTCCACTGGCGTCATCGTTGGCTTCAATTTCGGCCTACTTGTACGTAATAAGTTTTTCTTTAAATGAAGGTCTTTCTTTTTTCGCCATTCGGTTTTTAGATTTATTTATTTATTTGTTTATCTTTTAAATTAGTCAGTTAATTTGGTACTTATTTCTTTTAGTTTAATGAATCTTCATTAAACTTGATTAGAAATTACATTGAAATAGAAGGTAAATGGGCAACAAGCAGCAGTGTAGTTTGTTACTCGTCTACCTGCTATCCTTATGTAATTTGCCCTGTGATTGGAATGAAAATTTCAAACCGAACTAAAAAAAGTGAACTTAAAATTTTGTTTGAAATTAGTTTAATCTGGTTTGAAATATAAAACTTAGTCGGAAATTTGAAAAAAGGTGAACTTAAAAGTTGATTTTTGAAATTCAAGCTAAAAAAAAAGTGAACTTAAAATGATTTTTGAAAGTCGAGCTAAAATGTGAATAATAGTTGAACGCTTGGTTTAATGTTCAAAACCGATTATTGGATGCCCATTAAGAGTTTGAGATTTTTACACCTCAAATTAAAAATTAAATTTACATCATCAACTTGTATATTCGGTATTGAATTCAAGAGTTACAAGAAAAGATCATGTGATATGTTGGGTATATATAAAATTTCTAAAAAAAGGAATAGATCATGTGATGGGTTTCGATTTTGGTACACTAAAGAACAAGAAGCTTAGCGAACCATTTTACCAGAAGTTAGTTTATTTTCAATTTCCTTATTAAGACCATGGGGTATGGCGAGGCTTGGGTTGAGGTACTTGTTGACACGTGGAACGGGAGCCCCCACCGCGTGGTTACGTGTCCCCGGGGTATGACGGGGCGCGGGTTGGGCTTGGGTTTGGGTTGGGTGTGGCAGATTGTTAAAAAAAATAATACAAAAAGAGCAAGCCAATAAGAGCAAGCCAGCTAGCATGTCCCCCCGCCCCACGCCCGGCTTGAAAGCCAAGCCCCAAGGGCCACGCCCCAACCCAAGCCCACCCGAGGTGGTGCCTTGGGCGTTTTCCCCCAACCCACGCCCAAACCCCCGCCCCATACCCCATGGCCTAAGATGAACCGTATTTTATGCTTGTTCTGTTAAATGAACAAACATGAAAAAGCTTTTTGTCCGTTCATTTACATTTGTGAAATTCCATAATTTTGTTTTCATGTATACTAGTGAGATTCCCCCGCGCTTCGCGGCGGGAATTCAGTCGGTATCAGCTTGGTTCGTTACGTTACCCGCACTTGTTATAGTAGTCGAAAGAGAAAACATTACATCGATCGAAAACAATAAAAACATATATCGATATCGGAACTGATGTTGTTTAGCTGATAACGGTTCGGTTCGTTTGCATTTTATGTTTATTTTATTTCAACATTGCGATTTTTATTTATAAAACAGATGCCGCTATCGTAACAAACCGAATCGAAACCGATTAGACAACATCTGTACAATACCATATTTATTTTTATTGTTTGAAAACATAATTTAATAAGAAAACAATATAATAATGAAAACCTAAAAAAACAATATCAAACTAATCAACCAAACAACATTGATACCAATGTGCATTCATTTTATAAGAAAAAAATTGTTTAAAATCAATTAAATTAATAAAAAAATAAACATAATAACATAAACTCAGAAAAAAAAAACAATAATAAAAAAATTTGAACCACTGTTCATCGACACTTTCAAATAATATATATATAATAACTAGTGTTATTTCCCAGCACGTTGTGTCAGGAACTCATTTGATACGAATTCGGTTCATTACGGTATAATTACGTTATCCATACTTGGTATAACAACAAAAAACAGAAAAATAAAGTCGTGATATGTCCAAAAGATATTGAGATATCGATCACATCACGCGAAATCAATTTGGTTAGCCATGACACTGGTACATTAGCAACACATTCTATCACTTATGATAAAAAATACTTTATTTTGAACTTCATTTTCAATGTTGTTCGGCTAGGATTAGAACGAAATTTATACCGAAACCGTAAAAGCGAATATTGTGTTTCAGTTTGTCACGAAACAAAAAAAAATAATTCGATTTTAAACAAAACATTTATCAAAACATGAATAAAAAATTAACATGTATAAAGGAAAAGCAAAGAACACTATTGTTTATTTGTTTGGTAAATAAATAAATAATAAACATATGTCTAAACGAAAAGCAGAGAGCACCATTGTTTATCTAGGTAGAAAACTCCATTCTCTAAGGACGATATTGTAATTTCATGCATCAAGCTAAAAAATACTCTTCATCGTAAGTTTTAATTCATATGTATAATAATTTGATTTTGACTTTAGAATTTTCATGAAAACTAACCTTAACTTATGGAATAAATCCAAAAAATCTGAGCATATCACATCAATCATTTTGTACAAATTCTTGTATTGAATCATATTTTTTAAATGAAAATTATATTAGTTTAGCATTTAAATTTTAATAATCTATTTAAAACACTTGCTTTTGAGTAGTAGTTGGCCTTCATAATATATTTAAGAGTAAATTACTTTGTACATGTGTTATAGTGGTTTTAGCAATTAGAGTTTAAAATTAAAAAGTTTAACGCCATGAGTCCTTAACCACTCATTTTATAACGTTTTAAGGCTCCGTGTTTTAGTAATTTTAACCACTTGAGTACAAAATCAAAAGTACAAGTGTTAAAAAAATAGACTCAAAACGTTATAAAATGAGTGGTTAGACACTCAGGGCGTTAAACTTTTTGATTTTGAACTTAAATGGTTAAAAAACTAAAAAATAGGAAGTCAAAAAGTAATTTACTCTATATTTAAAATCACTTGCTTTCGAGTAGTAGTTGGCCTTCTAAAATTGCTGATTGCTTGAAATCGGATAAAAAAGTTGATTATTCAATACTTTCACTTTTGGGGGTTACTTTATTTTTGTGCATCTTATATGTCAACCACATAGAGAACATGTAATAGTTTGGTACTAAAAACAATTCTATGCATTAAAACCTCGACACATTTATGTTATAGCTCGGAATGGCTAGTGCACTCGAGACGTTGTGTGGACAAGCGTTTGGCGCGAAAAGGTACGGCATGCTGGGAATATACATGCAACGGTCGTGGATCGTTCTATTGATATGTTGTATAGTGACATTGCCATTCTACATATATGCCACACCGATCCTAAAGTTCTTAGGTCAATCTGATGAGATTGCTGAGTTATCCGGACTAGCCGCTATTTGGCTAATACCACAACACTTTTCGTTTGCGTTCTTGTTCCCAGTGCAACGATTTTTACAAAGCCAAATCAAGACTCCCGTGTTGGCGTGGGTTTCGTTGGTGATTCTCGCCATACATATCTTGCTTACTTGGCTTTTTATGAATGTGTTTCATTTCGGGATTGTTGGGACGGTGGTTGCTTTGGATATTTCATGGTGGTTGAATTTCGTTTGTTTGTTTTCGTATACCGCTCTTGGAGGGTGTCCTTTGACTTGGAATGGTTTTTCTATGCAAGCGTTTTCGGGGTTGTGGGAGTTCGTGAAACTTTCGGCTGCTTCGGGTGTCATGCTTTGGTATAATTCTTCCCTAATTTACAAACTATACATCGTTAATTCCGAATTGAATTAAAATGGGCTCTAGTTGAAATGAGTCATGTCAGATTGAGTTGACATGCAAACAATCTTTTTGTTCATTGTTAGAATTAGTTAATTTGATTGTTATCATAAGGTATAACTATAAATATTTTGATTTGACCCATTTGACTAGCTTAACTTAAATATAAGTAAAATCGACCCATTTATAAGTAAATTGTTTTAATGTATATCTGTATTCATTGATCGCGTGTTATTTTTATGTAGTTTGGAGAATTGGTACTATCGAGTATTGATACTAATGACTGCATTTCTAAAGAATGCCACCATTGCTGTGGATGCGATATCGATTTGGTATTTCTTTGTTATCTAATTAAAATTACTTTAATTAATTAACATATATTTAAAATATATGATTATTGATTAAGAGACTAAATACCCTTTTCATTGTTTTGGAAAACGTATGCAGTATGAACATCAATGGTTGGGAAATGATGATTCCTCTTGCCTTTTTCGCGGGCATCGGGTATGGTTTTTTTTTTTTTTTTTTTTTTTTTTTTTTTTTTTTTTTTTTTTTTTGCAGCAAGGATGCTTGATTTCTACATATTGTGTGCGCGCTACGAGCAAAACTATAACTTGTTGTTTTTGTGTGTTTACAGAGTAAGAGTGTCGAATGAGCTTGGTGCTGGTAATGGGAATGGGGCGAAATATGCAACATTTGTGGCTATATTGCATTCAACTGTCATCGGGCTAGTATTTTGTGTATTAATAGTTGTATTTCATAACAAGTTCGCTCTAATATTCTCATCGAGCACGGTTGTTCTTGATGCGGTTGATAACATGGCATGGCTCTTAGCTGCCACTATCCTTCTTAACAGCATTCAACCGGTCATCTCTGGTAAGGACTTAAAAAACCACCATATATATCGTGACACCAGAACTGGACATTTTATTTAGAAATGTGGGTCGGTTTTGGTTAATTTCATGGTTAGAGTAAAAAAGGGTTAACATGACATCCGGAAATTATAACATGGTGACACGGTAAATAATAAGGGTCTAGGGGATTGTTGACGCTTTGAGGGGTCAAATTTTTTACTAGTTGGGAATTATATGTTGTCACTCTCTTATAGTTTGGCCCTCTTACTACTTGTTACAGGAGTAGCAGTAGGTTCGGGATGGCAATCATGGGTTGCGTATATTAATTTGGGCTCGTACTACTTGGTTGGACTACCTGTTGGAATCGTATTGGGCTTGATTTTGCACCTCGGTGTTGAGGTATGAATCTTATTTTCTTTTCTCTTATAAAACTATAATATTTTGTTCGATATTAACCCATTATTATTTTATGAATCTTATTTTCTCTTTCTCTTATAAAACTATAATATTTTGTTCGATTTATGCATCTTATTTTCTCTTTCTCTTATAAAACTATAATATTTTGTTCGATATGAACCTACTATTATTTATCAAAATTGCTTATACTCACAAGATTATTATTCAATTTCATACACTTTATTCCATGGTACACAAGCTTTTAATACATGATAATTATTTTAGTTATATTTCCTTATAGTATTTGTAAAAGTATAAAATGACCCTTATAGTTTACTTTTTATTTTATTCGACCGTATACTTTATAAATTTATTTAATTATCATTGTTATAATAATATTATTATTATTATTATTATTATTATTATTATTATTATTATTATTATTCGAACCCGCTTCAATAACGTTTTTACAGTTACCACTTATTCTTTTTTAAGATAATGTTTTATAGTCTAAATTTTGCGAGCTAGCACGCCACAATGTGTGTGAGTGGTCAACGTTTTTACGTCTCTTTTTTGTTCAGTTAAATGGACGCGCCAAACCCACTGATCCTCAAAACAAGTTAATAAAAATAATTTGCAGTATTTTTAAAGCATTTTTTGCATTCATCTAATTTAATGGTAATTGTTTCGATTCTAAACTAGTTATTGACTTGCATAATGTTACTTTTTAGTTTTTGTTAAATAAATGCTTATTCATATATATTTTGTAAATTTAAAATAAGTTAAATTAATGCTGTGGAATATTGATAAATAGGGAATATGGGGAGGAATGATTTTTGGTGGAACTGCGTTACAAACGATCATATTAGGGATAATGACCATTCGTTGTGATTGGGAAAATGAGGTAATGTTCAACTTTTTATGATTATTATATTACTTATACGAATTATATTAATTCATATGAAATTCACTATATTAGTTGATGACACAATTATCATTTATTTTTCGTTTGCAGGCTCAAAAGGCAGTCGCAAAATATTCAAATCTAAAATAATTTGTGATGCGGGATATAAAGATGTAACAACATTTACTATTCTTTTTTTAATAACATAATCAAAATAATCATCTAACCCTGCCCAAATGACCTTTTGTGCAAATGTAGGATTTGATTTGTACCAAGTTTAACAATTTCGAAAATCTTTTAATTGACATAAAATTATAGTTTTTTTTTTTTTTTTTGTAAACGGATTCTGCGAAATGTTACACATCTTCTGAGGTGAATGTTATAAGTGGTATTCAATACCCCATAAGGAGTTAGGACTACAATATATATAGACTCTATAGATACACATTGGCTACCTAGAGAATACATAAATTACAATGATATAACATCAGTTAATTTAATCTAACATCCCACCGCAAGCTGAACGGTGGAGGACCAATGTGAAGCGTTTGACGAAAGGTGACAAACTAATGAGAAGGAAGACTTTTCGTGAAGATGTCCGCAACCTGAAGCTTGGTTGGCACAAATTTGGTGACAAGTTTCCCGGCAGTAACAAGCTCACGTAAAAAATGATAATCAAGATCAATATGTTTAGCCCGCTTGTGAGAAACAGGATTTTGCGTGAGAAAAATAGCACTTTGATTATCACAAAGAATAGTGGGCTTGTCAAGAGGTAATGCATGAAGTTCTTGAAGAAGATGCGTCAACCAAACAATTTCAGCAGCCGTGTTTGCTATGGCACGATACTCAGATTCACAACTTGATCTAGCAACAGTTGGTTGGTTCTTAGCACTCCAAGATATAAGATTTCCCCCAAAAAATATAGAATAACCATAAGTGGAGCGACGTGTTTCCAAACAACGAGCCTAATCAGCATCTGAATAACCCACCAAAGCGGTACGAGTTGGTCTAGTGTAGTGAAGTCCATATGCAACCGTTCCTTTTAAGTACCTGAGAATGCGTTTGACTTCTTGATAATGATCAACGGTCGGAGACTCTAAGAATTAACTGACTTGATTTACTGCATACGATATGTCAGGTCTCGTAATTGTCAAGTACTGCAAAGCACCAACAATCGAACGATAATGAGTAACATCTGGATATGGATCACCTACAAAAACAAAAGAAACATTAGTGCTTAAAGGAATTGGGGCAGGTTTCGCCTCCAACATTTTTGCTCGAGCAAGAATATCTTTAGTGTATTTGGACTGATTCAAGAATAAGCCACTCGTCGTGTAAGTAACCTCCAGTCCTAGAAAATAATTAAGTTTCCCCAGATCTTTTATGGCAAATTCAGTGTTGAGGCAGGAGATAAAAGTTTGAAGAGCAGTAGATTGATTCCCAGTCAGGATGAGATCATCCACATAAACAAGAAGATACATGACACAAGAATTTTGGTTGAACACAAATAGAGAAGGATCCGAACGACTGCACACGAAACCGTAAGTAGGTAAGAACACACTCAAACGATGAAACCAAGCACGAGGAGCTTGCTTTAGCCCATAAATAGCTTTGTTCAATTGCATACATAAGATGGAAAACAAGCATCAACAAAGCCTTTTGGTTGTTCCATATAAACGTTCTCAGTGAGATGGCCATGAAGAAATGCGTTATTAACGTCTAATTGATGCAAAGGCCAGCCGTTAATAACCGCAATAGCCAAAACTGTGCGAACTGTGGCAGCTTTGACAACCGGATTGAATGTGTGAAAATAATCAAGACCAGGGACCTGAGTAAAACCCTAAGCAACAAGGCGAGCCTTGTGTCGTTCAACCAAACCCATCCGAGTGAAACTTAGTCCGAAAAATCCATTTGGATCCTACCACAATGGCATGCACAGGTCACGGCACAAGTGTCCATGTTTTATTTGTGAGTAAAGCATCAAATTCAACATGCATGGCATTAACCCATTTCGCATCTTTGGAAGCGGAGTGGAAGGTCATTGGATCGGTGGAGGCAAAAAGAGCACGATGAAGCGGAAGATGAGTGGTGTGAGTAAGGTCAAGTTGATGACGTGGTTTAAATATGCCGGCTTTTGCTCGAGTAATCATAGGATGAGTAGATAAGGAAGGCGGTGGAGGTAGAACAAAGTGAGCATCAGTAGGGTCCGATTGGTTTAAAGAGGTCGACTGGGTAGACATGGGCGGAGGAGTTGTGTGTTGTATAGGTGAATTTATTGGACTAGTAATGTGCGGTTGAGAAGTAGTAGATGAAGGTGTAGAAGGTGGTGTATGGGAAGGTGTAGAATGAGGAGTACTAGGAGAATTAATTGGAGAGTTAGTGGAGGAAGTGATGGGAGAATTAATTTGAGAGTTAGTGGAGGAATTAATTGGAAAATAAGGAATAGTAATTGGTGGAGGATGGGAATCGATTGATGTGGTGGGAGTTGAGGAAACATGAGGGGTCTCATCATTAGGCATTGATGGATTAATAAAGTTAGTTATTTCAAGCTCTTGAATGGGTCTTAATGATGTGTCGATTATAAAAGGAAAAGAGAATTCATCAAACTTTGCATTTCTAGAAACGTAAACTCTAGAAGTGGAGGGGTCCAAGCATTTAAAACCCTTGTATTTAAAACAATATCCAATAAATATGCATGGAATACTTCTTGGTGTAAGTTTATGAATGGTATAATCACGAAGGCATGGAAACACCCGACAACCGAATGAGCGAAACATTGAATAATCTGGATGTCTATTATATAAAAGCTCAAATGGAGACATTCCACCAAGAAGAGTAGACGGAACACGATTAATAATATAAACCGCGGACGAGAACGCATCAACCCAAAAATTTACGGGAATTTTCACATGAAACATCATTGCCAAGCCCGTTTCTACAATATGACGATGTTTGCGTTCAACCCGACCATTTTGTTGCGGGGTGTAAGGGCATGAAATGCGATGAAAGGTGCCATTTTGTTCAAACAATTGACGAACTTTATGATTTGTAAACTCCGTGCCACCATCACTTTGAAAAATTTTAACTTTCGCGGAGAATTGATTTTGAACAAATGGCAAAAATACGGACAAAACATCAACGAATTCAGATTTGGTTTTTAATGGATATAACCACGTAAAGCGAGAAAAATCATCCACAAACGTCGCATAATATAAATAATTGCCAACGGATTTAATCGGGGATGGACCCCACAAATCACAATGTATCAAGTCAAGTGGTAAAGATGAACGTTTATTATTCGACACAAAAGGAAGCCGTTTAGATTTGGCAAGTTCACAAGATGTGCAAATACCCGGTTTGGGTAAAACAGAAGTAAATGAAATTAAACCATTATTCTTTAACATAGAAATAACATCAAAACCAACATGTCCTAAATGAGAATGCCAAGACTCAAAAGATGCCATGGGACACTTCGTGGAAGCCACAAAACTTTAAGGGGTGGTGTGAAGAATGTAAAGTCCATCTTCACGGGACCCGCGGGCTAGGATTGTCTTGGTGTGTCGGTCCTGAATAAAAAAATAAGGATAAGAAAACACAACATCAACAGGATTATCCTCAGTTAATTTACTAATGGACAATAGATTTTTCGTGAGATTAGGAACAACCAAAACATTTTTAAGATTAAGAGAACCCAGAATTTGTGTGTTACCCGTATGAGTGATGGGCAACGATTGGCCATTACCAAAGAAGACACGAGGATTACCTTGAGTTGGTGTGGAACCTGAGAGAGACGCAGCGTTGGGAACCATGTGATCAGACGCACCTGTGTCTCCAGTCCAATCAGGAATAGCGCACTGAGCATGAAAAGCTTGTGCTAATTGAGCATCAGACACGTGTCCAGAGGCAGCAAAAGATTGTAATTGATAACACTGCGTCGCATAGTGACCTTGTTTTCTACAAAGTTGACAAGTGGGTGGACGTTTAGGACGAGGAGACCAAGAGCCAGAAGGCCGATTGGCCCAAGTGCCCTGATTGGCCCTATGGGGCCGGTAACTAGTAGACCAATTAGGGCGAGAAGCCGACCCACGATAACCAGGCCTATGCTGAGAAGTATTGGCCGAAAAAGCAGCCGGGTTGGAAGAAGGTCCATGTAAAGCTTTAACAAAAAGTTCATGATTTTCCGCCTTGGCCACTAGGTCCGTGAGACCCGGTATGGGACGCAAAGATCTAATATTGGTTGAGAAACCTTCGAAGGTCGGTCCAAGACCACATAAGAACCAATGAAGCTGGTCCATCGGATCAATCGGATGTCCAATAACGCTAAGTTGATCACATACACCTTTGAAAATGCGACCATAGTCCGCCACCGACTTATCTCCTTTTTGAATTTGACGAAGATTGTCACGCAAATTTTGAACACGCTCAATAGAGGTATTGCAAAAGGCATTTTCAAGAGCAACCCACATTTCCCGGGCTGTAGACAAACCCACTGTAACAGATAATGCTTCTTCAGTGAGGGAAGCATTAAGTAAAATGATAGCTTGTTGTTCATCACGAATCCATGTTCAATAGTCAGGATTATCAATTTCCTTTTCACCGGCAACAATAGTGGGGGAGGGAGCCGTAATAGAACCATCAACATGAGATGGAATTTGTTGGTATGCAAGCAAAGGAAGCATTTGAAGTTTCCAATAGATAAAATTGGAAGAGTTAAGTTTGATAGCAATCATTTGGGCAAGGCCATTCATTGGAGAGGAATTTGATGATGAAGCAGCCATGAGATGAACAGAAGCTGATGAGAACAGGGGAGAAGGAAACAGACACAAGAGAAAGAGGGAAAGGGAAGAGGTGGAGTTGTAGGGAAACTTAATTGTCTAGGAAATGGCTGATACCATGTTATAAGTGGTATTCAATACCCCATAAGGAGTTAGGACTACAATATATATAGACTCTATAGATACACATTGACTACCTAGAGAATACATAAATTACAATGAGACAACATCAGTTAAT

>HanMATE39
AGTTTAGTCCAAAATCCAGGAGAGAAAGCCCTAAAAAATGGATCAAGAACAGTACTCGAAACCACTTCTCAAGTCTACTCTTACAATCCCAAAATCGAAACACATATTGGAGTTTGATATACATGATATTTTTGCAGAATTGAAGCTTCAGCTGATGTTAGCTGGACCTTTTATTGTGGTTAGTTTTCTTCAGTATAGTTTTCTACTAACATCGCTCATGTTCATAGGCCATCTTGGAGAGCTCACCCTTTCTGGTGCGTCGTTGGCCACTTCGTTTGCCGGTGTCACCGGTTTCTGCTTCATGGTAACTAAAAAGATCTATAGAGCCATTAGGAAATGCATAGTGCAACTTGCATATCCATTTCTTGGTGGCCTTTAGTGTGATTCTATTCAAGGCTAATTCTATGAAAGGTTAACCAGTTTTACTAAAAAGTTATGTTCTTTTTAGGTAGAAAACACCATCAACGTTTCATAAATGTTGGTTTAATGTAACATAACTTCCAGTAAATTTGATTTAATGTAATCGGTCGATAATTTTGGTCATAAGTTGGTTCTGAATAAGACTGATGTTTGAGTAAAGTTGGTTATTTTTGTTATATAGTTTGCCCTTCTTGGGTCAATTTCTTAAAAGTTAGTTGCTTTTTTGTTCAGATGGGCATTGGGGGTGCACTGGAAACATTATGTGGGCAAGCTTACGGTGCAAAACAGTATCAAATGCTTGGTGTACACATGCAGAGAGCTATGGTAGTACTAATGCTAATGGGCATACCAATTTCTATCATTTGGGCATTCACAGGACAAATGTTTACAATATTTGGACTGGATTTGGATATCTCAAAAGAAGCTGGAAACTATGCGCATTGGCTGATCCCAAGCATCTTTCCATACGGTTTACTTCAGTGCCAGATCAGATTCTTGCAGACTCAAAATAACCTGAAACCATTGATGATAAGCACGGGTTTTGCGAGCTTATTTCATGTTGGGTGTTGTTGGATCTTGGTTTCAAAATTTGGGTTTGGTAGTTCGGGTGCTGCTCTATCAGTTGCCATCTCGTACGGGGTTAATGTGGTTATTTTATGTATGTATATCAAGGTGTCACGTACGTGTGAAAGAACATGGGTCGGGTTTTCTAAAGAGGGTGTTCGTGATCTTGGGGGGTTTCTTGCTTTAGGCATACCTTCGGCTCTCATGGTCTGGTCAGTTTTTTCTATGCTCCTTATCTTAATTTTGCCTTTTAGCTTCTTTGTAGCTAAAATATACCTTCTTTTGATTTCATTTTAAATGTTTAAGCCTGGAGCATTGGACTTATGAGTTTTTAGTTTTACTCTCTGGATTTCTTCCAAATCCAAAGCTAGAGACATCGATGATGTCTATCAGGTGCTTTTTCCCGATTTTTTTTTTTTTTTTGTAGTAGATGGTTTAGGAACGAGATCGGTACTTCTAGGTGTTTTCTGAAACTTCTTGTATTTTTAAGCAGTTCACTACCCCCTGTAAGCGATCGTAGTAAGTTCACTTGGGTGGCAAGCGTACTCCATGGAGTTTTGTGAAAAAAGTGGTCGAGTTTGGTGAAAAACTCTATGGAGTTCGCTTGCCAGCGAAGCTAACTTGCTAAGTTTGCTTACAGTGGTAGCAAACGGCAAGAAGTTTCAAAAAGCATCTGGAAGTACCATTCTCGTTCCCTAGACAACGGAAGTTTCATGCTAACTTCAAATTTACTTTCCTCAGCCTAAGTACGATTTCATTGGCCTACAGAATTCCCTTTGGCTTTGGGAACACAGTGAGGTACGGTTAAGTGCAGAATCTCTATCCTTTAAAGATAAATGTAGATTAGTATCATAATATTTTGAGAAAATAGACAACATATTATCGATAAGTCACGACACGTGACATGAGTTGTGACCATGACTCGTTTTGACATGTCATCCCACCAGCCCAAACGCCCATGTTTCCACCTATGTGTGACATTTTCCATAATCAACAGCACAAGAGTTTCAAATGAACTTGGGGCAGGAAAACACGAATATGCAAAAATAGCAGTATGGGTGGCCTTATCACTAGTCATCACAGAAGTACTAGTTATTGGCCTGGTTCTAGTGGCAGCCCGTAGAGTTTGGGCAAATTTGTACACGAATGAAGCTGAAGTCGTTAGTTATGTATCATTAGTTATGCCGGTGCTAGCTATATCTAACGTCATGGATGGACTTCAAGGTGTATTATCAGGTAATTAGAGCTCATGCATTTTTTTATCATTTCAATGAGCCAAAATTAACATTTTAACTATTTATGTGGTAATAATAAAGGTGTTGTGAGAGGGTGCGGTTGGCAGAAAATGGGCACGTTGGTAAATCTAGGAGCTTACTACCTTGTCGGTCTTCCTAGTGCCGTCATTTTAACATTTGTTTACAATCTAGGAGGCAAGGTGAGGTTCGGTTTCTTGTTCATTTCTCCTCTTTGGGAAGTTGACCTTGTTAAATTTCTTCACAGGGTTTGTGGATCGGGATCATTTGTGGGAGTGGGGTTCATGCGTTGTCGCTTTTAGTAATCACAACACGAACAAACTGGGTACTAGAAGTAAGACATTGAGTCATTAACTTTGTTTGCTTGTTTAAGTCTACCATCGATTAGCAAGTCATACGTTTTCTAATGTCGTTGCAGGCGAAAAAGGCGATGAATAGGGTGCATTCTAGCACCATTACGCTGACCACTGTGTCATGAACGAACATTGCAGCTTTAAGTGGTAGTTGCTCTATGATTTTGATTATATGTTAAGAACTCTATGGATAAATGAGTATTGTTTGGTCTATGAATTCTAGTGGTTGAGTATGTAAATCGTACCATACAATATC

>HanMATE40
ATGGATCAAGAAAACCCAACAAATCTTCTTCAAGTCCCTCTTATTGTTCAAAAATCTAGAGAAAGAAGATGGGTTGAGATCAAATCTAGCATTAGTTCATCAGAGCCAATAGTTGAACTGAAACAACAGTTGAAGTTAGCTGGACCTCTTTGTTTGGTTAGTTTTTTGCAGTACAGTTTGGAGATCATTTCTGTCATGTTCGTTGGTCGTCTTGGGGAGCTTTCGCTTTCTGTTGCTTCCATGGCGACCTCTTTTGCTTCTGTCACTGGCTTTAGCTTCATGGTATTAGTATTACACTTTTTAGTTTTCATCATTACTCTGTTTATGGGTCCTATGTTTTTTACTTTGATGTGTAAAAAACATGCCTTTGAAGTTTGATTAATGGTGGTTTTTTTGTTGTTGTTATTATATGAGACTGTTCATGAATCATGACATGCTACATATGGTCATGGGTTGTTGCAAAAAGTAGAATCTTGCCTTTCCTTTTTCGTTCAAGATATGATTTTCTGGTAGTATTCATGATGGACCCACAAATAAAAGCAAGCAAAATGTTATAAACCAACTTATATAATGGAAAGTGGTAGATTTGTGTTGAAGCTTTTTTTTTTTGGGGGGGGGGGGGGATTATGTTGACCATATTAGGTCAGGTCAAAATGGACCACACAAAGCTGATCCAAAGGGGTTGCAACATAGCTTGTTGCTCATTTACCTACCAATACCTTCTTATGTTATTTTTTTCTGTCGTTAATGAATATTAGGTATAAATAAATAAAAAATCTTTATCTGTGGCCCGATTTTGACTATAACGATTTCTCTCGATATACGTTTATTTGGAGAACACATGAATCATTGGTTCGCGCCGGCAGTCTAGTTTCCATTATATGTTGATAATATATTCCTAGTTTTGGCCATACATGTCAAATTATATATATTTTCCCTATAAAAATGGCATAATGTACTAATTATTTCATTTAGAAGTTTATTCACATGTCGAGTCAAAATTGGTCGGATAAAAGCAATAGAAAAATGCAGAATTGTGTTAAAAATAAGGGTTGTTTCTTGTAAGAAAATTATTTGTTTAGTAAATTACCTCCAATGCTGCAAAATTTACTAATTGTCAATATATGTTTGTGATTAGCTTGGAATGGGAAGTGCACTAGAAACATTATGTGGACAAGCTTATGGTGCAGAACAATATCACATGTTAGGCATACACACACAAAGAGCAATGCTTGTACTCATGCTCATGGCTATTCCTACATCCATCATATGGACCTTCACGGGCACTATCTTTACTTGGTTCGGTCAAGATTTGGAAATCTCAACTTTAGCCGGATCATACACCCGTTGGCTCATTCCGAGTATTTTCCCTTACGGAATTCTCCAGTGTCAGTTCAGATTCCTACAAACTCAAAGTAAAACAAAAGTGTTGATGATAAGCACCGGGTTCACGAGCTTTGTTCACATTCTTGTTTGCTGGATTTTCGTTTGTAAGATCGGGTTAGGGTGTCAAGGGGCTGCACTTTCGTGTGCTGTTTCATATTGGACCAACGTGTTGGTTTTATCGGTTTATATCAAGTTTTCATCCGATTTTGAGAAAACATGGACGGGTTTTTGTAAAGAAGGGATCACAAATCTTGGCGAGTTTTTTGTGTTGAGCATACCATCTGCACTTATGGTCTGGTTAGTTGATTATATATGATGATATATGATGTCACATAATCACTTATCCCTATAATTGTCTTGTTAAAAAAACTAACATGATTTTTTCTGTATGTGATTAAGCTTGGAGTATTGGTCTTACGAGTTCCTTGTTTTCATGTCCGGTCTTCTTCCAAATCCAAAACTTGAAACCTCAATGATGTCTGTCAGGTATATTATTAAGCGGCCTCAAGTAGATTACAAACGAAATGATGCAATCATCACATTATGTTGTCTTAAAGACTTAAACTGTTTTCATCACCAGTCTTACTACAAGTTCGGTGATCTTCAGAATCCCTTATGGTTTTGGGAGTGCGGTAAGGTACAGCTAATACCATAACTATCTTGAGATGTTCCTTTATAATGCATAGACTTTTGTTATTTATATGTTCATCTTATATTCGCAAAGCACAAGAGTTTCAAATGAGCTAGGAGCAGGGAAACCACGGGCTGCACGGCTTGCAGCGCGAGTTATGATGTTTCTAGCTGTAACAGAAGGTGTTTTAGTAAGCCTGTTTTTGATATCTGTTCGACATATTTGGGGATATTTGTTCACAAATGAAGAAGAAGTTGTGAGTTATATGTCTAATGTCATGCCGGTTCTTGCATTATCCAACTTCATGGATGGAATTCAAGGTGTTCTATCAGGTAAAGCTTCAACTTTGTGATACTTTATGCTTCAAAAGATATACATATACGATCGAAATCTTTTAAGTACTACTGATTGATGCACTGTATAAAGGTACTGCGAGAGGATGTGGGTGGCAAAAGATTGGTGCAGCTGTAAATCTTGGAGCTTATTACATCATTGGTCTTCCTTGTTCAGCCATCTTGACTTTTGTGTTCCATTATGGAGGAATGGTAACAAGAAATGTCATCTTATTGTTACATTTTTCTGGTGAATTATTCGGCATTATTTTTGTTTTTGATGCAGGGACTCTGGATGGGGATCATAAGTGGAAGTGGGCTTCAAGCGATACTTCTTTTGGTTATTACTATGCGCACGAACTGGGAGCAACAAGTATATACATAA

>HanMATE41
TCGCCTTCTCTACGCAACCACTCTCTTCACTTGCCACTTAACGGTTCACCTTTTCTTTTTTTAGTATGTTTCATCTTATTTTTATACACAATATCTATAACCATAATTTCACAAAATCATATCAATTTCCGTTACAAAATCTTCATTTACCTCTTCTTCTTCTCCTTCAACTTTTTTTTTTTATTTGCAGATTCCTAAATCGATCACCTGAATCATTTCCGATAACTTTCGGTCATGAAGAACTCCAATAACAACTTCCAAGGGTTCACCACTTCACAGGTTAATCTAATCCCAACTTTGTTCATACCAACGTCACTTTATTCAATCAAATTTTAAACGAGGTAATCACATAATTCGTACAGGCGATAGATTTAGCTCACCTATCACCTGTACGAATCATGTGATTACATCCTTTAAAATTTGATTGAATAAAGTGACGATTGATTACAAAACAATAATCAAATTTTAAACGATGTAATCACATAATTCGTGCACGTGGTAGATGAACTAAATGACCACCACCAAAGGTGGTCATTTAGTTTATCTATCATTAGTACTTTTACAAATTATGTGATTACATCATTTAAAATTTGATTATTGATTTATAATCAATCGTCACTTTATCCAATCAAATTTTAAACGATGTAATCACATAATTCGTACAGGTGATATGTGAGCTAAATCTATCACCTGTACGAATTACGTGATTACATCGTTTAAAATTTGATTAATCTTAAACGATGTAATCACGTACAGGTAGTAGAAGAACTAAATGATCTTCTACGTATGGTGATTCCAATAACCGCAGCAAATTGTCTCGTATTCCTCCGAGCTGTTATTTCCGTGCTGTTTCTAGGCCGGCTCGGGAGCCTAGAGCTAGCTGGCGGTTCGTTATCCTTAGGTTTCACTAACATCACCGGCTACTCAGTCCTGGTCGGGTTGGCGTCGGGGCTGGAGCCGGTGTGCAGCCAGGCGTACGGTAGCAACGGGAGCAACAAGTGGGAGTTATTGTCTAATTCTTTAGTTCGAATGATCTTCATACTACTGGTGGCGATCATACCTATTGGGTTCTTATGGTTAAATCTAGAACCGATTCTGTTGTTTATGGGACAGGATGCAGCGATTACGTCAGCAGCCGCGACGTACTGTTATTATTCTCTACCGGATTTGTTAACAAACTGTTTGTTACAGCCGTTACGGGTTTATCTACGGTCACAAGGAGTCACGAAACCGTTGATGTGGTACGGCTTTTCATTTTGTAACCGCAAAATGTTAGTGTAAATTGTGTCAGGTTGACGGGTTGAAATGTGCAACCTGAACTAGAGGTGTACAAATCGGTTTTTAAACCCAACCTTTTTTTTGGGGGGGAAATAAACCGGTTTAAAAAAACGCTTCGGTTTTTTAACCGGTTTTACATGGTGGGAGCCCGAACTGGTACTAAACGATTCGGTTCAGTTAAAAACCAATTTCGGCCAAAAAAAACTGGTTTCAAAGTTCAAGAATACTAACCAGTATACAAACCGCCGGTTCGGTGCAGGTTGAAAACAGATTTTAGAAAAACCTGTTAATAAAAAAGACCAGTTTCGGTTTTTTTTTATTTTTTTATTTCCGGTTTCAATCCTAAAACTGTTTTTTTTTTTTTTTTTTTTTTTTGTACACCTCAAACTTGAACTCTACTCATATTGTTATTTGTGTCAAAGCTCTCAACCTTAACCTGCAGACATATAAAATTCGGGTAAACCCAAATAAAAATACTTAACGAGTTAACGGCTCAACCCTTTTTTATGTGAGTCAACCCAAACTCGACTTGTTTTTATAAAACAGGTAAACCCAAATAAAAAACATATCGTGTTAACTAACCCAAAACCTTTATCTTTTCGAAGGTGGGGTTCAGGTTGGATTTTGGGTCGTGTTAAGAATTGTCACCCTAAACCCTACCCATATTGTTATTCGTGTTAAAGTTCTCAACTCTAACCTATACACACATAATTTTCAGTCAATCTAAACTCTGAACACGACCCGTTTAACTCATTTTTTTAAAAAGTGAAGTTGTAAAATGAGTAATATAAATAGTTTTTTTTTAATATTAAAAATCAAAAAATAGATTGAAAATTACACGTGTATCTTCATAAAAATGAAAAACCGAGAATAAAAGTTATACAAATATATATATTTTTAAATACTTAAACGGGTCAACCCGAACCCGACATGTCTTTAAAACAGGTAAATTTGAACCCGACCTGAATAAAAAAAACTTCCGTGTTAAGAATTGTCACCCTAAGTGTTACTCTTCTGACATACTTAACTTTACACCAATAATTCTAAATTACTGGACGCAGGTGCAACTTAATAGCGGTTGCGTTCCACGTGCCGATAAACTACGTGTTAGTAGTGGAGAAAGGATTGGGTGTGAGCGGGGTGGCGATGGGAACGGTGCTAACGAATTTGAACATGATGGGGTTAATGATAGGGTACGTGTGGGTGTATGGGAAGTGGAGGTGGACGTGGAGATGGACGGAGGGTATTGGGATGAGGGAGTTGGTGAGATTGTCTGTGACGAGTTGTATGGGAATATGTTTGGAGTGGTGGTGGTATGAGATCGTGACCGTTCTTGCTGGATATCTGGCAGATCCACGGCTGGCAGTGGCGGGAACTGGGATATTGATACAGACGACGAGTTTGATGTACACGGTTCCCATGGCGTTGGCTGGGTGTGTTTCTGCACGAGTAAGTTTCTGGCATGAGAATCTTTGTGTTCCATCATCATTATTACTATTATTATTCTCCAGGAATAGCTTATTATTATTGTTTGTTATCTTTTGGGTTACCACACATATGCCTACAAAACAAGCATATGACAAATGTTAGTTACGGAATTCATTGCATCGGGATGCACTCGCTTTTGAATCAGGAAAAACCCATATCTGGGACCGAAGCTCGTGAATACTCGTCCGAAGGCACGCCACCTATTCGGCTAGTCTCCCATCATCATCAGGCGCTGTCGAAACTAAATGATGGGGACAAGAATCGAACCTCGATCACTTGGAACACTAGGTCTTTTTTACTACTCCACCACCAGCTTATTTGACACTTTTTTAGCTATTAAGTATCTAATAACACTACTTAGTATAATCTGCCATTGATACGGTATCTGTGGATAAAAGAGGCGACAATGGGAGACTAGGCATATAGGCGACGATCGCTAGTTCGATATTTGAACTAAGCGGGTTTTAGCTTACCGCACTGTCGTGCATTCGGGCAAGTATTCACGAGCTTCGGCCCTAGATGAGGTTTTTTTTATTCGGAAATAAGTGTATCCTGATGTGATAAATTTCGTCAGTAGCCACTTAAAGACTTTGTTGGCTTTTAAAAAAAAGTACATGACATTAAGCAAATAAAAATAACTTCTCAACCGAGATGTGAAATTGTTCTGTAAATATGTATAACAAACCAAGGAAAACAACCTCTTTAGTTTTTATTTTTTATGATATATAACTTAAATTTATATTTTTTTTTATCTTTTACCTTTTTAACTTTCACTCTTTCCAACAAGTCTTATGATATCCTAAAAGACATTTTTTATGATTATGTAAATTTTAATTCACGTATTATTTATTTTTAATGTGTTTATATATATATATCCAATACAATAGTGAAAATAGATACATTAGTGTATAATATATTAATTATTTGAAACTAAAATATATAGATAATACTAAAGATGTTAAAATGGATATATTTTCTTCTCGAAATAGATCAGGTCGGGTTGGGTTAGGTCACGTACACGTCTTTTCTAACACATATTGATATTGATCAGGTCGGGTTGGGTTAGATTAGGTTATGGGTATATGTCTATCCACTTTTTTAATCTATTTTTAGAATTTGTTTATTTATAAAGAAAATAATAAATCAATTTAAAAGTGTCCATTTATACTTTTTAATCTTAAACATAATAGCGCTAGTGAATCTTTTTTAATCTTAAAAAAATTTATTAACAAAGGTGACAAGGATTTTTATAGAAGGAAATATCCTTTCTTTTTAGAAAAATAAATATAGGAATATCAAAAAACGATTCCTAATGATTACAATGGATATTGCGTTCCTATTTGGAGCTATTCTACTCATAAAGAACAAAAAAGTATTTTGTTTTTATGTAAGTCAGGTGTAAAATATATTGATAAACTTTTGATTTTGCCTTTTCAAGGTTTGTTCTTCTTTTGTCCTTTTAGAGTGTTAAATAATTATTAAAACTTATATATTTAATTTACATAGGGGGTGTTAAATTCAAAAAAAAAAAAAAAAAAAAAAAAGAGAGAAATGTAAGAATCGCATAAGGCTAAAGGGTGTGGGGGGCATAGGTTGGATCATCAATGCCACATAGGACCATTATTAAATTGCTACACCATCCTCTTGCTTTATCCACCATGGTTGGCATGGATTAAACCATGGCAACCATGAGCCTACTTTCCTTTTTAAATATTCTTTTTTCTTTTTCACAAAAATTAATTAAAATAAGAAAATAATTGTTTGGGTCATGACCACACCCTTAGGGTAGTGATTTTGGATGGTGGATTAGAAGTGGGTGAAATGACGCTGATGTGGAGGGTCATGGTGACCATAAGGGTCATGACCACACCCTATAGCCTAAGTAGTTGTACATAGTGCCTGAAAAATAATCAGAAAGAAGACACTTAAAAACGGACCAGTTATGTATCTATTTATTATATGATTATGACGGTTTCTACTTAAAATTGGTTATGTATTTTTTTATATTTCTTATATTTGTTTCTACATGATAAACTTTAAGGTCGGAAATGAGCTCGGAGCAGGGAGACCATACAAGGCAAAACTAGCTGCACTTGTGGCCTTGGGTTGTGCTTTTGTAGTTGGTTTCATTCATGTCATTTGGACCATAATTTTTAGGGACAAATGGAGTGCACTATTCACCCATGACCACATGCTCCAATCACTCGTGTCATCGGTCATGCCGATCATGGGTCTATGTGAGCTAGGCAACTGCCCACAAACCACTGGTTGTGGGATCCTACGTGGGACAGCTAGACCTGCGGTTGGTGCACGTATCAACCTCGGTTCTTTCTACTTTGTTGGCACTCCGGTGGCCGTGGGCTTAGCTTTCTTTTTGAATGTTGGATTTAGTGGTTTGTGGATTGGTCTTTTGTCGGCTCAGTTGGCGTGTGTGGTTTCGGTTTTGTATTCGGTTCTTGTAAAAACAGATTGGGAAGGTGAGGCTTTGAGGGCGGAAAAACTAACGAATTTGTCGAATGGTGGGTTGGAGATGGTCGCGGAATACGATTCTGATGGTAGTGATCATGAAAAAGGGTTGTTGATCGTCAAGTGACGATTATTTATAACAGGGAATACAAGAAGAAAGAACACGAGGGTGTCGTGTCTATAATAAGCTAGTCGATCGCCATAGATTTTTTCTTTTTTTTTTTTGGAAGTTAACGTGGCGTTGAACCGGTATTTGTATGCGCTTTTGTATTTTGTATATAGTTTTGGATCAATGGATAACATTTTGTGAAGAGATTCGACTATCTCAATCAATTGCATATGTTTTTTAACAAATTGATTCGAG

>HanMATE42
ACAGCCTTACTTAACTTCAGCCTGTTATATAAGAGTCCATGTGACATACGATAAAAACAACATCCACAATAAAGATGTCGGAAACCACAACTCCATTGGTGGCCAAGGGGGGTGGCGGCCGGTGGTGGAAGACGATACTAGATTGGGAAGAAGCTAAGAATCAGCTAGTGTTTTCTTTTCCTATGATTATAACTAATGCTTCTTATTATGCAATACCCTTAGCATCCGTCATGTTCGTTGGCCACCTCGGAGATGTTGAGCTCGCAGCCTCAAACCTTGCTAACTCTTGGGCCAACGTCACCGGTTTCTCCTTCATGGTTAGTTGTTGTTGTTCTCTCTCTCTCACACACACACACACAATCGGACAATATTTGCCTTAAATTCGTCAGGTGTCACATGGCTCAGAATGAATCATGAATGGGATATACATGTGCTTTTACCCAATACAACACAATCAATTCAATTCATAGGTTGTTTTTTCGTTTTCACTTTTTACTTTTTACTTGATGTACCATGTAATTGAGTCTAATTTAGGAACGGTATACGATTATTATTGATTATCTTAGTTTCATACATGATTATTGAATTGTGGGTATATATTATTGTTATATATGGTTAGAAATTATCCGTTAGAATACATGTTATCTGAAACTCTATCTGAGCACTTGAAAGCCGACTTGTAATATCAAATACTCAACTAATTTTAGTGATTTTGTAACTTTACATATTTAATCAAGTTGCTAACAAGTTTAACATAATCCATATTTATTTCCTTGTAAATATATGTTGATATTTTCAGCTAATTTGATGTGGATAAACAAGTTCACGTCATTAGACGGGCATCACCTATAACGATACCCATGTAAATTTTTACAACTATGCGCATACCAAGTCCCATGCCCCATTACCCAATCCCGAATTTTTCGACTTTCAGATTTTCACATGAGATTATGTGTTTTTTTGCAACACTACTAGGAAAAGGCTTAATTTCTTATGAAAAAGTTTCGTCGGGAATTCACACACATTACCAACCAAATACCAAAACCCCTGAAAACCCTAATTTGGCAATAAATTACCGACAAAAAGGAAAGCCCTGATAAATGCTTGGGTCCAATGCATTTACGACAAAATGTTTATTTTTTTACTTTTTTTTTTAAATTCCCTGGTAGATGCTTAGAAAACTTTTTCTACACATTTCCGACAAAATGGTTTAGAAGCATGACAGTTTTTCCCACAAAATCATTTTAGTCGGAAATATGTCGCTAAGACTGGAAGGTATGGTGTGGGAAGGATGGGCCACCACGTCACCCGCCACGTAAGCGAGTGTGAGGATGGGCCTACATGGGATGGACCAACGGGGTGGGGGATGAGCCCCTTTATGTATATATATGCATGTATGTATAGGTGTATGTGAGAGGAGGAGGCACGGCTTGGGTGGCTGTGGGGAGCCGGTGAAGACGGGGACGGGCCAAGGGGGGCGGTGTTCCGGGACGGAGCCGGGGCTCGCCGGCCCTTGGCCGTGCTCCATACCGTCCAGTCTAATGTCCATTTCCTACACATCTCCAACAAATTTCGCGTAGGAAATGACCCAGTTTTCTAGTAGTGCAATCTAGTTTTCTAGTAGTGCAATCTATAGTCTAATTTCATCTAGTTTGATCCGTCATGTGAAGTTAGTAACTTAACTTTTTCATCAGATTGGGCTAAGTGGTGCCTTGGAAACATTATGTGGGCAAGGATTTGGCGCAAAAGTTTACAGAATGTTAGGAGTATATCTTCAAGCATCTTGTTGGATTTCCATCTTCTTCTCCATCCTCATCTCAGTTGTTTGGTATTCCACTGAACCTATACTCATTTTACTTCACCAAGATCCTGAAATCGCGAAAATGGCCGCTCTCTACATCAAATATCTTATCCCTGGACTATTCGCATTCGGGTTTATGCACAACATATTGAGATTTCTCCAAACACAATCGATCGTAAACCCTTTAATATGGTGTTCATTAGTCCCATTCATCGTCCATCTCGCCTTTAATTATGTACTCGTGTATCACACGTCTTTGGGTTACATCGGCTCCCCTTTGGCTGTTTCGATTACGTTTTGTATCTCAGCACTTATGCTGGCAGGATATGTGCTTTTGAGTCAAAAGTTTAAGGAAACATGGCAAGGTTTTTCGATGGAGTCGTTTAATTATGTTCTTGTTGGTTTAAAACTCGCCCTTCCGTCTGCTGCTATGATTTGGTCAGTTAATAGTTCTTGAATTTTTTGATGTGCATGATCTATTGTTCATTTTAATTAAAGTTGACATATTGTTTTTTTGGTGTTTTGAAGCTTAGAGTATTGGGCTTTTGAAATACTTGTGCTTCTGGCTGGGATTTTGCCAAATTCTGAAATAACAACTTCTTTGATTGCAATGTGGTAAGAATATATCCGGATAGTTTTTGAGTTTGGTTATAGCATTAGGGTGTTAGTCGTGTTAGGTTGGCGGGTTGAAAACTTGAAGTGATAAACCCAAATACGGCTGGTATGTTTATCCATAAAATAATATCAACCTTAACTTGGACAAACTTCAAATCGTGTAATCCTTTTATCTAAAGGAGTCAAAGAATTGGTGGGTTATAAACGGGTAAAATGTGTGATTAATGGGTTGGTGGGTTGTAAATGGTCTAAACACGTCGTAAGCTGGTTGGCAGATTAACCTTATAAAATATATATATTTTATTTTAATTATAAGTGGTATAATTAAATAGGTCAACCTGAACATGACTTGTTTAGTTAAACATGTTAAACAAGTCAACCCGAACATGGCCTATTTCTCGAATGGGTTAAAAATAACAACTCAAACTTGTTTATTTCTGTATCGTATTTGTGACGTGTTAACTATATTGTACATGTCAAAAAAAGGTTTTGGAGTTAGGGGACAATAGAATCAGTCTGTCCCCTGAGATAGAGGAAAGGTTTACCCTATCCAGATCATACCGATAGTTTATGTTCTATGAATGGGATTTTACTTGTTAGTTAGTTTGTTTGTTTGTAATGATAATCAGTTTTAAGGGGCACTTTGTTTTTGTCAGTGTAAATACACAAGCTATCAGCTACAATTTTATGTACGGGCTCAGTGCCGCTGCAAGGTTAGATGCAACGATCTTACTCCCTTCCAACTTTACGAAGCTGCTAATTTCGATTTTCAAACCCATCCCTGTTTAACAACATTCTTCAATTAACAGCACACGCGTGTCAAATGAGCTGGGAGCTAGGAATATCGAAAGAGCTAAACACGCCATGACTGTGACTCTAAAGCTTTCTGTCGTAGTTGCACTTGTTATTGTTTCAGCTTTGGGCTTTGGTCATAATATTTGGGCTGGCCTTTTTAGCGACAGTCCTGTGATCATAAGCGAATACGCTTCTATGACGCCTCTCTTGGTATTCTCCATCATGGTTGATTCTATCCAAGGAGTCTTATCAGGTTCATTTTCATATAAATCTAAATATTACATGTGTCAAGATGGGCATGTTGGGGTTAAAAGTGGGTCACTTTTAGTACGGGCCGGCCCTGAAAATTCGTGTACCCTGTTCGAGCTCGAAAAAATGTGCCCTAGGCCTTAACAAAATTGGGTATTGGGCTCGCCAAAGGGTTAATAACACCATAAGAATAGTTTTGTAAAGGGGCCTATGTTGGTGTTTGTATGGGTGTACCCAATTAAAAAAATATTTTACATATACATGGGCTTTTTTCATATAAAACGTGCCCCTCGAAATATCGGGCCCTGGCCGGTGGTCCTCCCCGCCCACCCCCAGGGCCGGCCATGACTTTTAGTACGGGCCGGGCTGGCTAGGCCCGTTTGTTTTTTACATTCATATTTTTTGCAGGGGTGGCAAGGGGATGCGGTTGGCAACATCTGGCTGTGTACATCAACATAGGAACATTTTATCTTATTGGCATGCCGGTTGCACTTATCCTTACTTTTCTACTGAATCTATATGCAAAGGTGAAGTTTTCAATGCATAATGTACTAGAAATCTGACTATGTTTGTGTTTTAATGTTATATTCTGCGGTTTGTATAGGGGTTGTGGATTGGCTTAATAACCGGTCTCTCGTGTCAAACGGGTGCCCTTCTACTACTAGTGTATCTCAACAGGTGGACGCGAGTGGAACTCAATGGTGGCAATAATTTAGAAAACGTGATCCATGTTTGACCGATTTCGTGTATCTAGTAAAAACAAAAACATAGAGAGATTGTGTACGGACTCATCTTAATGGCATCTACCCGTTTAGTTAACTTTTGTTCTATATGGATTTGTTAGTTCTTATTCTTTTACCTAGGTTAGCTTAATAAAAATGAATAATTAATGGG

>HanMATE43
AATACCAACCACATACGTCTGGTGCGGTGGTGCCTAATTCTAGAGTCCATGTAACTTATCACCCTTTTTCTACAATCAAACATTTTTCATGAGGGACATGCCGGAAAACTCTACTCCATTGATAGCAAATGCGGCCGGTGGTGGCAGTCATGGCGGCGATGATAGGTGGTGGTGGTGGAAGAAGGTGGTGGATTGGGAAGAGGCTAAGATTCAGATCTTATTTTCCCTCCCAATGATACTAACCAACCTTGCTTATTATGCAATACCATTAGTATCCGTCATGTTTGCCGGCCACCTCGGAGAAGTGGAGCTCGCCGCGGCTAACCTTGCCAACTCGTGGGCCACCGTCACCGGATTCTCCTTCATGGTTAGTTGTATTAGTTTTCTATCCTATCCATTGCAATCGGAGATTACTTCACAATAGACCTATTCTATTCATATAGTTTTTTTTTTTTTTTTTTTTTAATTATAGTTGACTTTTAAGAAAACATACCTTGTAGGGAAGTGGTCCTTATAATCTTAGAGAAGGATAGTGTTTTTGGTTTTCGGTTGTAATATCTAACTCGTGCGTGTTCGGGTTGATATGTTTAAGTGGATTTATTAAACGGTGACGTGTTTTATTCGTTTTATCAAACATTACGACCCATCAACTCACTTAATTAAAGAGTTGCCCCCATTTAGTGAAACATGTCTACTTACTAACCCGTTTAACACGCACACAACTTGATTATATTTGTTTACTCTGGCCCACATAATAAAGTCATATATGGCTGCTTAGTACACAATTGACTTTGGTTACGTAGGGAATTGGTATTCGACTACTACTTCTATATGTATATCAAAACAAGGATTATTATATATACATATATATATATACATAAAAAATGAATAGTAAATTTAATTTAATTATATAATAATATATAGCTTTTTATAATACTTTTATTATTTTATTATAATTAAAAAAACTGGAATTACACGCGGCCCAAAACATACTAATCAAGATTTAAGTACCCATTTTTTTGTCAATGTGGGCTTTTTAAAAGCCCAAAAGAGAATACAACAAGCATACCATTTTAGACATACTGATACAACCTTCATAACAATACCAAGACATGAACCTTATGATAACCACAAAAACCTCCTCTTCAAAGACTCAAAAAAGTTTTGTAGTGTCTTATCTAAACGAGTCGTGCTCGATTGATCTGGTTAACATGTTCAATTATACAAGTTGGGCGGGGTTGATCCGTCAATCCATTTAACTGAATAGGTCGACCAGCCAACCCATTTGCGATCAATTTACTGCAACCCTCCAACCTGTTTAGCACGTTTACAACACGTCAGCACGTCAACCTATATGACTGGTTTAGATAAATGGGATAAACATGTTGAGAAAAGATTAAATACAAATACTCTTATCGTACAAAACGTACGAATGGCGTGAAAAGTAAAAAAACACGGTAGCATTTTCGTAATTATCTTATTAGTAGAGTAATTATCAAATGTACAGTAATTATGATGCACGTGTAGAGTAATTTTGAATGACTAGTTGTTTGATCTACTTATAGAGTAATTTTGAAATTGATGTTGTATGATGCACTTTAAAGTAATTTTGAATGATATGATATCGTGTAGTAGTGTATTAATGATGAACTGGTAGAGTAATTATGATGCACTTGTAGAGTAATTTTGAATTATATGTTGTTTGATGAACTTGTAGAGTAATTGTGTCTGTTATGTTATGTTATTTTTATGAACTAGTAGAATAATTTTGATACTTTGAATTCAATGTTATTTGATGCACTTGTAGAGTAATTTTCAATTTTATGTTGTTTGATGAACTGTAGAGTAAATGTGTCTATTATATTTTTTGATGAACTGGTAGAGTAATTATGCTGCACTTGTAGAGTAATTTTGAATTGTATGTTGTTTAATGAACTTGTAGATTAATTGTGTATGTTATATTATTTTGATGAACTAGTAGAGTAGTTATCATACACTTGTAGAGTAATTTTGAATGACTAGTTGTTTGATGTACTTGTAGAGTAATTTTGAATAATATCTTGTAGTAGTGTATTTGTGATTAACTAGTAGAGTAATTATGATACACTTGTAGAGTAATTTTGAATAATATCTTGTAGTAGTGTATTTGTGATTAACTAGTAGAGTAATTATGATACACTTGTAGAGTAATTTTGAATTTTATGTTATTTGATGTACTTGTAGAGTAAATTTTGATAATTACTCTACGAATAGAATACTTACGAAAATGGCACCGCGTTTTTTTACTTTTCCCTTCCATTTGTACATTTTGTACGTTAAACGTATTTGTACGCGGACTTTACTCTAAACATATTTTATTCAGGTTACATGATTTTAATTATGTTTGAGTTAGGATTGATATCCTTAATACAAATAAACATATGGGTCGTGTTCAGGTTAACAATCCACCCCAACCCAAATCTTGCCAACTTGACACAATTGACACCTTTAATTTACAACGTGACACGGCTTACACCCCTAATATTTACTATTTCTTTGATCAGATTGGTCTAAGTGGTGCACTGGAGACACTATGTGGACAAGGATTTGGAGCAAAGCTATACAGAATGTTAGGAATATATCTACAATCATCTTGTTTGATCTCCATCTTCTTCTCCATCCTCATCTCAATCCTTTGGTTCTTCACTGAACCTGTCCTCATTTTTCTCCAACAAGATCCTCAAATCTCCAAAATGGCTGCTCTCTACCTTAAACATCTTGTCCCCAGTCTCTTCGCATACGCGCTTTTACACAACATACTAAGATTTCTCCAAACGCAATCCGTTGTATACCCTTTAGTATTGTGTTCCATGATCCCGTTGATCCTCCATACCGCCATTACTTATGTACTTGTGTATCACACTTCTCTAGCTTTCGTTGGAGCTTCCGTGGCTGTTTCTGTTTCTCTGTGGATCGCGGTACTTATGTTGGCTGGATACGCGCTTTTTAGCAGACAGTTTAAGGAAACATGGCAAGGTTTTTCCATGGAGTCATTTGATCATGTTCTTGTTACACTAAAGCTTGCTCTTCCCTCTGCTGCTATGGTTTGGTTGATATTTTCTTAATTTTTTTTTAATGTTTTTAAAACTTATGTGTGAAATTCGTAGGATCTACAAATACGCAATGTTTGTTTCCATCAACTTAGTTGACATGTTTTTGTTATGTTTGTTACTTTTTTTGCAGCTTAGAGTATTGGGCCTTTGAGTTACTTGTGTTACTAGCAGGGGTTTTACCGGATTCAGAAATAACAACTTCCTTAATTGCAATGTGGTAAGAATGTCATGACGGTTATTTGTCATGTGCTAAAACTGAACCTATAAACATTGTTTTGGTTATTAGATTTTCAAGAACAGATTGGTTTCGATTATAAACGGTTCAGTTATTTTGGTTATCGTGAAAAGTGATTCGGTTACTCACCAGTTGTGTTAACAAACACAACTGGTTCTCATACAAGTTTTGGTCAAATAAAATTATATAAGGGATAGTAATATATTATTTCTAAGAAGTAATTAAATATGTTGGTTTAACAGCAATTCATTGAGTTAATTACTGTTTTCGTCCCTGTGGTTTGTCAAAAATCACTATCTCAGTCCATTAGTTTAAAAATTGCAATTTCAGTCCCTGTGGTTTCACTTTTGTAACCATTTCAGTCCACCTCGTAACCATTTCAGTCCCTGTACTAACAGAATAAATGGATTGAAATGGTTACAAAAATGAAACCACAGAGACTGAAATCGCAATTTTTGTACTGATGGACTAAAATAGTGATTTTTTACAAACCATAGGGATGAAAACAGTAATTAACTCGCAATTCATTTATTATACACATAAAACCAATAGCCAAACCATGATGCTTAGTTATAGAATTAAACCATAACTTGTGCGGTTATTTCAGTTCTGTTTTCTTAGTAATGATTCGATTATTTGGTTTTTTTCTCACCCCGATTCTCTATTACTTATAATCAAGAAGCAATTTTTGTGTCTCAGTGTAAATACAGAAGCAATTGCCTACATGTTAACATATGGGCTCAGTGCTGCTGCAAGGTTAGATGCAGTGATCTTACTCCCTTTTGAACAAAGAGGAACATTTTAGCTTTTTTAAACCCGACCCGATTTAACAATATTATTAACTTGACAGCACACGCGTGTCAAATGAGCTGGGAGCTGGCAACATCGATAGAGCAAAACATGCCATGGCTGTGACACTAAAACTTTCTGTCATCCTAGGACTTGTTGTCGTTTTAGCGTTGGGATTTGGTCACGATATTTGGGCCAACTTTTTTAGTGATAGTCACACGATCATTACGAAATACGCATCCATGACTCCCCTGTTGATGATCTCCATTGTTCTTGATTCTATCCAAGGAGTCTTATCAGGTATGCATAAACATAAATCATAGGATTGTGAGACTGACTGGTCGGGTTAAAATAGGCCATTTTTAACATGGGTGGTGTCGAGTTGAAATGAATCATTTTAATAAGAGTTAAAAGCCACTTTAGTCCCTGTGGTTTGGGTCATTTTGCCAGTTTAGTCCAAAGGTTTGAAACGTTGCCATTTTAGTCCAAATAGTTTCAGACGATGCCATTTTAGTCCACTAGGTAAACTTCATCCATGTTTTCTGTTAACGAGAAGGGCAATTCGGTCATTTTATATGATCGAATTGCCCTTCTAGTAACATAATGGCAATTATGTAATTATGTTACTAGAAGGGCGATTCGACCATATAAAATGACCAAATTGCCCTTCTCGTTAACAGAAAAAATGGATGAAGTTAACCCAGTGGACTAAAATGGCAACGTTTGAAACTATTTGGACTAAAATGGCAACGTTTCAAACCTTTGGACTAAACTGGCAAAATGATCAAACCACAGGGACTAAAATGGCATTTAACTCGTTTAATAAGGATGGGGTGGAGTTATTCACAAAACACTGTACTTACTGTGGTAATTATTTAAATTTAGATTTATGTATAAAACAATTTAAGTGGTTGTATGCATTCATTATTTACTAAACTTTATATCTTAAAGAGTTAATTACTGTTTTCGTCCCTGTGGTTTGTCGAAAATCACTATTTCAGTCCATTAGTTTAAAAATTGCGATTTCAGTCCCTGTGGTTTCACTTTCGTAACCATTTCAGTCCTTGTGGTTTCACTTTCGTAACCATTTCAATCCATTTATTTTGTTAGTACAGGGACTGAAATGGTTACGAGGTGGACTGAAATGGTTACGAAAGTGAAACCATAGGGACTGGAATCACAATTTTTAAACTAATGGACTAAAATAGTGATTTTTGGCAAACCATAGGAACGAAAACAGTAATTAACTCTATCTTAAAAGTAACCCTATAGTATAAAACATAACCATAAAAGTGACCCTATAGTATAAATCATAACCATATTAGTATTAGCCTATGAATAAGTAAATGGGTCGAAATTCATTCATTTATAGGGGTGGCAAGGGGATGCGGTTGGCAACATCTGGCCGTGTACATCAACTTAGCAATGTTTTATCTCATTGGCATGCCGGTTGCAGTTGCCCTAGCGTTTCTGCTAAAACTATATGCAAAGGTGACACTTTTATTGTATAGTGTACAAGATCACGCCCTTTTTGATTGATCGGATATCCGTTCTAACATTATATTGTGAGTATGTGATTTGTAGGGGTTGTGGATTGGTTTGATATGTGGTCTCTCTTGTCAAACTGGTAGCCTTCTACTACTCGTGTATCTCAACAAGTGGACGCGAGCAGAACTCAATGGTGGCAAAAATTTAGAGAACATGCTTGTAGTTTAACCAAACATGTGTTTTTTAGTAAACCAAAAATAAAAAAGAATGTAGGGACTCATGTTTTGCTCTATATATGAATTACATTTAGCTATTGATTAATCTGTTGCGTGTTGGTATATGTTTTTTTTTTTTTTTTT

>HanMATE44
CCACGCTTTTCGTTGAAACCTGAAAGCATTTCAACAGACTATTTCTAAAACTGTAAGCACTCGCTTCTTCTGCTCACTTTGTGTATTATTTTTCCAGGTAAGACTCTCTCTCTCTCTCTCTCTCTCTCTCTATATATATATATATATATATATATATATATATATATATATATATATATATATATATATATATATCTGTGTGTATGTATATATACACACGTATGTATTTATAAATTTGATTTTAATCAACTTTTTTTTATCAAGTTAAAAGTGGAACTTGTTACTTTCTTAATACGACTTAGAATTGCATCGTGAGCTTATGTGTATTGCTTATAAACATATAGTGAAAATATTTAAAAAAAAAAAAAAAAAAAACTAATACCATTATATAACCCTACAAAAAGTAACTTGGGGTATGTCCTATTTTGTTTAAAAGTCATACCCTTTAGATTATTTTACTCATATCCTTTCATTTTATTCTTTTTAATTCATTTGTTTAAAAGTCACAACTTTTGTTCTTTTTACTCACACCCTTTATTTTTTTTTTTTCATTTTAATTCAAGAAACCAAAAATACAAAAAAATCAACGTACCCCCATAAGGTTATTCAATGTTATTAAAAGGGAATAGCAACAAGTTCAATCTGAAAAGAAACGAAATGGTTGCTTTCTTTAACCGACGTACCCACAATAATGTATTTAAATACGAGTTCAATCCAAAAGGCAACGGTTGATTTCTCTATTTGTTTAACCGACGTATCGCATTATAACCTTTATAAGAAACAGGTCTTTCATTATAACCCATTCACGACAATTCTGTAAATGACACAATGCTTCGGCTAGATCATACAAGAATCTTATCAAGGTGTTCATACACACAAATAAAGGAGGCACAATCTTTGAACCAGAAACAACATGAACAATTGTTTTCTTATCAAGGAAACATGTGTGTTTCTCTCGCACCATCAATCTCGCCGGAATCCATTGGTCACCGGATCCGTGACAACGAACCTCTCCAGACGCCGATGGTTTCCCTTCAGTCCTCATCTGTGGCTTTTAATCATCACCGATGCCACCGTAAATCCACCCATGATACAACCGTTGTCAACATGAACCAGGGACATCTCCATCTTCGAACCCATGGCTGGCCTCTTCATGGTTTTTCTCCCTCTCTTCCGGTTCTCTCTGTAGGTGCTGATGATTGTCATTCTTTGTATAAATTTTATGTATTTAGAAAGTGTATATGTTTGTTTAAGAGAGAAGAAAGTGAGAAAGAAAATTGTGTGTACGTATGTGCAACAGTGCAAGAGTGTAGTGTGTTTTGTCAAGAGATCGGTGAAACCATGTGTTGGAAGGTGACGGTGACATGTGTGCCCAATATTGAGTAATCAGAATTTAAGTGTAGTAATATACATGTCACGCTATTTAAATACACTGTATTACTAGATGAGGGAAACAGTCAATTGGTTGATTGTCTGAAAACCACCCAAGGTAGGTTGCTTATATGTTGGATTACACCGTTCATGTTATAAACGCCCATAGGTAGCGACCTTAAAAGTTAAAAACCACCCGTTTCATTACTTGAATCTCTGTGTTCTAATCGGTTTCTATACTATGTAAGTATGTATTAAATACCAACCAGTTTTTGAATGGTGCTTGGTATCTTGGTATACTATGGTAAACTCCTCAAATCTTAAAATGTTTTTAAGATTTCACTTTCATGCATAATATTATAGATTTTCTGTTTGAAATCCTTTTATGTTTTTAAATGTGTATTTAAACCTACACTATTTGCATATATAGTTTTTTCTACTTGCAAAAAATTGACCCCAAATACGTGGATTTTTGTTCATCCATCAAGTACAAACATTTTCAATCCACAAATTAGTTGGAACTTTTTAGTTTTTTAAATGTTTCTTGAGTTTAAATTAAGTTTTTATACTTATATTTCCATTTCGTATGCTTCTTCTGTGAGACCTATTTCTTTCCGAAACTTTAACATAATGTTCAAATAATCTGCAAAATTAATGAGACTTTTATAGATTTAAAAAAAAAAATATTGGCAAGAAATAAATGAATAAAGCCACACTTAAAGATTTTTATGCATATAATTAGTTAAATAATTTTTTACGCAAAAACATATAATTGTAAAATCTATATTATCACTATAATTTTTACATCTCATATAATGATACGAAACTTAGATAATTATCATCCCGCCGCAACGCGCGGGGTGGCATTAACTTGTTAAAGAACAAACAATAAAACATGTGTTTTGTTATAGTTAGGGTCCGATATTCATAACTTTTTGACGTTTCTTTTGTTTAATATATTGCGAAGTTGGTAATTATATGTACCATGGTTTGTGAAGTGTATAATGATTATGCAGAGCGTAAAGGTTTCTTTGTTATTTGTTTGGTCTAGAATTAACTGGATTGTGCGTAGAGATAAAACGGAAAATAAAAATGGACAATGACGTGGGAGTGCAAGTGTGTTGGAACTCTATTTGCACCACATGGTACTACCTGTGGGCCATATCATGCCTACGTTGCGTTTCAAATAAATTGAATATATAAATAGAAAAATAGATATAACATGGGCCGTTAATCTATTACAGTTGTTCTATGGGCTGCTATAATTTATATCAAGTTGATTATTAGGACGATTGAAATCAACGAAAAAAATATTTGTCATGTGTCAACGTTATATGCTTGTTCATATTCAATAGAGCCAAAACCATTCTTTTTGAAACCCGAGAACCCAAACCCGAAAAGCTGATCCCAAAATGGGAACCCAAACCCAGTATTGACTAGAATATATAGTCAAATCTGATTATAAATTATATTGTGGTGATAGATTAGAAGTTTGTTTTTTTATTTAATAATTGTTCGGAGGTTTAGTCTGCTATTGCTATTGCATATATAGTCAAATCTGATTATAATGTCCAGGTAGAAGCTGCATTGCAATGGCCCATAAAAAAATTAAATGCAATCTGATTTCACTTAAATTGCCTCTAACCCTGCTTTGCTAGGTTTTAATTTAGCCATAACATACATGTAAATTCCATTTACTCTTGCTGATAAAGCATTCCACACATTTTCTCTCTTTTTTAAACAAATAATATTTTTGTTTACAATTCTAATAAAAAAATATTTATGTTATGATGACCTTAAAATGCCCGTCCACCGGACGGGTATAGAACTAGTTGACTATTGACCTGACCAGTAATTGGATTGGGCAGTTTACTGTTCGATCCGAATAATTCATATCATTCCAATCACCATTTTCCGTCATATTACCCACCTTTCCTCCCCCTAACATCAACCTTGTTATCACTATTATACTAAACTTTAACGTTCAAAGACGGCTTAATCTTTCCTGAAGCCTAAAACGGAATTCGAATCTAAGGCTTTTCTTATAGAAAAACCTTTTAGCTAGCCTACGCATTTATCCCTACCTTAGACAGGCAACAATAGACTAAAATAATTATATCCTGAATATAATATATATGATATATACAAAGATAAAATAATGTATAATAAATAATATGAATAAAAAGTTATTTAGAAATGAAAATTTTGTGACCCTAACAATTTGGGGTCAATATCACTAATATGCTTGTGAATTGTTTGTTTTTAGGATGGACGATGGGATCGACACAAAGCTTCTTCGACACGAAGAAGAAGAGGAAGGTGACCTAAAACAAAGAATATGGGTAGAATCGAAAAAGATATGGAGGGTTGCGTTGCCAGGTGTCATATCAAGGGTTTGTGCATTCGGAACTATTGTTGTCACTCAGTCATTTATTGGACATATTAGTGACATAGATCTTGCTGGCTACGCACTTGTTCAAACACTTAGTGTCCGATTTGTCAACGGAATACTTGTAAGCTAACCATACTTGTCTAGTTATAACTAATAAAATGGTCATTAAAAGCCATCTATCCAGACCAATATAGACTTTATCCATTAAAATTGACCACTTTCCTTATTACTATTATTCGAATGTATCATCAGTTGGGAATGTCAAGTGCAACCGAAACCCTTTGTGGACAAGCATTTGGGGCCGGACAACACCATATGATGGGTATTTACTTGCAACGATCATGGATCGTTGACTTGATCACTTTGACCGTTTTGCTCCCAGTTTTCATCTTTGGTACCCAAATCTATAAACTTGTTGGTGAGGAAGAAGCGATAGCAAACAGTGGCGGATACATATCATTATGGTTCATTCCTTTTGTCTATAACTTTGTTTTTAGCTTGACTATACAAATGTATCTACAAGCACAGTTAAAGAACATGGTTATTGCATGGCTTTCGGTTTTCCAATTCGGTATCCATATACCTTTGTCACTGCTTTTCGTGTATAAGCTGAACATGGGGATCGCGGGTGCCATGATTGCACTCTCGATGTCTTCGTGGTTTCTTGTGATTGGGGAATTCATATACATTTTTGGAGGATGGTGTCCTAATTCATGGAAAGGGTTTACGGTAGCTGCCTTTAAGGATCTTGTTCCTGTTGTGAAGCTCTCATTATCATCTGGTGTGATGGTCTGGTAAGTATCTAGTGTAACATTTTTTGTAGCAAAAGGGTGAATCTTGACTTTCAGATCTGTGTGCTACCTTCATTTACAATTTTGACTATACAATGTCAAACTGAATGTTTTCAATTTAAAAAATGATATGTAGTCTTTCACAGGAACACTTCATATCTTTTCTGACTATTGTGATTTTTCCAGTACTATAAATGTGGTTATCTGTATGTTCTGACTGACATATAAAATTCACATGATTTATAAACATTTGAATTTACATCAAGATAGATGGTAAACGGGCAACAAGTTGTGCTTCTACTCATTTTTGAATAGCAAAACTAAGTCTTCTAAAAACTACGTCCATAGATCTCAGGGTCATAACATTGCTATGTATAACCCTTTGAACTCGAGTAAGTAGGTCAACAGCTTCTGACGTCAAGAGACGAAAAGTATCAAAAGCAAATGAGATAAACATGTGCTGGTTGTCAATATTCAATAAGTTAAGAAACCATTTGTTTGACTTTTAATGTCAATCTGTGGTCTGATTTTTGTTTTTATTGTCTAGCTTGGAGTTATGGTACAATGCTGTTCTGGTCTTACTTGCCGGATACATGCAAGATGCCGAAGTTGCAATATCCGCCTTCTCGATTTGGTATAAACTTGTGCTACGATTTATCGTGTTTTGATTAATTTCAGAAGATAAAACTCATGTTTGCAACTTTATTGCAGCCTGAACGTTAACGCATGGGAATTCATGATAAGCCTTGGTTTCTTAGGTGCTGCATGGTGAGTGATTGATGGTTCTTTGAGAATTTTTCAGTAGTTACATTTCTATATGCTTTGACCTGTTTCCCAACCCATTGTTTTGCGAACACCATGTTTTTGTCCTTAAACATATTTTCTTTTTTCTTTATGTAAGTGACTGATACGACTACAATTGTAACTTGAACATGTATAAAGCGTTCGGGTGGCGAATGAATTAGGGAGGGGAAATGCGAAAGCAGTAAGGTTTTCTATACAAGTCTTGTTGGGGACTTCCATTGCTATCGGGGTGTTCTTCTTTGTTCTTTGTTTGGCCTTTGGCAAAAAACTCGCGTACATGTTCACAGATGATGAAAGAGTTGCAGATACCGTATCAGATCTTTCTTTGCTTCTCTCTTTCTCGGTTTTGTTGAACAGCATTTACCCTGTACTCTCTGGTAACTCCTTCGGTTTCATAAAACACCTATATTCGGAAATGTTTACAAAGCTAGCGGTAAATACTAAATAGAGATAGATATTGTTATCGATCAGGGGTGGCGGTTGGAGCGGGTTTGCAGTCAGCTGTAGCAATCGTTAACCTCGTTTGCTTTTACCTCATTGGTATTCCATTGGGAGCTTTGCTCGGATATCTAACGAGTCTTGAAGTTAAGGTACATTTCCAAGAAAGTACTCTTATATAGTCGTTTTTTCTATGATTAATCGTATAATTACTTAATAGGGTATATGGATCGGAATGATTGGTGGTGTTTTAACACAAACGATTACGCTTGTATACATGACTTGGAGAACAGACTGGGATGATCAGGTAACATCGCAAAAAAATGAATTATATTTTTATATATGGGCGCGTTTATCTCATATGTACATGGATTGTTCTTCGTCTCGTGCAGGTCAAAAAGGCTTCAGAACGCCTCACGCGATTTTACTTAAACTCGGACGGGCAAGTTTCTAACTAGTTGCGGTCTTAGTCCATCTGCATATATCTTTTCTATTTTTATCTGTATTTTTTTTT

>HanMATE45
ATGTATCAACAGTTGGGAATGTCGAGTGCAACGGAAACCCTTTGCGGACAAGCATTTGGGGCTGGACAACACCACATGATGGGCATTTACTTGCAACGATCATGGCTCGTAGATTTCATTACTTTGACAATCTTGATCCCAATCTTCATCTGTGGTACACAAATTTTCAAACTTTTTGGGGAGGAAGAATCAATAGCAAACAGTGCTGGATACCTATCACTATGGTTCATTCCTTTCGTATATAACTTCGTTTTTAGCTTGACAATGCAAACGTATCTACAAGCGCAGTCAAAGAACATGATTATTGCATGGATTTCGGCTTTTCAATTTGCTATCCATATACCTTTGTCACTGCTTCTCATTTATACGCTGAACATGGGGATCCCAGGTGCGATGATTGCAATGTCGATGTCATCGTGGTTAGTTGTGATTGGAGAATTGGTATATATTTTTGGAGGATGGTGTCCGCATTCATGGAAAGGATTTACAGTTGCTGCTTTTAAGGATTTGTTGTCTGTCGTGAAGCTCTCAATATCCTCAGGTGTTATGATCTGGTAAGATTTTGATATTTTCAATATTGAAAGCCAAATTATGGCAGTATTTTTTATATTAATTAATACATGTAGCCTGGAGTTATGGTACAATGCTTTTCTAGTCTTACTTGCTGGATACATGGAAGACGCAGAGGTCGCGATATGCGCATTCTCCATTTGGTATTAAACTAGCTCGTGTTCAAATTTTTTAAATTTGATTCATTTTGAAGAACCTAAATCTCATTTTTATGCATTTTGGCAGCCTGAGCCTTAATATATGGGAGTGTATGATATGCATTGGTTTATTAGGTGCTGCATGGTACGTGATAAAGGATTTGATACGCTTTTTGAAATTAATCACGACACTATAAAAGCACAAATAATTCTGTTACCAATACCTGGCATGCCATCTTTTTCGAGGAATTTGATGCTATTCTCTTCATGTGTGACTGATACACTATGTAATATATTTTTAACATGTATATATGTTTATAGTGTTCGAGTGGCAAATGAATTAGGGAGTGGAAACGCTAAAGCTGCAAAGTTCTCAGTAAAAGTTGTAGTCTGGACTTCGATAATGATAGGCGTGTTCTTCTTTGTTCTTTGTTTGGTTTTTGGGGAAAAGGTTGCATGCTTGTTTACAGATGATGATAGAGTTGCAAATGAAGTATCCGATCTTTCTTTGCTTCTTTCTTTATCAATTTTGTTCAATAGCATTGGTCCAGTACTCTCAGGTAACTCCTGTTTTGGTCTTGTTCACATATGCATATGCACTTTCAAATTTTGTGTTTTATCTATTTTCTGAAAAGTTTAGTATGTAAAATGCATAATCACTTTATAACATAAAGTAAGTCTTGTCACTATTTCAAGAAAGATCTTCTTAATTTCTATTTGCTCAAAGTTAGGAAAAATCCTATTGTTTCCAGGGGTGGCAGTTGGAGCTGGAATGCAGGGAGTCGTAGCAATCGTTAACCTAGTTTGCTTCTATTTGATTGGTATTCCATTGGGAGTTTTGCTTGGATATTTTACGACTCTTGGAGTTAAGGTATGTATAAATAGTGTTTAGCAAACTAAATTCGTTCATGGTGAAGCTAGATCTCTATGATAAATTCGTACTTGATAGGGTATATGGATCGGTATGATTGGTGGTGTTCTAGTGCAGACACTTGCACTTCTATTTATGACTTGGAGAACAAATTGGGACGACCAGGTAAATTAA

>HanMATE46
ATGTGTCAGCAAACTTCATCACATTCCTATGTCAAATGTGACTCAACCCACGAACAATCCGAAATCTTCAATCATTTGATCCCCAAAACCACTGAAAACAACCAACCAACATTACCACCACCAACACTTAATCATGTCAAGCCCCACAAATCCCAAATCTCATTAGCAATCCAAGAAGCCATTGAGATATCCCACATCGCAATTCCCATGATCCTGACCGGGATACTAATGTATTCCCGGTCAATGATCTCCATGCTTTTTCTTGGACACCTCGGCGAGTTGTCTCTCGCCGGGGGGTCACTCGCTGTTGGCTTTGCCAACATCACCGGATACTCCATTCTCTCTGGCCTTGCCATGGGAATGGAGCCCATTTGCGCCCAAGCGTTTGGCGCCGGAAAACACAAAGGTCTCGGCCTATGCTTACAAAGAGCCATTCTCCTTCTACTCTTCACTTCATTACCCATATCCATTTTGTGGATCAGCATGAAAAAAATCTTGATTTTTTGTGGGCAAGATCAAGAAATCGCCACAATGGCACAAAGCTATCTTCTTTATAACCTCCCTGACCTTTTCCTTCAATCTTTCTTACACCCATTACGAATCTACCTTCGTTCTCAATCCATAACCCTACCATTAACATATTGTGCATCTTTTTCAATCATTCTTCACATACCCATCAACTATTTTCTCGTCACAAAGCTTCAAATGGGAATCAAAGGTGTCGCTATCAGCAGTGTTTGTACCAACTTCAACTTCGTAGCATCTTTAATCCTTTACATAATAATCTCCGGTGTTTACAAAAAAACATGGGCAGGCATGTCAAACTCATGTTTTAAAAACTGGAACATGCTTTTAAACTTAGCGCTTCCGAGTTGTGTATCAGTCTGTCTCGAATGGTGGTGGTACGAGATTATGATCTTGTTATGTGGGCTACTAGTTAACCCTAAAGCCACCGTGGCTTCAATGGGTATATTGATCCAAACCACCGCGTTAATATACATATTCCCCTCATCTTTGAGTTTTAGTGTGTCAACTCGGGTTGGTAACGAGTTGGGAGCGGGTCAACCACGTAAAGCAAAACTAGCAGCCGTTGTTGGAATATGTTGCAGCTTTGTTTTGGGTTTTTCAGCTCTTTTGTTTGCTACCAGTGTACGGAACTTATGGGCGGTTATTTTCACACAAGATAAAGATATCATAGCGTTAACATCGTTGGTTTTGCCGATAATCGGGTTATGCGAGCTCGGAAACTGCCCACAGACGACCGGTTGCGGTGTTTTGCGAGGGACAGCCAGGCCGAAAATCGGGGCGAATATTAACCTGGGATGTTTTTATCTTGTGGGCATGCCTGTGGCTGTGGTTTTGGGATTCTGGTTGAAATATGATTTTAAAGGGTTGTGGCTAGGGATGCTGGCGGCTCAGATGTCTTGTGTGGTGGTGATGCTGGTGGTGTTGGGGCGGACGGATTGGGTGGTTGAAGCGGAGAGAGCTAAGGAGCTTACACACGGTGGTTGTGGTGGTGGTGACATTGGTAAGGATGATGCTGACAGCGAAGAAACTAAGGAAGAGAATTATAAGTTAATCAAACCTGCAAACAAGGGAGAAGAATCTATGGGTTTAGGGGATGATTTCGTTTAA

>HanMATE47
CAAACAATACCCACTACTCTCTCTTGGCTGAGAAACGCTTGATATATGAAAGGGACAATCTCAATTTTCAACCATGAATTTAAAGAATCTACTAACTTCTTTTATTTTCTGTTCTTCTTCTTCTTCTACTACTATAAAACTGTTACAAGTCTGTGTTTTCTTAACCACCATAACTCTCCCTTCATATTACTTTCACCATTAATTCAAACTCCTTCAAAGTAATCATATGTTTCTTGTTTTCATTTTCATGTTTCACTTTCTTCATCTCTATCTTCATATTTTTGTTTCATTCCTGCTGTGTGTTGTTGTTTTTGTCCTGATATATAGATATAGATATATAAGATAAACATGGATTTCAAGACTTTCATGATCCATAATCTTGTTTGGTTGTAGGATTGTTGCAGGGAATTAGGAACTGATCAAACGAAGGAAGCTTTTGTTTGAATATTAATTGACAGTTTTGCCCTCCAATCAAGGGGTCATGGCTCATAAAGATGATGGACATCCATGTGGGATCTCCATTTTCTTTAAAGATGCTAGGTACTTTTCTATATACCATATATAAATTGTATTATAAAATTACAAATATTATTTTTGATGTTTTTATTATATATTTCAACAAAATTATCTAACTTTAGGATTTATTTCGTAAATTAATATAATAAACTTTCGAATTCCATGACTTAAAAGAAGTTAGTTGAACCAATGGGTGGTGGTCCATTGGCAAAGACAATGTTTTTAAACACCTTGGTAGGGGGAGGTTTTGGGTTCAAGTCCCATAGACGACAGGAGTAATGAAATTTGCCGTTCAAAAAAAAAAAGTTAGTTGAAGAAATGATTGTCTTAAAAACTTCAACACAATTGGTCAATAAGACGTCTCTTACACGCTTATGTTATCCTTCCTTAATTCCGGACCCTTTTGACTGTCACTTGAGTATTACATCATCATCATCTCCTCTCATCTCTCACCTCCATCCTTGAACCAGACTATACCCATCCTCATCTTTCACCCTTTCTAATTTAAAAAAAAAAAAAAAATTAAACAGACAGAGAAAGAGAACATGAGGGGGGGGGGGGGGCGACAAAGGCCACAGGCTTACAATGATTTCATGGGACCAGGGGAGGCGGTGTAGTGTTCCCCTGCTACCCCACCTCAGCACCCTGGGGAGATTCCGCTTGTATAACACATAGCCTTAGTGTGACAAAATTCATCTCGTCCCATTCTGCTTCGTCTTCACCCCCTCTCTAGTTTGAAACAACGAGGTGGTGATCCCGTCCCTCCGGCTGATCTCTTCCCACTCCATCCCGCACAACCTTTTCCTTATTTGTTTATGTTACTAATCGGTATCTAGCCACTGCAAAGGGGTGTAACTTTGTGGTACATAAAGGTAGGGGTGGTGTTCCCGCCAATACCTTATTACACCTCAACCCTGTCTCGTTACTTGTCGCTTTCATACCGTCTACCCGTACAACGCATTTATCTTCGTAAAATCCGAGGAGTGAGATGAAGATGCTAGCCTCGCATACTTAAAATGTATAAAGTACATATAACTAGTTATATATAAAAACTTCTCAGGTTAACTTTTAAACAATAAAAATGAGATACTAAAATAATATCTATCAACCTAGCTCTCGCTTGCTACACTTTTAGAAGAAGCACCTGAAGCTACACCTCTTAACAAAATTACCTTATAATTTCATGAGATGTGACGCTTCACATAATTGAAGTGTTTTCCGCATCTTTACAAATTACACCTACCTCACATCACACCTGAGGCGCATTCCCACAATGGCAGACCTACTCACAAAGGGAGGCAACCACCCCTCTTGAAAAGAAATTAATGGTATATCTACTCAAAAGCCCTGATCGTTCCCTTTAAAACATCACCATTTTAGTCCACTGGTTAACTCTATCCCTTTATTTTGTTAACTAGAAGGGCATTTTGATCATTTTATATGTAATTCTGTTAACTAGGAGGGCAATTCAATCATATAAAATGATCGAATTACCCTTCTAGCTAACATAAAAAATGGACGGAGTTAACCCAATGGACTAAAATGACAACGCTTGAAACTATCTGGACTAAAATGACAATGTTTCAAACCTTTGGACTAAACTGGCAAAATAACGCAAACCACTAAAAAAATTAAAAAAAAAAAGAATATCTAAATCCACCGGTGCATCTCCATGCACGCTTATTTAAACCAACACCCCATGTGCCTTTTTTTCCTATTTTGTGTTCATGAATCTTCTTCATCTGTTCCTCTTTCAATATTGTTAATTCTCAATTGAGTTAATTACTGTTTTCGTCCCTGTGGTTTGTCAAAAATCACTATTTCAGTCCATTAGTTTAAAATTTGCGATTTCAGTCCCTGTGGTTTCACTTTCGTAACCATTTCAGTCCCTGTGGTTTTACTTTCGTAACCATTTCAATCCATTTATTCTGCAAGTACAGGGACTGAAATGGTTACGAGGTGGACTGAAATGGTTACGAAAGTGAAACCACAGGGACTGAAATCGTAATTTTTAAACTAATGGACTGAAATAGTGATTTTTGACAAATCACAGGGATGAAAACAGTAATTAACTCTTCTCAATTTCTATAGTAAACTAAGACCTATAAGTACAACTACCTTTAATGAGGAACATATACGAACATGATCTTTAGATCTAACCGTTTTGTCGAACATATACCTGTCATAAAAACTTTTTTCTCAAACTTCATAAAAATGATAAATAACATCATTAGCACATGTTCAAATTATTATATTTAAAAAATAAAATTATGCAAGAGTGGAACTGCAGGTTAGCATTAAAAATGGATGATCTTGGTGTGGAAATAGCAAAAATAGCATTACCAGCAGCACTTGCTTTGACAGCTGATCCTATTGCCTCTCTTGTTGACACAGCCTTCATCGGTCAAATCGGTAATTTCATTTTGAGTAAACTTCTGTTTTGCTTCATGTGGTTTGGTCGTTTTAACAGTTTTGCCCCAATCCTTTAAAAGTAGCCATTTTACCCTTGATGTTTCGGTGTTGTCACCAGTTTGCTCCCCGCCGCACAACTTTCTCTTTATTGAATGATTTAACTGAGTTAAGAGCCGGGGAGCAAACTGGTGACAAAACAGAAACATCAGGGAGTAAAATGGCTATTTTTAAAGGATTTGAGCAAAACCATTAAAACGACCAAACCACAAGGAGCAAAACGGAAGTTTACTCTTTCATTTTTTAGCTTCAGTCTTAAAGAGTATATTTATAAAATATTTAAATATTACTTAGTTTAAAATACATATATTTAAATATTACTTAGAGATCATGTAGATGTTTTTATGTATGTAACAAGTATACAACATTATATGTTATTCAGGTGCAATCGAACTAGCTGCCGTTGGAGTTTCGATAGCGGTATTCAACCAAGTATCAAGAATCGTGATTTTTCCCCTAGTAAGCATTACAACTTCGTTTGTGGCCGAGGAGGACGCGGTCTCAAACTTGAGTAACGAAAACTTAGAAATGCACGAACAAACGGAAAACAAAATGTTGCTCCAACAGGAACACAAGAGTAATATGTTACAAACACTCATTCCATTATGACATCTAGCATTTTTGTTTCTCATGAAAATCTTTGTTTCAAGATATTTACTCCATTTGTCTCATGTTTTCATATGTTTAGTGACCGAGTCACCCGATACAGAGTCGCTTGTTACAAGCCACAAGAAGAAGCGGATAGCGTCCGCTTCTTCTACTCTAATCATCGGGAGTGTGTTGGGGTTCTTGCAAGCCGCGTTTTTAATCATTGGAGCAAAACCCGTGTTGGGTTTTATGGGGATCAAATCCGTAAGTACAAAAATCCATGTTTATTTTTTAGGGTATGTTTGGCATGGAGCTTTTAGGAGCTTCTATCTTTAATCTTTTAAGAAAAAGCTCCTAATTAATAAAAAGTCTTGTTTGGTTGAAGGAGCTTTAAGCTTTTAGGTTAGGAGCTTGAAGCTTTTGGTTAAAAGCTACTAGTAGTAGCGTTTAGAAGAAGCTACAAGCTTTTAGGGAAAAATTGACTAATTTAACCTCTAAAAATAAGGAACTTTTTAATGCACCAACTTTCTAAATTTTTAGTTATGTCTATTTTGGTCATTTTATACATTTTATTAAAAGCTTCAGCTACTCTACCAAACACCAAATATATCTAAAAAGCTACAGCTACTAGCTACCAGCTACCAGCTACCAGCTTCCAGCTTTCAGCCACCAGTTACTTTTGCCAAACATACCCTTAGTAAGGGTTAAGTTGCTGTACAAATGGAAATTTTTCCCCTACTAATTAAGCACGTATTTTAATCCCATAATCAATAGCAGATTTAGAAGAAGAATTCTAGGGTATCCTAATTTTTTGACTCAGGGGTATCATAATATTTGTTAAGGAATATACAATACATAAAATGGAGAAGATATTGAAGTTTTTGCACTAAATTTGCAGTTCGCTGACAAAGTTGAGAGGTAGCCTAGGCGACCCCTTAATTATATGCCAGCTCTGCCCCTGCCTAGAATCCAAAAAAAATCGTGATTTATACTAGTAGAGTAATACTGTAAAATCACGATATTTTTTTTATTTTTTATTTTTTTAAATTTTGCAATTAAACGTTAATTCTTAAGTAGTAGGGAAAAAAAATTTAAAAAAATTCCTCCTTCACTTCTTACTTTAAGGGTATTTTGTGTGTTAAGACTCATTTGTATTTGATCTTTACACTTATTTTTTAGTAATATGCATTTGTATTTATTTTACAAGTTATAGATACATACATGTATATAAAATGTATGTATGTATAGGACTCTCCGATGTTACATCCCGCACAACAATACCTAAAGTTAAGATCGCTTGGAGCTCCAGCCGTTCTACTTTCATTGGCGATGCAAGGAGTCTTTCGTGGTTTTAAAGACACAAAAACTCCTTTGTACGCCACTGGTAAGTGAAATGACCATATTGCCCTCTTCGTTACTTAATTAATTTCTTGTCTAATAACACTCTAATTTTAGTGGCAGGAGACGTGACAAATATTATTCTAGACCCAATTTTTATGTTTGTTTTTGGTCTTGGGGTTAGTGGTGCAGCCATTGCTCATGTTATGTCTCAGTAAGTGAGCTCTAAAATTGTGTTTTTCCAAGTTCAACAAATAGATTCATTTTGAATAAATATTTATTGATAGTATTATATTTATTGATCTTTTGACACTTGTGTTAGGTACTTGATTTCTGTAATACTATTTTGGAAATTAATAGAAAAGATCGATTTCGTATCACCTACATCTAAACATCTTCAATTCGGTCGATTTCTCAAGAATGGTGAGTCTTGGAATCGTCGAACTAATTTGTATACGATTACAAAAATCGACTCGCTTTTTTCAGATTATGTTTTGGTTTAACTTTTTAACAGGCTTTCTGCTATTGATGAGAGTTATGGCTGTAACATTTTGTGTAACATTGGCTGCATCAATGGCTGCAAGACAAGGGTCAACCACAATGGCTGCATTTCAAGTTTGCTTGCAAGTTTGGCTAGCAACGTCACTTTTAGCCGACGGTTTAGCTGTCGCTGGTCAGGTATTCAACTTACCCCTAGAAATCGGGAAAAAAAAACCAAACCCGCTAGGAATACCATTCATCTCATTCTCTTAAGTTCTGACACTTAATAAACCATTCATCGTCATGTTTATATATTCGAAGGCTATACTTGCAAGTGCGTTTGCTAACACGGATTATGAGAAGGTCACCGCAACTGCTTCAAGAGTTTTGCAGGTAAAGTTTCTGGATCGCGTTTTGCAATATTATGTCGTGATAATTTCAAACTGACTGCATCCATTGGGAATGCAGCTGGGTCTGGTTCTTGGGGTCGTATTGGCGGTTTTCTTAGGGGTCGGGTTACACTTTGGGGCAAGACTGTTTACAAAAGATGTTGGGGTTCTACATCTCATTAGCATCGGCATACCGGTATTACAACTCAATGAAAACTAATCTTTCCACTAATTACAAGTCAACTAACGGTTCAATTCTGTTTCTGTATCAGTTTGTAGCAGCAACTCAACCCATCAATGCGTTGGCCTTTGTTTTTGATGGTGTGAACTTTGGAGCATCTGATTTTGCATATGCAGCATATTCTATGGTAAGCTCATTGACACATTTGGGGCGGAAATTGTGTCAACGACTTGAACATGAACACGAACCATATACTTATTCGTGTAAAGGACGTCAACCCTAACCTGAACACACTTAAAATCATGTAACTCGAACACATCCCATGCAATCCACTTACCTAAACGGGTTGGCGGTTATAACGGGGTGTAAAAAATGAATTAAATGGGTGGGTTGACCTTATAAAACATATATTTTTATTATTATATTAAAAAGGTTAACCCATTAGTAAGTTTAATTAAATGGGTTTAACATGTCAACCCAAACACAACCCGTGTAATTGGAAAGGTTAAATAGGTGAACCAGAACACACACCTCTTATTAAACTATAACAATCCAAAACTTGATTATTCTTCACGTCTTGTCATTTTTATTAAACTACGACAATCCAAAACCTGATCTTATTCGTGTCATTGTCATATTAAACTTTTGTCAGAAATTGCCACCCTTGTTCACAATTCTGGTTTCTACATGTTTGCTCTACTTTCTAAGTCCAAATAAAGGACTTCAAATGGGATAAATCAAATAAGAAGAATGAAACTGCTTCTATTAAGGACTAACAACTGTTATCGAAATTTGAATGTTAGGTTTTGGTTGCTATGGTTAGCATTCTATCGCTATTCATCGCCTCTAGCCATGGATTTGTCGGACTATGGGTTGCTCTTACTTTCTACATGAGTTTGAGAGCATTTGCAGGATTTTGGAGGTATACATTCTTGTCAAGAAAACCGTGAGCCCAAACAAAAGTTTTGGACAATACCAACCTGAAAAAGAGGGCTCATGGGCTATAGGCTAATGACCTAATGTTACTCATTTTTGTGTCTATTTCTCTCTGCAAGCATCTTGAAGTTCGTTCATCATTGTTTTCTTGCAGGATAGGGACAAGAACCGGACCGTGGTGCTTTCTAAAGGGTACATCATAGATTCGCTAGACGACACAGATATTTCATACTTTCATAGCATTATCCATCCCTAAACAAGTTTGGACATCTTAGTAGTGTCTACTACATTTTCATGGTACATGTGTATACTAGTACATCTGTATACTAGTTGCGGTTCTTTGGTTCTTGGAGCCGTTTTGTGAATTCTGTATGTAGTTAAAGACAATACAATACAAGATTTGAAACGTATGCAAGTGTATGTATATTACATGCATGA

>HanMATE48
TCTTATCTCTCTCCCTACACTTTTATGTGTGTGTATCTCTCGATTATAATATTTTGTATGCATGAAGACATCAATGCCTTTTATCAAATCCTATATCTCCATCTTATACAAGCAAACCATGCCAGATTACACTCAAATAATTCTCATAGTTCCCATGGTAAGCAACCTTAATCAATACTTTATAATAAAGATAGATTTATAAACATGTTATGTTATAATTTTTTGTAGGTAATGGAGGAAATGAAGATGATAACGACTATAGGGTTCCCGCTCTTTACCATGGGGTTGGTGAGTTATCTAAAAAATATGATTTCGGTTGCATGCATGGGAAGGCTAGGGAGACTTGAGCTAGCTGGTGGTGCACTAGCCATTGGGTTCACAAACATAACGGGCTACTCGGTTCTATCAGGGTTGGCTATGGGGATGGAACCACTTTGCAGCCAAGCTTTCGGTTCAAGAAACTTACACATGGTTAACCTATCGCTACAACGAACCATACTTATGTTATTATGTGCATCACTACCCATTGGGATTCTATGGCTTAACCTTGAACCGATCATGCTCAAGTTACACCAAGACCCCGAGATTACACACATTGCTAGTTTATATTGTAAATACGCAGCCCCTGATCTTATTGTTTATTGCATTTTAAACCCTTTACGTATATTTCTAAGAACCAATGGGAAAACATGGCCATTAATGTGGTGTACCTTACTATCAACACTTTTACATTTTCCAATTGCCAACATTTTAGCCTTCACCCTTAACCTTGGTCTTCAAGGGATTGCACTGTCGACAATTATCACCAACTTGAGTGCATCGGCTTTCATTCTTGGCTACATGTTTTTCACGCATACCCACGAGTCTGAACCGATGGCTGAACAAGAGTCACTAGGGGAGGGGTGGGGCGTGCTATTTCGGCTCGCGATTTCCAGCTGTTTAGCGGTATGTTCAGAATGGTGGTGGTATGAATTACTAACACTTTTAGCCGGTTATCTTCATAAACCGTACATTGCTTTAGCGACATCTGCTATAGTAATCCAAACAACCTCTTTAATGTACACATTGCCATCAGCGCTTAGTATGTCAATATCGATCCGGGTTGGGAACGAGCTTGGGGCAGGAGAACCGGGCCGGGCCCACCTGGCAACACTAGTGGCAATCGGGCTCGCAATATTAACGTCAGTTTTTGGGCTGTTGGGGATTACATTTGGAAGAGAAGCATGGGGAAAAGTGTTCACTAATGATATTGAAGTTTTAGAGTTAGCAATGGCTGCTTTACCCATAATTGGAATATGTGAGCTGGCAAACTGTCCACAAACCACATGTTCGGGGGTTCTTCGAGGAAGTGCAAGGCCGTCTATTAGTGCAAGAATCAACCTATGCTCGTTTTACTTGGTGGGTACACCCGTAGCCATAATTTCAGCTTTTGTGTGGAAGTTAGGATTTTTGGGGTTGTGTTATGGGCTTTTAGCGGCACAGGTGGCATGTCTGCTATCGATCTTGACTGTGATATACAGGACAGATTGGGAGAAAGAAGCATCGGATGCAAGGCAGTTGGTAGGAAGAAGCAGTGAATGCACATATGAAGATCAAACTATGGAATGTGAGCAAGGAATTGGGTTTATATAG

>HanMATE49
TCTTATCTCTCTCCCTACACTTTTATGTGTGTGTATCTCTCGATTATAATATTTTGTATGCATGAAGACATCAATGCCTTTTATCAAATCCTATATCTCCATCTTATACAAGCAAACCATGCCAGATTACACTCAAATAATTCTCATAGTTCCCATGGTAAGCAACCTTAATCAATACTTTATAATAAAGATAGATTTATAAACATGTTATGTTATAATTTTTTGTAGGTAATGGAGGAAATGAAGATGATAACGACTATAGGGTTCCCGCTCTTTACCATGGGGTTGGTGAGTTATCTAAAAAATATGATTTCGGTTGCATGCATGGGAAGGCTAGGGAGACTTGAGCTAGCTGGTGGTGCACTAGCCATTGGGTTCACAAACATAACCGGCTACTCGGTTCTATCAGGGTTGGCTATGGGGATGGAACCACTTTGCAGCCAAGCTTTCGGTTCAAGAAACTTACACATGGTTAACCTATCGCTACAACGAACCATACTTATGTTATTATGTGCATCACTACCCATTGGGATTCTATGGCTTAACCTTGAACCGATCATGCTCAAGTTACACCAAGACCCCGAGATTACACACATTGCTAGTTTATATTGTAAATACGCAGCCCCTGATCTTATTGTTTATTGCATTTTAAACCCTTTACGTATATTTCTAAGAACCAATGGGAAAACATGGCCATTAATGTGGTGTACCTTACTATCAACACTTTTACATTTTCCAATTGCCAACATTTTAGCCTTCACCCTTAACCTTGGTCTTCAAGGGATTGCACTGTCGACAATTATCACCAACTTGAGTGCATCGGCTTTCATTCTTGGCTACATGTTTTTCACGCATACCCACGAGTCTGAACCGATGGCTGAACAAGAGTCACTAGGGGAGGGGTGGGGCGTGCTATTTCGGCTCGCGATTTCCAGCTGTTTAGCGGTATGTTCAGAATGGTGGTGGTATGAATTACTAACACTTTTAGCCGGTTATCTTCATAAACCGTACATTGCTTTAGCGACATCTGCTATAGTAATCCAAACAACCTCTTTAATGTACACATTGCCATCAGCGCTTAGTATGTCAATATCGATCCGGGTTGGGAACGAGCTTGGGGCAGGAGAACCGGGCCGGGCCCACCTGGCAACACTAGTGGCAATCGGGCTCGCAATATTAACGTCAGTTTTTGGGCTGTTGGGGATTACATTTGGAAGAGAAGCATGGGGAAAAGTGTTCACTAATGATATTGAAGTTTTAGAGTTAGCAATGGCTGCTTTACCCATAATTGGAATATGTGAGCTGGCAAACTGTCCACAAACCACATGTTCGGGGGTTCTTCGAGGAAGTGCAAGGCCGTCTATTAGTGCAAGAATCAACCTATGCTCGTTTTACTTGGTGGGTACACCCGTAGCCATAATTTCAGCTTTTGTGTGGAAGTTAGGATTTTTGGGGTTGTGTTATGGGCTTTTAGCGGCACAGGTGGCATGTCTGCTATCGATCTTGACTGTGATATACAGGACAGATTGGGAGAAAGAAGCATCGGATGCAAGGCAGTTGGTAGGAAGAAGCAGTGAATGCACATATGAAGATCAAACTATGGAATGTGAGCAAGGAATTGGGTTTATATAG

>HanMATE50
GCACTTAGATTCTCTCTCTCTCTCTCTCTCTCGTTCGTGTATATATATCCTATAAAAAGTGAGAAACAGAGCTAAACTAAAAAACAGGAGAAAATAACCGAGACAAATGGCCATCAATGGCAGAGGTGGTCGAGAGGATGAACCAATACTTGTACCCTTGTTAGATCACTCATCTTCAAACGTCGACTTGACTTCAAAAACCGCACACCAAGAACTCGAACTCCCGTTTCACAAACGGTTCTTGATCGAATCCAAGAAGCTATGGCACATAGTTGGCCCAGCTATCTTCAGTCGCATAGCTTCCTATTCCATGTTCGTCATCACACAAGCTTTCGCCGGACATCTCGGTGATCTTGAACTTGCTGCCATCTCCATCGCCACAAGTGTGATCGTCGGCTTCGACTTCGGCCTCTTGGTACATAATCTTTCCTTCACTTGTTCATTTTTTGGTTTAAAAAATGTGTTATCATCCTAGAAGCCGATGCAATGCAAAAAATTATTTTTATAAAGTATTTTAACTTGTTAACTTTTTTAAATTAAAACATGTACCATAAATTATGTTTATGGTCATAATCGTTCAAGACGATGGTCTAATTTGTTTAAATATTCAAACCCATGGACCAATTGGTTCGATCTGTTTAATAGATTTAATAAACACAAACCCATTGCAATCGATGGTCTAATTTGTTCGATGCTAGTTAAGTGCATAAGGCAGCGAATGACATGATGTACGCATCAGGTGATGTGCGCAGAAACCACATCTACCCGTACCATGCGACGCTCGCATTTTAAAACATGGCTCAAAATCCAGATAAAGTCATATTGTAGATTTCTAATTGGTTGTTTTTTGTTTTGATGTGGGATCAATCTAGTTGGGTATGGCAAGTGCTTTGGAGACACTATGTGGGCAAGCATACGGAGCCAAAAACTACCACATGTTGGGGGTGTATCTACAACGCTCATGGATCGTGCTTTTCGTATGTTGTATAGTACTTTTACCCTTGTACATATTCGCCTCACCGGTACTAAAACTCCTCGGACAACCGACAGACATAGCCGAGCTCTCCGGGGTGGTGTCAATGAGTTTGATACCACTTCATTTCAGCCTATGCTTTCAGTTCCCGTTGCAAAGGTTTCTTCAAAGTCAACTTAAAACATACGTGATTGCGTGGGTGTCACTAGTGGCTTTGGTGGTTCATTCGGCAATGAGTTGGCTAGTTGTGGCTAGGTTACAGTTGGGACTTGTTGGGACGGTTGTGACTTTGAATTTCTCATGGTGGCTCATTGTTTTGGGGCTGTTTGCTTATGTGGTGTTCGGTGGTTGCCCGGAAACATGGGGAGGGTTTTCAATGGAAGCTTTTTCTGGATTGTGGGCGTTTGTTAAACTCTCGGCAGCTTCCGGTGTCATGTTGTGGTAAGTTTGACATTTCCGGTGGGGCAATCAATTATTGAAACTTTTACAAACACCAGCTACCTAAATTTTGACCAAAAAAACAATTATTGTGAAGGACAAAAATCACTTTTGTAAAATACAAATATCATACCAAGGTATTTATTGGGTTGTGTTAAACATACTCCATCATTTTTATTTTAAACGAAAGTACCCCTCTACTCGAATTACATAAATCGTTACATCTCCTTGGGTTTACTTCTTTTTTTTAACAACAATCTAAATCGACACTATTTTACAACCAATGAGACTTGAACCCTCATGACATGACTTGAGAGCTAGGAACATCATTTCAACACTTGGTACCAATGGAAAACATCTCATTTGATCTTTGGTTTAACTCATAGTGGGTATGTTTAACATCGATGGAGATGTTTAACCAACCTTTTTTTTTTCTTTCTAAAAAGTCCCTAATTTTTGTGAGTGTTTGAAAATAATTAAAATTTATTGATTCGTTCAAATTAAAAGTACATTTAAAATTTTATATGGTGTAAACCTGAGCAATTTGGAATTCTGAACTAGTCATTTAAACATGTTTTTTTTTATCTATTACTTTGTTTATTCTTAACATGATACGTACCTATTTAGTAAATTTTAATACAATTTAATGACTTTGAGAAAATAATTAAAAATTTTGTTTAATTTGTTAAAACTAACCTCTCTATCTGACCCATCCAACTTTACATGTTTGGTTTATCGTTTCTTAAAACCATAACCTAAAAAATAATTAATAATTCAATCTATAAGTCAAAATCGTAAACAAACCTTTTAACATCCCTGGTATTTTTTTTAAAAGAGTGACAGGTAAACAACATGGTGTATGTTTACCTTTCATTTTAAAGCCGTCGTTTATATTATCCAACGTACCTTATTAATATTTACGCCGCTGTTTTTTTTCATTTTAAAAAATTTAATTGCCGTTGCTTTATATGATCCCACGTACGTTTTTTTTTTTATTTTTTTACGCGGCTGTCGTTTTTTTAACTTAATAATAAAAATAATAAATGCAGTTTGGAGAACTGGTATTACAGAATATTGATAGTGATGACAGGAAACTTGGAGAACGCAAAAATTGCAGTTGATGCTTTATCCATATGGTAAGCCCCCTCCATTATTAAAGGCCGAATATTATATTCTGTTCAACTTTTATTTATCAATATTCAAAGATAAATACAACGACGTGATTATCATTTGTTCTTTTTTGAAAATAAGAATTTGCTAAAAGTGTCTTTCTTGTATGTTGTCCATTTACTGCCTTGGTTACCTGTTACATCGTCTGTTTGGCTTTATCTGGACCAAAAAATGGTTATCAACTCAATATTCTATATTTTATGATATCTTTGTTGATTGGTTTCATTAAATAGTTCTTTTAAAAGGTTATAAGGAATTCTGTACCTAGGGGATAGTTTAAATGAAAACCATTTTTATTGTGAAAACTCAAAAACTAACTAAAAAAAGTCTAAAAAACACACCAATTTTTTTTTAATTTTTTTTTATAAAAATCACAGGTTTTTCTATATAAAAAAAAATTTTCAAAATTTTTTTTGTAATACACATGTGTAATAATACACATGTGTAGTACACATACACATAACACATGTGTAGTATTACACATGTGCACTACAAATTTTTTTTTTAAATTTTTTTTATATATATAAAAAATGGCGAAAATTGGTATGCAAAAAAAAAATTTTGGTATGTTTTTTTGGTTTTTTTAATTAGTTTTCGAATTTTCACAATAACTAGTGGTTTTCATTTGAAACTTCCCCTCTGTACCTATTCTTTAAAATGTTATAAAATGTTTTTTTATTCTTTTTTTTAATTTTAAGATATTATAATTATTTCCTAACAACTAAAGTAGAGTTATTACTTATAATAATACTTTTTTGACGTACATACACAAATTTAAGATGTATACTCATGAATAATAAGTTTTTCATATGACTGGTTTAATAATATATGTTTGTTTTTTTAGCATGTCCATCAATGGCTTTGAACTCATGATCCCTCTTGGATTCTTTGCTGGAACCGGGTATATATTTCGACATGCTTCCATATTTTTCTTATCATGAACAACAAGTTATGTGTTTAAATTAATCTCTTAATTTCTAATCGTAAACATTACTTGTATAGATAGATATGAACATCTTTTCACATGTAAAGCTTGTGTAATTATGTGATTCAGAGTTAGGGTTGCAAACGAGTTAGGAGCAGGCAATGGCAAAGGCGCTAGATTCGCTACCATAGTCGCGGTTACAACATCCACAATGATAGGCGTTGTCTTCTGGATCTTAATCATGTTTTTCCACAACGAGCTAGCGTTAATATTCACAAATAGTGAACCTGTATTGGATGCCGTGAGCCAACTTTCACTTCTCTTGGCCTTTACCATTCTCCTTAATAGCGTTCAACCTGTTCTATCAGGTATCCCATGGGTTGGTTGTGAGCGTTGAAAATGTATTTCTTGACGATCCATAACTTGTAAATGGTTTCCTTAATAGGTGTTGCTGTTGGGTCCGGATGGCAATCATATGTAGCGTACATCAACTTAGGATGCTACTATTTGATAGGAGTCCCAATGGGACTTGTCATGGGATGGGTTTTTCATCTCGGAGTCATGGTATACATTGTTTTCTTTTTATTCCAATTTTATCAACATTTAATAGTTAGATCAGTAGCAAAATGGATGAGTTGGATAACACGTAAAACAATTAAATTTTGGTACTCATAAAAATTGGTCAATTTGGCGGACTCGCGTACAACTTTGTTGTAAAACAAACAAATTTTATTTGTAAGCTTTATAAGTATATAATGTTTGAAGCATGATGTAAATTCACAATGTTTATGCATTTTGAATACATTTTGGTAACTAAGCACCTTGATTGGAGTTATACTTTGTCTATAACGTTTGTATGGTTTATATTACAAGGGTATTTGGGCTGGGATGATCTTCGGAGGAACGGCATTTCAAACGGTGGTCTTAGCTATCATCACAAGTCGTTGTAATTGGGAATTGGAGGTTAGTTCATTCAAACTCGGTTAATCCTTCTAATTTAATTTCAAGTACTTTACTGCTATAAAATTTAACTGAAAAATCAATCGGTAATTACCGACGATTCCCACAAGATTAAAAAAAAGAAGAGGATATATATATATATATATATATATATATATATATATATATATATATATATATATTTTAATTTTCATACCTTTACCGGTAGATTACCAACGGATTTGTCATCGGTAAAACTCCTTTGTTTTGTAGTAGTTAGACAATTTTAGTTACTAAAAATTTGAGTGTCAAAATTTACAGGCACAGAAAGCAAGCAAACATGTAAAGAAGTGGGCAGTTGTGCATTGAAGATGACAAGTTCCTATCTCCTATAATTCACCTGAAATTTGGTGCCAAACGCTTCAATCTTGTTAATGTTATTGCATCTATTTAATTATTTTTTATTAAAGTATTCACATATAAACATGGCAAGATTGAAAACTTTGCAATGAAAGGTTAGTTGTTTCTTGTACCATTTTCTTTGGTCGCATTGCATGTGCCATCTAGTGTGATTGTGACATAGCAAAAAGGTATCAAACAATGCTCATAAAACAACAAATAGATGATCAAAAGTAGTTCACCACATGTTGCACATAACAAGATAGTATCAACCACTTACCAAATATTGTACTAGATAACAAGAACTGAAGAAACCAAACCATAACATTTCGAAACTAAAACCAAATTTATCATGAAAACAACCATACAACTTGGCTCTAACAAATAAAGCTAGACCGAATAGACATGTTGATCGGCCACCATACTTTCACGAGTCTTGTACACCAAACAAATGGGACTTCGAATGATTGATTAAGTTAAGAATTTAGGTGAACAACCAGGATAGTACGCAGGATACTTTTTGATGATTGTAATGCGTTTGTGGTCGATCTCTTATTTGTTACTGGCTATTGTATATGTTGGTTAAATGGTTATGGCTTTTAATTAGTCACTATAGTACTTGACTGGAATCCAAGGAGTAATTAAGGTAATTATAAAATACTATTGAACTTAACTATATGATCATGACAAGGTTAAAGCTATAATTAAACGTTCATACGAATGGTTGAAAGTTCATTTCTAACACGGTTTCCTTAAAAGAATTTTCATATCTATACTATAGTTCAAAATTTATGATACAACCCACTAATATGACATGATCTAACACGGAGTTGATGGATTTGGGGTAAACGGGTTGGGTCATAACTC

>HanMATE51
TATCTACTACAGAAGTGAAAGAGAATTAAAAGAATAAAATAGAACAAAAGGCAAGATAACCAAGAAAAATGGCCAATAATGGCAGTGGTGTTCGAGTGGATGAATCATCACTTGTATCCTTGTTGGATCATTCATCTTCAAAAACCACAAACCAAGAACTCGAACTTCCGTTTCACCAACAATTCTTGATCGAGTCCAAGAAGCTATGGCACATTGTTGGGCCCTCGATCTTCAGCCGTGTAGCTACCTATTGCATGTTCGTCATCACACAAGCCTTCGCTGGACATCTAGGCGATCTTGAACTTGCTGCCGTCTCCATCGCCACAAATGTCATCGTTGGCTTCGACTTTGGCCTCTTGGTACATAACCTTTCCCTGATTTGTTCAGATTTTGGTTTCAATAAACGCTATGATGCGTTTTGATTCCAAAAGCCCATGCACAATATATAGAGACAATAAAATACCAAAAAAATTATCTACGTATAACATTTGAACTTAGGTTTTTAGATATAAAGATATTCCTTTCTTCTCTAGTAATACTTGTTCAATTGTAGGTTTAACTTGTCCAAATACACAAACCCAAAGCTCAATTGATAGGCAGATTTGTTCAATCAGAATTGAAAAACTCATACCTATTACAATAGAAGGTCAAATTTGTTCGGTGCAACACCAAACCAAAACATGTATCTAACCGCGGTCACATGTACTGCATCATGTGCAGTGGCGGATCCAGGAGTTCCTGGGTTCTCCTAGGAGCCCCCTCGGTTTGGAAAAAAGTAGTGGGAGCCTTGGATGATTAAGGAAAAATTAGTGAGAATTAGTAAGAATCTACCAAACCCTTGGAAAAAATTTTTGGATCCGCCACTGATCATGTGATGTAGATAATATTTTAACTTGGTAAATTTTAAACACTAAAGTATAATTTATTTTTATCATCTCTAGTCAGATTTGTTTAATCGATTATTTAATATGTTCATATACTCGAAACAATTGCATCTAGATGGTCAAATATGTTTATTAAAGTTTAGCCTTATTGCAATAGCTGATCTAATTTGTTGACGTATTGGTTAACTGCGCATCAATCACATCACATACGCGCATCATGCACTTCTAATGCACGCATTTTGTTTAACTTTATTGTGTGATCGATCTAGTTGGGGATGGCAAGTGCTTTGGAGACACTATGTGGCCAAGCGTACGGGGCCAAAAACTATCGAATGTTGGGGGTGTATCTACAACGCTCATGGATCGTGCTTTTCGTATGTTGTATAATACTTTTACCCTTATACATATTCACCACACCAGTGCTAAAACTGCTCGGACAACCCGCAGACATAGCCGAGCTCTCAGGTGTGGTGTCAATGAGTCTGATACCCGTTCATTTCAGCCTATGCTTTCAGTTGCCGTTGCAAAGGTTTCTTCAATCTCAACTTAAAACATCAGTCATCGCATGGGTTTCACTGGCCGCGTTGGTGGCTCATTCGGTGATGACTTGGCTGGTTGTGACCAAGTTTCAGATGGAACTTGTTGGGACGATTGTTGTATTGAATATTTCGTGGTGGTTGATCGTTATAGGGTTGTTTGCTTATGTGGTGTTCGGTGGTTGCCCGGAAACTTGGAGAGGGTTTTCAATGGAAGCTTTTTCTGGATTGTGGTCGTTTGTCAAACTCTCGGCAGCTTCCGGCGTCATGTTGTGGTAACTTAATTGCCGTTAAAACTTAAAAGTTTGAGGCTTAAAACTACTCCTAAATTATGACCACAAAGCATTTCTTTTTTTTTTTTTTTTCTTCTGAAAAAACCTTTGAATTTTGTTTAGGTACTTTTGAAAACAATAAAACGTGATTAAATCATGCAAACGAAAATAAATGAGAAAATTACCAATAGAGTCATGTTGACCAAGAAATCAACAAAATCTTCATTGAATTGCAGATTTACGAAAATGTGTGTTCATGATTCCAGTAAATAACCTTTCGTTAAATTAGGTTTGTAAAGTACCGGCTAAGCCCGCGTTTTTGAAGGCTTAGCCCCTGCTTTTGGACGCCAACTATAACTTAGATCGCCCTCTCACGACGTGCTGAAATTTAATGACTATTTTAAAGACTTTTTGGTCGACTAGATTATTTTGGTCTTTTTCCCAAAATAAATTGTTTGGAATTTCAAACCAATCATTTCAACTTTTTTATTTACATTTAACATGATCCATATTTTTTATTTAGTAAATCTTAATACAAATAACGAGTATGTAAAAAAAATCGGTTTAAATCGCCAAACTATTACAATTGACTAGTCCACATGACACGTCCAACTCTATCAGTTTGGCTTGTCGTTTCTCAAAACCGTAATTAAAGATTCAATCTCTTAAGTGAAAACCATAGTTATCAAAGGCGCTAAGCGCGCTTTAGGCGCATTGACCTCGCCTAGGGCGTAGGCGCAAGGCGCAAAAAAGTGAGGACCCTAGAAAAAAATAGCGCACTCAAATGAAAAATAAAATATATTATATATTGAAAATAATAATAAATATATTTTGTAGGTATATAAAATTAATATTACTCTCCAAGTATAGTTATAGAACTAATATAATTGGATATTAAAATCATTTAACTAGTTTAAGCTTTTAAGTCAAAGTCGTATTTTTCATTTTTCATCTTCTTTCTCTTCCTTTTAATATTTCTACTCTCCGGTGATGCAACCACAACCACAAATCTGTACCACATACGGAATTTGGCATTGATTTGCAGAAGTTCGTTGTAAACTGGCATGAATCTGGCCGGAAAAGTCACCGGAAAGTCTTTTTTGGCTGGGAACCTACCAGAAGCGCGCCTTTAACGACACAAGGCAGTATGGTTACACCTCGCCTAAAAATTACGCCTAGACGCTTCAGGCGAGCCCTTTTGATAACTATGGTCAAAACCATACAGTAACCCTAATATATTTTTTTTTTAAAAGAGTGACAAGGTAACATCATATTGGATATTCACCATTTATTTCAAAAGCCGACGTTTATATTATCCCATCTACCTTTATAATAATGCAGTTTGGAGAACTGGTACTACAGAATATTGATAGTGATGACAGGAAACTTGGAGAATGCAAAAATCATGGTTGATGCTTTGTCTATATGGTAAACCACCCTCCATTATTAAAAACTGGATATTATCTTACGTGTAAATTTATATTTATCAATTTTCAAAGATAAACACAACAACATAGTTATCAACTTATCATCTATTCTTCTTTGAAAATAAAATTGTCTTTCTGTATGTTGTCCAGCTGACATGGTTACTTGTTAGTTGTTACATCGTCTTTTTGGTTTTATTTCGACCAAAAAATGGTTATCCAATTCAATATTCTATATTTTACGATGTTCTTTTAATGATTGGTTTCATTCTTTCAAAAAGTTATAAAATTCCGTACATATTCTTTTTAAGTTTTATAAAATTTTATTTATTATTTCTTGAATCTTAAAGATACTATATTTATTCATTTCACAACTGTTAAAAGTTACTACCTTTTAGGCGTACATACACAAATTTATGATGCATACTTATGAATACATTTTTTTTTCTTTTTAGCATGTCCATCAATGGCTTTGAACTCATGATCCCTCTTGGATTCTTTGCAGGAACCGGGTATATATTTCGACATACTTTCAAATATATTCTTCTTCTCATGAATAATAAATTTTGTGTTTAAATTTCTCTCTTAATTTATATAAACAATTTTTAAATTCTTACCTTTATAAATATTAAACATCTTTTTCATTTACATGTAAAGCTTGTGTGATTATGTGATTCAGAGTTAGGGTTGCAAACGAGCTAGGAGCAGGCAATGGCAAAGGCGCTAGATTCGCTACCATAGTGTCGGTTACAACATCCACGATAATAGGTGTTGTCTTCTGGATCTTAATCTTGCTATTCCACAACGAGCTAGCATTAATATTCACAAATAGTGAACCCGTATTGGATGCCGTGAGCCAACTTTCACTTCTCTTGGCCTTTACCATTCTTCTGAATAGCATTCAACCTGTTCTTTCAGGTACGCCATCGGGTTGGTCGTGAGTGTTTAAAATGTATTTCTTGTGTATCTTGATGATCCATAATGTGTAAATGGTTTAATCTAATAGGTGTTGCGGTAGGGTCCGGATGGCAATCATATGTAGCATACATCAACTTAGGATGCTACTATTTGATAGGACTCCCAATGGGATTTGTCATGGGATGGGTTTTCCAACTTGGAGTCATGGTATACATTATTTACTTCTTTTTCCAATTTTATTAATATTAAATAATTAGGTTAGTAGTAAAATGGACGGGTTGGGTAACACAAAATAATAAAATCGTAGTACTCGATTGGAGTTATAAATATTTTATTATTGAAATATGATATTATTTTACGATGCGTATGCACGTCGATTGGAGTTATACTTCTTCGATAACATTTTATGGTTCATATTCACAAGGGTATTTGGGCGGGGATGATTCTCGGAGGAACTGCATTTCAAACGTTGGTATTAGCTATCATCACAAGTCGTTGTAATTGGGAATTGGAGGTTAGTTCATTCAGACTCAGTTAATACTTTTAAATCAATTCCAAGTATTTTACAAGTGGAAAACTGAGTACCATCGACAGAAAAATCTTTGGTAATCACCGACGGATTCCACAGAATCCAAAAAAGAAAAATAACTTTTATAATTTTAGTTTCGGAAATGCAAAACTGGTTTTTAACTTTCGTCGCATAATTACTGAAGCATCCCACAAGACCCAATGAAAAAAAAACGAAAAAAATTGTTGTCGAAGATCCCATGAAAATCCGTCTGTAACCGGTCAGGAAAACTATTACCCACGCCAAGTTTACCGCCAAACTATCATTGGGGAATTTTCGACGGATTATACCTTCACATATAACCAAATTAAAAGAGTTAATTACATAAATGGGTCCTGTGGTTTATACTTAATTTCACCTTTGGGTACTAACTTTATTTTTTAACAGGTTTAGGTTCTATGGTTTCAATTTTGTTACAGCTTTGGGTACTAACACCAAAATTAGTAAATTAATGACTAAAATACCCTTGCATTTTTTTAAGTTTGTCAATGTAACACATTTGGGTACTAACACCTAATTTTATTTAAGTTTAAATCAATTCTACAAAATCTATTTAATTTTTTTATTTTCATCTTTTTATTATATCTCTTAATTAACATAAACTCTATTTATTTTTTTATTTTCATATTTTTATTAAATTTCTTATTTAACATAAAATCTATTTGTTACACCAGTATTTTTTTTAAATAGATTTTTTTAAATAAAATCTACTAGCTATATAGTTTTATGTAAATTAAATTTCTTACTCGTTTTAAATAATGTAAACCTTACGCATTTTCAATTTTGGATTGAAATGATTGATAATAATAAATATCTTTCATGTAAAAAATCTAAGTCTTTTTTAACTCGTTTTTTTTTTCATTTACATCTTACTATTTTAGAAAGATATTTAATTTGCATAAAACTATATAGCTAGGTATTTTAGATAAAACTATATAGCTAGGTATTTTAGATATTTATTATTATTATTATCAATCATATATATCCAAAATTGAAAACGAGTAAGGTTTACATTATTTAAAACTAGTAAGAAATTTAATTTACATAAAACTATATAGCTAGTAGATTTTATTTAAAAAATCTATTTAAAAAAATACTGGTGTAACAAGTAGATTTTATGTTAAATAAGAAATTTAATAAAAATATGAAAATAAAAAAAATAAATAGAGTTTATGTTAATTAAGATATATAATAAAAAGATGAAAATAAAAAAAATAAATAGATTTTGTAAAATTGATTTAAACTTAAATAAAATTAGGTGTTAGTACCCAAATGTGTTACATTGATAAACTTAAAAAAATGCAAGGGTATTTTAGTCATTAATTAACTAATTTTGGTGTTAGTACCCAAATGTGTTACAAAATTGAAACCATAGAACCTAAACCTGTTAAAAAATAAAATTAGTACCCAACGGCGAAATTAGGTATAAACCACAGCACCCATTTGTGTAATTAACTCAAATTAAAATTTGATTGTTAAAATCTGCAGGCACAGAAAGCAAGTAAACATGTAAAGAAGTGGGCAGTTGTGCATTGAAGATGACAAATTACTATATCCTTTTAATTAAACTGAAATCTTGCGCCAATCGCTTCATGTTCTTGTATCGCATCTATTAATTATTTCTATGTATGTTATTCATATGTAACCGTGGCAAGATTGAAAATTTAGCATTAAATTTTGGCCGC

>HanMATE52
TGTGCTGTACTAGGACATTTTTAGTGAAATTTGATTTTTCTTAAACTATCGTATGTTTTTTTAGTTTATTTTATTAATATTGAATCAATTCTCATTTTATTTTTATTAAATACGAATAAATAAACTATTTTCATTTATTAAACCGCGTGTACACGCGGGCTCTAACCTAGTACTAAAAATAAATAAAATAGGATCTAAATTCTATACTAACCTATTGTACGGCAGAAACAAACAGGCGGTGGAGTTGGTCGGTTACGTTGGATATTTCCGGTAACATAAATTGAAACAACGGCGGTGACGGAGTTAACTACAACACAATAATTATCAACCCTACAACCGCCTCTTTCTCACAATCACCAAAACCCTTTATCACAAAGCTTTGTTTCTTCTTCTTCTTCTTCTTCTTCACTTACCATTCCTGTAAGTAATCAATCTTTTCTCTCTGTTTTTATTTCTTCTTTTAAAACAATCACAGCGGTGAGATTATTCAACGATGCTGCAAAATTTGATTTTATACGCGAATTTTGTGAAATTCGCCTTATATTTACAGTGGTTGTTTCTTATGGAATTTAGATAGTGTTTGTTATTCTTTGTTTCTTCAATATTGGTTAATTTTTATGGTGTTCTGTAATCGTTTGTTCGAATAGTTGTTAATTGCAGATAAGGTGTTTGATGAAATGCCACCCTGTGTTTATTATGTATTTCTGTTCTCTGAACACATAAACTGATAGTTAATGGTTCTTGATACATGTTAAGTGTCAGTGTTTTTGCAATTAGCGTTGTAAATATGAAAAATGGGATCTTTATTTATTTATATAGGCTATTCAACAATTTCATTTTGTGGGTCCATGTGACAACATATTATGGTTGAAGGAGAAATAAAGACTTGAAGTGGGTCCAATTTACTTGAAGTTGAGATACACCTTTAAATGGGAGGATGCCAAATAGTGTAAAAAGAATGGCAAGTAGGTAAATGAAAATATAGGTTTTTTTACTGGGAATTTAGTTTAAGTGAAATTTAGGGAGTTGATCCTACTGTAAACATGGCTAAAATACTCCAAACATTCAATCATATCATATTCATGTGTATATGAAACAACCCCTTGGATTTATAGTGTGTGGATTGTTAGTTGAATTTAGGCAAAAGCCGCTTAAAGGGCTTTTTTAAGCGAGGCGTATATCGTAAAATTACAGTTTTTAGGGGTCTTAGACGTGTTTTAGTCTTCTATAACGCTAGTTTAGGTTGATTCCAGGCTTGTTTAGGGTTGGTACAATTGTTTCAGACATGTTCAATCCTGTTCAGACAATTTTTGGCCGGAACTTTATCGGAACTTGGCCTGAAAGTTGGGCTTTTGAAGCAAAGCGAGATTGCGAGAAGGCTGTGCTGGGCCTGAAAAGTGGGCTTTGGCGCACGCCCGGGTGAGCCATGACAACAGAGTTATAGGATATTAATTTCAATTAGGAGTCTTAGTAGTCGCATTTTATTGATCATTTGCAACTCATGTTTTATGATGAGATTTCACTAACATGTGAGTTGGCGGCATGCTGTGGAACTGGTTTCCGTATGTCATCTTGCTTATGTTAAATTATAATTTCTACGAAAGTTAGGCACATGGTGGATGAAGGCATGAAGCACATCTATCAATGTCTGAATCTTTATTTATAGATATTGTATATAAGTTATGATGTAGATGACACCGGTTGAATTTTGTCTTTCTTGATTGTTTCTTGTCTACCTACTCCTCTTTCAGCATACTCAACACGAGTTGACACCTACCCGAAATGTGTACAAGTTTGTAAAGTTGGTCTCTCTGCTCCACTCTAAGCTTATAAAGTATTAATCATTTAACTTACCCCTTTAAATTCTTAAAATATGAATTTTGTTCGAATGTATTATGACCATCTGACTTCTTCAAGATAAAAGACAGAGATATCAGTGGATTGTTGGATACTCCGAAGCTGACATATATTTGTTGTATATCACAAAGCTGACATAAGTTTGATTTAAATTTTTAATATATGATTGCAGATACCTAATCTGATAACCTATATTTTAAGAGCAATGGCTTCGGGGCAACTGAATGGTGTTCTATTTAAAGGATTAGCAACTGAAAGCGGTGAACGGACCAAATCAAAATTTAAAAAAGGGTCTTTCCCTGAAAAGTTGTCGGTTCGAGCCCATGGATTATTTCTAGCTAACAAACATAAGAGGTTGAGATTTGCAACAGATGCTGTAGCAAATTATAGCTCAGTTTTGTCGGATCATTCAAGGATGATGTCGTGCCCTTCGGTTATACATAAGAGGAAACGTGTTTCTTCCACAACTAAAGGCCGGATAAACTCAGACTGTCGTGTGCAGTCTTCTGAACCGGAAAACAGGGTTGTCAAAGAAGAAAATGATGTCTCAAACATGAGAGAAATATATCCGTAAGTTCTTAGAATTATATTTATCCTAATTTATCTGCACATTATACTGTTGCAAATATTTTATTTTCTATTTTGCATTTTTATTCACAGGGACTTGATGGGTGTTGGTTCAAATGAGGAACCAAAAATTACGGAAATATCACGTTCGAAAAATATAAAAAACGAGCTCATTGCATTGTCAATACCCGCACTTGCTGGGCAAGCAATTGAACCTATGGCTCAGTTAATGGAGACGGCTTATATCGGTAGATTAGGTAAGCTTGTTTTATTTTAATTTTTCATCACACCAAAAATGTAGCTTATATTTAGCATATTTTTTATTTTTTCTATTGTATGCAATTAACCTTTTATAGCAAGTTAAAATGGTGACATGGCAACAGTTTTTCGATGATGTGGCTGGGTGCCACACCACCATTTCGTTCGCCTGTTACAGAAGACTCGCATACAATGGTAAAAAAAGCCGAGTATGTTACATATACAATGTAGAAAAAAAACACTTTTTCCTTGCATATATGATATACCTATGAAAAGACTTGGCACATGTTTCTTGATGACGCGGCAGTATGCCATGTCACCGGTTTTTACCTGCTATTGAAGGTTACTTTCTGACATGACCTGAAAACACAACACAAACCTAGCACGAAATTCGCGGGTTTTGGTTTAGTCTAGACATGTTCGGGTCAGTTTCAGGTTTCAACCCATTCGGGTTGGTGGGTGACCAATGACCCGTTTAACCCATTTATATTATATTATATTTTTTTTACAATATGTTTTATTTCATAAATTAAATTGGGTGTGTATTTTATACCATAATTCTGACTTAAAAAGTGAGATTGACATAAGATTTTATAATTTAAATGTAATTGTATTATACACATCTGTGTTTTTTTAGTAAATTTTAATTTTAATATATTAGTTTTCGGAAAAAAAATTAAAAATAAAAAAATTTCAGGTTGAACGGGTCGTGTTCGGGTTCATATGTATGACATGAGTTTCGGGTTCGGGTCGGGTTGAACCTGCCAACCTGCAACACGACCCGTTTAGCACCCTAACATAAAATGGTAAAAAAGACAGAGATTTGTTACATGTGCAATGTAGAAAAAACAAGTATATCTTACATACACCGACAAAAAGATAAAATTAAGTTACGTTTTGATATTATAAACCTTTTTGTATAATATATTTTACGTATGATTCACAGGCCCTGTGCAGTTGGCTTCTGCTGGTGTCTCGATATCGATCTTCAACATCGTTTCTAAACTATTCAACATTCCTCTCCTCAGTGTTGCTACTTCTTTTGTGGCTGAGGATATCGCAAAGAACTCCAGTAAGACAGTAATAAACCTGATTATTTTTTACTGACTTGAAAGTAAAATTTACCCCATCATATTAACTTTACCTTGTGGTAAAATCAAAATCCCACAGGAGAAAATACCGAGCAAGCAAATGGCAAAATAGAAAGACAGCAGTTGGCTTCTGTTTCAACCGCTTTGCTTTTGGCTGTCGGTATCGGTTTATTTGAGGGTTTGGCTTTATACTTGGGGTCGGGAACGTTTCTTAATTTGATGGGTATATCATCGGTAAGGTTTAAGGTTTAATTCAATTATGGCTTTTGTTTTTCACTTTTGAGGTCAAACTGATTGATTTATCACAGGCTTCTTCCATGCACGGTCCAGCTCAGCAATTTCTTTCTCTTAGAGCCCTCGGTGCACCTGCAGTTGTTGTGTCATTGGCTCTTCAAGGCATATTTCGTGGTTTTAAGGATACGAAAACACCTGTAGTATGTCTAGGCAAGTACTAATCTTTTATAATTCGTGATTATTTAGTTATAGTTATTACATAGTTTTTGAGTAAAACGCCATTTTCGTCCTTGGGGTTTGGTCAGTTTTGCGACTTTCGTCCAAAGGTTTGTTATTCTGCATCTGGATCCACAGGGTTTGAAATCTTGCCATTTTCATCCTTTTTGTTAACTTAAAGGGCAATTAGGTCTTTTTCATTATTTTAAATGCTTGTACATAAAGTGAAAAAAAAGACCGAATTGCCCTACAAGTTAACAAAAAAGACGAAAATACCCTGACTTAACGGAGATAAATGGGTGGAGTTAACAAGCTGGATGAAAATGGCAAGATTTCAAACCTTTTGGATCCAGATGCGGAAAAACAAACCTTTGGACGAAAGTCGCAATTCTGGCCAAACCTCAGGGTTTTACTCTAGGTTTTTTTATATGTTTTCAATTAACTGTTTTTCTTGTTTTGCAGGCATTGGTAATTGTTTAGCTATATTTCTGTTTCCTCTGCTTATGTACTACTTCAAATTAGGTGTGAGTGGAGCTGCTATTTCTACTGTTATCTCACAGTATGTGCTTGTTTACGATATTTATATACGAAAAATATTCTTTGCAACCACCACATTTTTTAATGTTGTCGTTTCAGATATATTGTCACCTTTATAATGTTATGGCACCTTAATAAAAGAGCTATAATACTTCCTCCAAGGCCCGGAGCACTACAATTTGGCGGCTATATGAAATCTGGTAACACGCGACCATATTATCTTTTGCAAATTTTAAAAGCATATAGTTAGTGTTTATTTTCTTACGTTATCAGTGTATTTTCTTATGTTATTAGTGTATGTACTAACTATGTTTTACTCGATCAGGTGGTTTTCTTATTGGAAGAACACTTGCGGTACTTATAACAACAACCTTAGCAACATCAATGGCGGCTCGCCAAGGTCCTATTGCTATGGCTGCCCACCAAATATGTCTGCAAGTTTGGTTGGCTGTTTCACTTATTACAGATGCACTCGCAGCATCTGGTCAGGTACAAAATTACGCTTACGTCCCTGTTTTCGATCCATTCCATTTTTGTTGCATAATAATAATTACGGTTTGTAGCTTAATTGTGTGTTGACTTTAGTTATATTTTGTTTAAGGCGTTGATTGCCAGTTCAGTTTCAGAAGGGGATTATAAATCCGTGAAGGATATCACATACTTTGTTTTAAAGGTAAGTTATACAAATTAAACGAACCGAACGGACACGAATAGAGGCATGTTCGTGTTTGTTCATTTAACTTTAACCGAACACGAACGTATAACCGGACAAATATTTTTGTCCAAGTTCGTGTTCGTTTAAAACCTAAACGAACAGTCCCGAACGTAATTTAACAAACTTAAACAAACACAAATGAACATAAAGTAGTTGTTTTATATATAAATTAGTGATTAATTACGAATAGGGCTGCAAACGAACCGAACGAACACGAACAAGACTTTGTTCGTGTTCGTTTGTTAAGAAATATATGTGTTCGCGAACTGTTCACAAACACTTATCGAACGAGATTTTATGTCCATGTTCGTTTGTTAAGGAAATGAACTTGTTCGTGTTTGTTTGTGTTTGTTTGTTAATTTTAGGCAACGAACAAAAACGAATGTTGACGAACACAAATGAGCACAAACTAATGTTGATGAACACAAATGGAAACAAACGAACACAAACAATCGTTCATGAACAAAATATATAATACCCTGACACTTATTAGATATTTAATTTGTCGGAATTTTGAAGTAAAATATAAACACTAAAAATACTAATGAACTGTCGAACACAAACAAACACGTTACCGAACGTTCACGAACATAAACGAACGAACACGACCTCTGTTCATGTTTGTTCATTTAACTAAACGAACGAAATTTCTTGTTCGTGTTCGTTTGTTTAATAAACGAACGAACACAAACGAACTTCCCACCGAACGGTTCACGAACTGTTCGCCGAACGTTTGGTTCGTTTGCAGCCCTAATTACGATAAGTTTCATTGTAAATCTCGTTTTTATTACTAGAAAACACAATTACTAATTAGTTAAATTTATATAACCCTTTTGTGTTTATGTTTATATAAACATAATGACATGTATTTATTAAAATTTAAACGAAGATAAATAAATGAACATAAATGAATGAACATAACGAACGTTCACGAACATAATGAACGAACAAAATGTGTGTTCATGTTCGTTCGTTTATTAAATAAACGAACTTCCGCCGGACAAGTTCACGAACAGTTCATGAACGTTCGGTTCGTTTACAGGCGGAATACAAAGTTTCAGAAAGTTCACGTTTTGACCAAAATTAATGTTTGCTTATTTACATGTCTGGCAGATTGGTCTTGTGATGGGTGTTACTTTGGCTGCAATATTGGGCTTATCTTTTGGCTCTCTATCCACACTGTTTACCAAGGACATTGAAGTATTGACCATTGCTAGAACCGGGGTTCTGGTAAAATGTCTAAAATACCCTTCTTGTTTGATTTTTAATTCAAGTTTATATTTCAATTCATTTACACCTTTTTTTCGTTATGATGGTGTGACAAAAGTTTGTGAGTGCAAGTCAACCATTGAATGCTTTGGCTTTTATCGTTGATGGTTTGCATTACGGAGTTTCAGATTTTCCTTATGCAGCTTATTCCATGGTACGCCTTCTTTATAATTCTTTTAAATTTTTTAATGATTAACTTAAATGTTTATAACTTGGAATTTTTAATTTATGTTTATGAAATGAAATGAAATGTAGATGCTTGTGGGGGTTATATCATCTGCATTTCTTTTATATGCTCCTTCGGCTTTTGGTCTTTATGGTGTTTGGTCGGGTTTGACTATCTTTATGGGATTGCGAATGGTGGCAGGGTTTATCAGGTAATTCTAACTAATTTCGGTCTTACCTTATTCCCTGTGTTCCATGAAACTGGAAGGTATGCCGTTAGTGTTTTCCAGTAATAGTCAATTGTTGACCGACGGTCTTCCTGTTTGTTTTTTAGATTGTCAACCAAGAACGGTCCCTGGTGGTTTTTGCATCAGGATTTGAATAAAGCTAAGGTCTCGCCTGTTGGATGAAATTCAGATAGGATTACACAACACAATGTTGACTGCTGCTGATACACATGCTGACTGTAAGTTCATTCTTTTGGTGTCTTTTTCCAAGTTGGGTCGGGATGCATTGACTTTCAAAAGTCAATATGAGGTGATTTGGGTTGGGCGATGATTATGCTGAAGATAACATGTGTCATGTGTGTTTTTAATTTTATAGGTTCTTTCTGGTTGCGTCTTACTTGGCTGGGATTGGATTAAAGTATTTGGACGGGTACAAATTTCTGCTCGCTTACGAACCGGCACATTTAGTTATTGTAGATAAGCCTACTGCCTGCTTTTGATGTTAATAAGGTTGTAGATAAACCGACTTTTGATGTTTCTTATGGTTTAATAAACTTGGCTTTCATATGAGAATACTAGCCTGTCTGGTACCTTGTAGGGGAGGTATGTGCTATTATAATTGAACAAAGACAATACTATAGTAACACCGTTGCATTAGAAAATGCTTGTGTTATGTGAAGCATTATTATTATTTTTTTTTAAAGTGACAATGTAACCTGTAAAAGCCATTTCAAAAATCTTGAAACCCCATCCAACTTGTAAAAAAGTTTCAACCTCATAATAAAGCTTTTATCAACAATGAAGTTGATAAGATGGGTGGGTGTGGTTTTGGGGAGCCGACTGTCACACCCTAAAAACGTCGCAATGGAAATACAAACGTGGCGGTGACGGAGGTCGGTACCCATAAATATCTTAGTAGACGATGCATTGTTTATTTTGGACATACACTTATTAAAAGCATGACTTTACGGTTCAAAGTTCGGATACAGTCCATAGTTACAACTTAGTTGTCTTGATCCTTATGGATTCAAATACACACGGTCCCAAATTATTTCTAAAACATCACTACTATAAGATATGCCAAAATCCCGATGTCGAACTCATGTACCTGAAGAACACGTAAAAATCAATTGTCAACACAATGGATGGTGAGTTCACATATCAAATTTATAACAACTTGCGTAATGGAAAATATTTCTTGCTAAAAAACATTTTAATGATTTAAAAAGAGTCGCATATGTTTAAGAAAGACCATTTCATATTCCCTTTGCAAAGTGTCATGGTAGAAAT

>HanMATE53
CAAAATTCAAAAATAAAAAAATGTGTCAGCAACCTTCATCTCCTCATTGCAATTGTAACCCAGCCGACCAAGACACAAACATATTCGACCCGTTTTTGCTACCAAAACCCATCAAACAATCCCCAGAACCAATCACACCAACTCTTGGTCATCACCAACAATTCAACAAGCCACACAACAAGAACAAAACTCATCTTTCATTAGCCATAAATGAAGCCATTTCAATAGCCAAAATCGCTATCCCGATGATCCTCACGGGTCTCTTGCTCTATTCACGCTCAATGATATCGATGTTGTTCTTAGGCCACCTCGGCGAGCTAGCACTCGCAGGCGGTTCGTTGGCAGTCGGGTTCGCTAACATCACAGGTTACTCGGTTCTATCCGGTTTAGCCATGGGCATGGAGCCCATTTGTGGCCAAGCTTTTGGTGCCAAAAGACACACTCTTCTTGGTCTTTGTTTACAAAGAACCGTTCTGTTATTGACTCTAGTGTCGTTACCGATTGCGGTTTTGTGGCTTAACATGAAAACCATCTTGCTTTTTTGTGGGCAAGATGAAGAAATTGCAACACAAGCTCAAACTTATCTTTTATACTCTCTTCCTGATCTTTTGGCTCAATCTTTATTACACCCATTGCGAATTTACCTCCGTTCGCAATCGATAACTCTGCCGCTCACATTCTGTGCATCGCTTTCGATCTTTCTTCACATGCCCATTAACTATTATCTTGTGAAGTATCTAAATTTGGGGATTGAAGGTGTTGCAATTGGTAGTGTGTGGACGAATTTCAATCTTGTTGCTTCATTGGTGGTTTACATATTAATTTCGGGTGTTTACAAGAAAACATGGGGAGGTGTTACGAGAGAATGTCTTAAAGGGTGGAAATCGTTGCTAAATTTAGCGATTCCGAGTTGTATATCGGTTTGTCTCGAATGGTGGTGGTACGAGATCATGATATTGTTATGTGGGCTATTGGTTAACCCGCGAGCCACCGTGGCTTCGATGGGGATTTTGATTCAAACGACCGCGTTAATCTACATATTCCCGTCTTCGTTGAGTTTCAGCGTGTCGACTCGGGTTGGTAACGCATTGGGCGCGGGTCAGCCCGATAAGGCGAAACGGGCCGCCATTGTCGGGCTGTCGTGTAGCTTTTTCTTGGGGTTTTCGGCTCTGTTTTTCGCGGCTAGCGTGAGGAATATATGGGCGACTATGTTCACGCAAGATAAAGAAATCATCGCATTGACGGCCATGGTTCTTCCGATAATCGGGCTCTGCGAGCTGGGAAACTGCCCGCAGACGACAGGGTGCGGTGTCCTAAGAGGCACCGCTCGCCCGAAAATCGGAGCGCATATTAATTTAGGGTGTTTTTATTCGGTGGGTATGCCAGTGGCGGTTGTGTTGGGATTCTTTATGGGCTTTGATTTCGAAGGTTTGTGGTTGGGGATGTTGGCGGCGCAGATGTCCTGCGTGGTTGCGATGTTGGTGGCTTTGGGGCGTACGGATTGGGGGTTTGAAGCCGAAAGAGCGAAGGAGCTGACGCTCGGCAGCGACGGCGACGACAGTGACAAAACTGTTGTAAAAGTTGTTACTGACGACGAAGAAATTAAGAAAGAAGAGTACAAGTTGATGCAACCTCAAAACAAGGAGGAAGAATCTCTGGGTTTTGGGCCAGATTTAGTTTAATATTT

>HanMATE54
ATGATAAACATTAAACTCTCTTTTCTTCATCATCTTGTCTGGAAACCAACCCTTAACGGCGAATGAAGAACTGCTTATGAATGAAGAATAACCTATATACGGCCAAGAACACGACTAAAAGGCGCAAATAACAACGATTTCCAACATATTAAGGTTCAGTTTATTGATATTTTTAATGTGTTTTTCTGAAAGAATATACCTGAATTTTTGTAGGGGATATTATTTTTAAAGAAGTATGCATAAGTACAAACAACCCATTATTCAGAAGGAATAATGTTGTATGGGAAAACTGTGAAAAAAAAAATATTTATTTTTTTGGCATGGTTCACTATAACCAAGTCTCCATAATAATATCCCCTCCTTTGTGAGTGTGCAGAGTGGGCATGTGCATCATGGATGCATCTCGAGGAGGAGCTCATGGGGATGCTGAGATTGTCACTATAAGTGATCCTCAACAGATTCAAAATAAGGATTTTGCTAACAACAACGTTGATGGAGATACACAAGTTCAGTTCTTTCATGGTTTTCTCCGAAGTATACCAATAAATAAGGTCCTCTCTCTCCTCTCTCTCTCTCTATCTACATTTGTTTGGCAAAGTGGTGACAATTCAGATTAGTTATGTCTTTTACTTTAATTCATCCAAGAAATAGTGTTGGAGTTCTTGAGTTTGGGAACTATCTTTTACCATGGTATCATTGTATACTAAGACCATTGTCGGTATTAATCTTCACCGGCAGGATGCCATCTCTCCTCCCCCTCTCACAAACCTTTTCGGAAAGATTTCTCCACGTCTAAAGCGTTCAGATTCCGATTTTCTTCATGTTGTTGGAAATGTGCTCACTATTGATTTTATGAAAATTTATTAAAAAAAACTACTATAAAGTTGGTTTATTGTGCAATAATGTGTTGAATAACCTAGCTAAAGAGAGTATAATTTGAATGGAAATGTGCTAACAGTTGTTTATACGAGAATATATAAGAAAAACTACTATAAAGTTGGTTTTTGCGCAATGTGTTGAATAACCTAGTTAAAAATAGTATAATTTTAATAGAAAGTATGTAGATTTTAAGTAATGCAAATTGATGTTTGTGTCAAAGCTAAGTGGTTTCATTTTTTGTAGGGCAAATTTACTAAAGAGCTTGGAAACATTTTTTGAAGGGGTGAAGTTTGCCGTTAGTAATGCAACACTAATTATTTATTATTAATTTATTATATCCAAATATAAAATTTAGGTTTAACACATGCTTTTTAGTTTTGTTTCCTATCTTGTGTGTTCGGAGGATGTCTTTTTCAAACGTTTGGTGCACTAAAATCTCTGTTTTAAATAGAAAACTTGCTATTTTAAGTGTTTGGTGCCTTAAAACACCTTTTTTACTACTAGAAAACTTGCTATTTATAGCATCTGATTATTAACAATATGTTTCTTGATTACCTAAACATTTTGTGCTAACGAAAAAACTTCAAAAACTTCCTATATCATTTATTGCACGTTTTTTAATCCTTAAAAAAACAATAAATAAATAAAATATGGGTAAGTTAGAAAAAATGAGAGAGCGTACAAGATTTGTTCATATTTCATTTCTCTAGAATTAATAGTTTATTTTTCTGACATAAATCAACAAAGAAATGAAAATTTATAAGAAAACCAGCTTAATTTTGTTCTTTCCATAATATATTCTTAGCTACATTACACTGATTTCAATTATATTTTGAAACTGTAACTTTCCATTTCCTTCTGTTAAGCATATATTTAGGCTAAAGGGTGTGTGAGTCATTGTTGGGACATGATTCGGCACGTAGGAACATGAATGAAACGCTATACCGCCCCCTTCCTTAATCCACCATGGTTTGCATAGATTAAACCATGGCAACCATGGTTCTCCTTTCCATTTTTTCAAGTAATCATTTCCTTTTTCTTTAGACAAAAATATGTTGAAATCAATAAAGGGATAGTGGTTTGAATCATGACCACACCTTTAGGGTAGTGGTTTTGGATTGTGGATTAGAGTTAGATGACATGGCACTGACGTGTAGGGTCATGATTGTCATGAGGGTCATGACCACGCCCTATAGTCTTAAAGCATGCTAGTAGATATATGACTTCCAAAGTATTAACTTAGTATATTTCCTAAGATCAATTATTATCACAATAACACCACAAAACAAATCATCTTCACCAACAACTATGTCCGTCGTAAATCAGAGCTTGGGTAATCAACGACATATTCACTCTGTTGGCGATACTCATTTGTGCGATAATGTAAGGTCACAAAGATGTTTCACCATTGAAGACTTATCTACATTAATGCCGTATTCACAAAAATAATGAACAATAGGTTTTGTCATTAGCGGACCCAAGTTTTTATTTACATGGGGGCGATCGGGAGATTAACCAAACTTTTACAGGGGACGATCGAGATGTTAACGTATAAATATCACTATTTTTTTTTTCATGGAGGGCAGTTGCCCCCATGGTTTCTATATGGGTCCGCCAATGGGTTTTGCTATAAAATCTGCAAATTGTTCTTTCAGTGTCTTTTATGCGTCCAACGTGAAAGCCAATTAAATTAGGTCTAATAGATAAATTAATATTGTGTTAAAAGCAAAAAAGTGTTTTAAGCCTTTTTAAAATTGGGGTCGCTAGACTCTTGTCGGAATTGATTTCTATTTTTTTTCCAGCCACTTGAGTAAGAATTGTACTTTTAAAGTTAGTTTTTCTGTTCATGCGTTTGAATATCAAAAGTTAAACATAATATGTTATATTATTATATGGTGATTGCCATCTTTTGAACATCATAATCATGTAAAGAAATGCATGCGCAATTGAATAGTACCATAACTAAAAAACTCTGGAAAGTATTAGTGTTAAAAGATATTGTATTATATTAGTTCATTTCTAAATAACTAATACTTTGTATTTAAGTATATATTATCTGGTATCTGCAGGCAAATTAATTTTGAGCCTTGCTCATGCCAGATACAATGTTTCAGTATTCTGATTAAAAATGGCTAAAAATGGCTTTAAAATGTACTATTTGAATTGTATATTCTTCATAAATCCACACTATTATTGCAACCTTTAAAAAAAATTTATGGTGGTACACAACTAGGCGATTTCCGGAACTATATGTAAAACTAGAGAGTTCGTTGGCGAGCACAACAAGTTTGCTAGCGAACTCGAACTTGAATTTCTTTTCCTTCGTCTTTCCAATATTTCATTTAACATACAGTTTGATTTTTCTCTTATAACACGCACAGTTTTGTTTAACTTATTTTTAGGCATTACGATATAAATTTTATTGAAAACTGAATTTATTCCAACTCTTATAACACGCACTTGTTACATAAAGAAAATTATACACACTTTTGTTTAACTTATTTTTAGGCATTACGATATAAATTTTATTGAAAACTGAATTTTATTCCAACTCTTATAACACGCACTTGTTACATAAAGAAAATTATACACACTTTTGTTTAACTTATTTTTAGGCATTACGATATAAATTTTATTGAAAACTGAATTTTATTCCAACTCTTATAACACGTACTTGTTACATAAAGAAAATTATACACACTTTTGTTTAACTTATTTTTAGGCATTATGATATAAATTTTATTGAAAACTGAATTTTATTCCAACTCTTATAACACGCACTTGTTACATAAAGAAAATTATACACACTTTTGCTTAACTTATTTTTAGGCATTACGATATAAATTTTATTAAAAACTGAATTTTATTCCAAATAAACAGATCGCTATATTTTTACTAGATAAGCATGTGTATTGAATTACATCTTAATTGGTCAAATGTTATTAGCTAAAACAATTTATCTCCAACATTTAAAACCCTTACAAATTATTGATTTATGCATGCAGGTGGTAGAAGAGATGGTATTGATTGGGAAAGCAGCATGTCCAGTAGCCACAACCACTTTTCTTGTGTTTTCAAAGTCTATGATCTCCATGTTATTCTTAAGCCACATGGGTAAAATTGAACTAGCAGGTGGGGCTCTAGCCATTAGTTTTGCTAATGTCACAGGCCTCTCAATCATGAAGGGTTTATGCATGGGCATGGATCCAATTTGCTTTCAAGCCTATGGTGCCAAAAGGTTTTCAGTACTTAACCAAATGTATATCAAAACCTTCATTCTTCTCTTAATTACTTCTGTGCCCATCACCTTCCTATGGCTAAACATGGAGCCCGTATTCCATCTGCTCGGTCAAGACCGTGTGATCACAAAGGTTGCGGAAATGTACCTAATATTAATGCTCCCTGAGCTCCCAGCCCTAGCCAATTTGCTACCGCTTCGATCCTTCTTACGAGCACAAGGGTTGAACTCACCTGCCACCATGGTTGCAACTTGTTCCACTATCTTGCATCTCCCTATCAACTACTTTTTTATTAGTTACTTAAAGTTAGGGGTGAAAGGTATAGCTATGGCGTCGACTTGTTTCTCGTATAACATGAATATCGGATTGTTGATCTATCTTTTCATGTCGAAAAACGCGATTAAGCCTTGGGCTGCTAAGAATAGGGCCAGTTTGTTGTCCATTTTTCAGGGTTGGGGGCCATTGTTGAGTATGGCCATACCTAGTTTGTTTTCAGTTTGTTTGGAGTGGTGGTGGTATGAGATCATTCTTTTTCTTAGTGGGCTACTAGAGAATCCTCAATCTTGTGTTGCAGCTACAGGGTTAATCATGCAAACCACTGGTGTTATTTATGTGATACCATTTTCTTTGAGCTTAAGTATATCACAACGTGTTGGGAACGAGCTAGGTGCTGGTCAACCTGCTCGTGCTAGATGGGCAGCAATCGTCGGGATCTCAATTGCCTTCGTATATGGGCTCGTAGTATTTGGATTATCCGTTGCTTTGAGGAACGTTTATGGGAAATTATACACTAATGAGGTCCAAGTCCTTGCATTGCTTTCCTCATCTATGCCAGTGACAGGTCTGGCTGAGGTGGGAAACGCACCACAGACTGCTGCCTGTGGTGCGTTAACAGGGTCAGCCAGACCTAAAGTAGGCGTTAGAATAAACATCGCGGCTTTCTACCTTGTAGGGCTTCCAATGTCGGTTGTTCTGGCCTTTGTTTTGAATATAGGTTATCGAGGACTATGGCTAGGGTTAGTTGCATCACAGGCAGCTTGTGCTTCATTAATGATGTATACATTGGTGAAAACCAACTGGAGAGATCAAGCTAAAAGAGCAGAAGAATTGACTTTGGCTATGGATAAAGATGATGAAACTGAACTTAATGAACTTGTGATTTGATGGTCATTTTGCTTCATGATTTTTTACCAGCAAAAAGTATACAAAGCGTAGTCATTTTAGGCTTCATTAATTTGATCAAGAGTGAATATCATTATTTTTTATTTAAATTAATTTATTCTTTTGGCCACTCATTCTTTCTTTTGTTGAATGAAGTTAATCAAATAATACATAGGAAGTTAAGG

>HanMATE55
TTTGCATAAAAATGGACTCTCAAACAAATGAAGTTCATCATCCTCTCTTAGAACCTGTTCAATATTGCTCAACTTCTGATCAATCTGCCGCCAGCCATGGCGGTTGTGTGGAGCTGGAGAGGGTGCTTAACGATACCAACACACCATTGATCAAGCGGCTTGCATCGGCGTCCAGGATTGAGCTTAATCTACTGTATAAGCTGGCTGCACCCGCGGTGATGGTTTACTTGATCAACAACGCCATGTCTATCTCCACCAGAATCTTTTCTGGCCATCTTGGAAACCTCGAACTTGCGGCTGCCTCCCTCGGTAACCAAGGGATCCAACTCTTTGCATATGGCCTTATGGTGAGTTTCCGAATTCTTGATATCACTAATCTAGTCAGGGGCGTAAGTGTTCATCAGAATTTGTTGGAATCTTATATATAAAATCCGAATTTTCTTTTACGAGAAACATGAGTTGGACGTTCTAGTTGTAACCGGTAAAGAAGAAAATTATATGATGAATCCCGAGTAAAAAGTTCTAGTTCTGTTACTGAATCTAGTAAAACATTCAATTGTGGTCTGCGGATGCATAACCATTGACTAGAGTCAGCTTATTGAAGTAGTTGATTGCCTAGAAACCAACATTAAATCAAAAACCACCTACGAACACTTTTAAAATTTGTAAAACCATGTAGACAAATAAAAAGATTTATTTGAAACAACGCTTATATAATTATACATTTGTGATTCCAGCTCGGAATGGGGAGCGCAGTGGAGACGCTATGCGGTCAAGCATTTGGGGCACGAAAATACGACATGCTTGGAGTATACCTCCAAAGATCCGCAATTGTTCTCTTAGTAACAGCCATCCCGATCACTATGATTTACGTATTTTCTAAACCAATTTTAATTTCACTTGGCCAATCGCCATCAATGGCATCGGCCGCATCATTATTTGTGTATGGTCTCATTCCTCAAGTATTCGCGTATGCTATCAACTTTCCAATACAAAAGTTCCTTCAAGCTCAAAGTATTGTGGCTCCAAGTGCTTATATATCTGCTGGAACACTACTTGTGCACTTGGTACTTTCTTGGATCATGCTGTACAAGTTAGGGTTGGGCTTGCTAGGTGCTTCTTTGACCCTAAGTTTGTCATGGTGGATTATAGTTGTTGGTCAGTTTGTTTACATCTTGATGAGCCATAGATGCAAGGCCACATGGACCGGGTTCAACTCGATGGCGTTCGGTGGGCTATGGGAGTTTGTAAAGTTGTCGAGTGGGTCCGCGGTGATGTTATGTTTGGAGTCATGGTATTTTCAGATCTTGGTGTTGATTGCAGGGTTGCTCGAGAACCCTGAGCTAGCATTGGATGCACTTTCGGTCTGGTATGTGTCAGTATCATCTTTAATCTTTATCATGTTTTGTCTTGTTACTTTAGTTATGGGACATTATTAAAGGCCTATTCACACACCAAGGCCTATTTGCATACTTAGGTTTATATACGCTGCGTATAGGGTTACACCTATACGCTGCCTATAGAGCTATATGCAACGTATAAGTTGCATAGAATTCAGAGTCTACCGAACAATCATTGGCACAAACAACCAGGGTTTATATACGCTGCGTATAGAGCTATACGCAGCGCATATAAGCCATCAGAATTTTGTTTTGTTATTTTGATGTATTTGTGGTATAAATTCTCACCCGGTTCCAACGTTAAATCGCTTAAAATATATAACCGTTAATGTTATACCATTAATATTATATACCGTTAATTTTTTTTTGAAAAACGTATATACGGTTCGAATATATTATATTGTTATCGTTTAAATTAAATTATTATACCACGTCTAGTGCGGTTCGAATGCTATTCGAACCGTACACAAGTATTTAAAAATAATTAAAATGGTATGATATTTAAACGTTAATAGCATTCGAACCGCACTAGACGTGGTATAATAATTTAAGTTAAACGATAACAATATAATATATTCGAACCGTATATACGTTTTTCAAAAAAAAATTAACGGTATATAATATTAATGGTATAACATTAACGGTTATATATTTTAAGCGATTTAACGTTGGAACTAGGTGAGAATTTATACCATAAATACATCAAAATAACAATACAAAATTCTGATGGGTTATAGACATTGCGTATAGACGCATCGTATATAAACTCTGGTTGTCTGTGCCAATGATTGCTAGGCAGGCTCTGAATTCTATGCAACTTATACGCAGCATCTAGGTGTAACCATATACGCAGCGTAGGTACAGATAGGGTTTGGTGTGCAAATAGCCATGTTGGTGTGCAAATATGTAGACCCTGTTAAATAGGCAGACCTGTAAAATTTGCATTAGTTTAAATCAAATATCAATCATCTTTATTTCGTCAAAAGGCCTTCGATCAGGTGTGTATGAATTCCCGTTCCAAGACGAACATTTTCTTTTATATTTATTATTATTGCATTGAAGGTTTTATTTAACATATTATTTTGTAACAAATTTATGTAGCATGGGTGTCAATGGGCTGTTATTCATGGTCTCAGTTGGGTTCAACGCAGCTGCTAGGTGAGTTTTCTCATGCAAACACACACTACTAAAAGACTGAGTATCACCCGACAACCGACATTTATCGTTAGTTACTTACTGACAGATCCCACGTAGAAATAATAAAAATTTGGAAAACTAAATTCTTTGTTAGAAAATGTGTTACCCACACCTAGTTTACTAACGGATTATCACCGACGAATTACTGTTGAGAACCACTTTCGTCTGTCAGTGAAAGTCATCTGCTTGATAGTGAGATTTGACATATATGTTTTTAAACAGTGTTAGGGTTGGAAACGAGCTTGGAGCAGGAAACCCTAAAGCCGCAGCCTTTTCGGTGTTAACAGTTACTACGGTCTCATTTCTCATTGCGCTAGTCGAAGCAATGATTGTTTTGTCAGCGCGACATGTTATTAGCTACGCATTCACTGGTGGTGAAACCGTTGCAAATGCAGTTTCTGATCTTTGCCCGCTATTGGCCATCACCATCATTCTTAATGGCATACAACCCGTTTTATCAGGTATATAAACGTACACGTGTGATGTGATTATTTGCATGATCATGCATGTGTCAACCTATGAATATTGACATGATGGATGAATCAAAGGTGTGGCTGTCGGGTGTGGATGGCAAGCTTATGTGGCATACGTGAACGTCGGATGCTATTACATAGTAGGCATCCCCCTCGGGTTTCTTCTCGGCTTCCATTTCAAACTCGGAGTTAAGGTACCATTCATAAACCATATGATTAATGTATCTTCAAAAACTGACATACGATTCGTTGTATCTTAATAGGGAATATGGTCGGGAATGATCGGAGGAACCGGGATGCAAACCTTCATTTTACTATGGTCAACATTTCGTACAGACTGGAATAAAGAGGTATTGTAACTGTTTATTTTTTTTTTTTTGGGGGGGGGGGGGGGGGATTCAGAAGTTTTAAAGTTTTGTGTTTTTCAGAAGACAACTAATTTTTGGGAGAATATTGTAAAAACCAGGTTGAAAAAACTAACAAACGTATGGATAAGTGGGAAGCAAACAAAGAAACCCTTTTGAAGGAATGAAAAGAAGTCAAAGTCAGTATCTCGATTAGTCAATGGACCAGATCATATGGATTTGGATACAATCATTCATGCACATCAATGGCTGAATCATATTTTGTAATTTATGTGACAATGTTACCAATAAATCATGAGAAATTTACCGAATATGCAACTTGAGTTGGAAAAAGATAAGGAAATGATAAACATGAAAAAGGTTCAA

>HanMATE56
ATGGACTCCCAAACAAATGAAGTTCATCATCCTGTCTTAGAACCTGTTCAAGATTGTTCAACTTCTGATCAATCTGCCGCCAGCCATGGCGGTAGTGTGGAGTTGGAGAGGGTGCTTAACGATACTGAGACACCGTTGATTAGGCGGCTTGTAGCGGCATCCAGGATTGAGCTTAATCTACTGTATAAGCTGGCTGCACCCGCGGTGATGGTTTACTTGATCAACAACGCCATGTCTATCTCCACCAGAATCTTTTGCGGCCATCTTGGAAACCTCGAGCTTGCGGCTGCCTCCCTCGGCAACCAAGGGATCCAACTCTTTGCTTATGGCCTTATGGTGAGTTTCTGAATTCAGGTAATCACGAATCTAGCCAGGGGCGTAACCGGGGGGTCAAGAGCGGTCATCAGGCTTTATTGTGAGTCTGCTTGTCAAAGAACAGACTCAAGTTCAGAAGCATTCATTGATGAGACTAAGGAGACGAGACACATATTCAATGAGCTTGCTTGCCAGGAAAGCGGTTTGAACTTTTAACTAGAGTTGCTTATTGAAGTAGCTGATTACCTAGAAACCAACATGACTTACAAACACTTTTACAATTTCTACAACATGTAGATATAAATTAAAAAAAATTATTTGACACAATGCTTATATAATTATATATGTGTGATTCTAGCTGGGAATGGGGAGTGCAGTGGAGACGCTATGCGGTCAAGCATTTGGGGCACGAAAATACAACATGCTTGGAGTATACCTCCAAAGATCCGCAATTGTTCTCTTAGTAACAGCCATCCCGATCACTATAATTTACGTATTTTGTACACCAATTTTAATTTCACTTGGCCAATCTCCATCAATGGCATCAGCCGCATCACTATTCGTCTACGGTCTCATTCCTCAAGTATTCGCTTATGCCATCAACTTTCCTATACAAAAGTTCCTTCAAGCTCAAAGTATTGTGGCTCCAAGTGCTTATATTTCTGCTGGAACACTAGCTGTGCACCTGATGCTTTCTTGGATCATGGTGTACAAGTTAGGGTTGGGGTTGCTAGGTGCTTCTTTGACCCTAAGTTTGTCATGGTGGATTATAGTTGTTGGTCAGTTTGTTTACATCTTGATGAGCCATAGATGCAAGGCCACATGGACCGGGTTCAACTCGATGGCGTTCGGAGGGCTATGGGAGTTTGTAAAGTTGTCGAGTGGGTCCGCGGTGATGTTATGTTTGGAGACATGGTATCTTCAGATCTTGGTGTTGATTGCAGGGTTGCTTGAGAACCCTGAATTAGCATTGGATGCACTTTCGGTTTGGTAAGTGTCATCTTTAATCTTTATCATGTTTTGTTTTATAGATAAAGAGTTTTGGGCCTTTTTAATTAGGCCAACTCGTATTATTTGCATTAGTACCAATCAAGTGGGCAAATGGGCCTGAATGCATTGCCACGCATATCATGTTACTAATCAATTATCAATCATCTTTATTTTGTCAAGAGGCTCACACCAATTGAGTTACGTTAACGTACAAAGAGCTTTTTCGTAATTATTTACTCGTAGGGTAATTATCAAAATTACTTTACAACTGATCTTGTACGGTAGTTTTGATCTTGTATGGTAATTTTGTAAAATGATCTTTTAGGGTAATTATAAAAATAACTCTACAAGTTTATCAAACAACATACAATTCAAATTTACCCTACAAGATCATTTGTAGAGTAATTATGTTATTCTACAAAATTACCCTACAAGATTAAAATTACCCTATAAGATCATTTGTAGTTAATTATGATACTCTAAAAGATCAAAATTACCCTACAAGATCATTTTACAAAATTACCTTACTAAAATCAAAATTACCATACAAGATATTTTTAGTGTAATTTTGATAATTACTCTACGAGTAAATAATTACGAAAATGCAACTGCATTTTTTTTAACCTTTTCACCATATTCGTACGTTTTGTATGATAAGGGTATTTGTATTTAATCTTTTGTCAATATACTTCTTGTTTTGTAAAAAGATATGTAGCATACTGACTTGTTGTTTTGTAAAAAAAAAAATATGTAGCATGGGTGTCAATGGGTTGGTGTTCATGGTCTCAGCTGGGTTCAATGCAGCTGCTAGGTGATTTCTCTTATGCAAAGATACACTACATGAAGAATAAGTATCGTCAACGGCTGGTATTCGTACCAAAAATAATAAAAAATGGAAAACTAAATTATGTTTGAAATGTATTTTCCACACCCATTTTACTGACAGAGAATCACAGACATATTACTATCAAGAACCACTTTTATCAATGGTTCTGTCTTCCAGTGAAAGTCGCTTGTTTTGTAGTGAGAGTTGACATATCTTTTCTTTTAAAAAACAGTGTTAGGGTTGGAAACGAGCTTGGAGCAGGAAACCCTAGAGCCGCAGCCTTTTCGGTGTTAACGGTTACTATAGTCTCATTTCTCATTGCCTTAGTTGAAGCGATGATTGTTTTGTCAGTACGACATGTTATTAGTTACGCGTTCACAGGTGGTGAAACCGTTGCACATGCAGTCTCTGATCTTTGTCCGCTATTGGCCATCACCATCATTCTTAATGGCATACAACCCGTTTTATCAGGTATATACACGTATATGTGTGATGTGATTATTTGAATGTTCATGCATATGTGTCAACCTTTATATATTAACATGATGGATACATCAAAGGTGTGGCTGTCGGGTGTGGATGGCAAGCTTATGTGGCATACGTGAACGTCGGGTGCTATTACTGTGTAGGCGTCCCCCTTGGGCTCCTTCTCGGCTTCCATTTCAAATTTGGAGTTAAGGTACCATTCATAACCATACGATTAATGTATCTTCAAAAAACTGGCATACGATTAGTTGTATCTTAA

>HanMATE57
ATAAAAATGGACTCTCAAACAAATGAAGTTCATCACCCTCTCTTAGAACCTGTTCAAGATTGTTCAACTTCTGATCAATCGGCCGCCAGCCATGGCGGTAGTGTGGAGTTGGAGAGGGTGCTTAACGATACTGAGACACCATTGATTAAGCGGCTTGTAGCGGCATCCAGGATTGAGCTTAATCTACTGTATAAGCTGGCTGCACCCGCGGTGATGGTTTACTTGATCAACAACGCCATGTCTATCTCCACCAGAATCTTTTGCGGCCATCTTGGAAACCTCGAACTTGCGGCTGCCTCCCTCGGCAACCAAGGGATCCAACTCTTTGCTTATGGCCTTATGGTGAGTTTCCGAATTCTGGATATCACCAATCTAGTCAGGGGCGTAACATGGGGGGTCAATAGTGTTCATCAGAATTTGTTGGATTCTTATATATAAAATTGGAATTTTATTTTAAGAGATAAACGTGTTGGACAATCTAGATGTAACCGGTAAAGAAGAAAAATATATGATGAACCCTGACTAAAAAGTTCTTGTTCCGAATCTAGTAAAACATTCAACTGCGGATACATGATTATCGATATGATGATTTTGTTGACATCTAGGTGGTTTAGGAATTGTAAAAATGTTTTGATTTCATGTTGGTTTCTAGGTTGTCCGCTACCTCAATAAGCGGACTTTAAATAGATTAAATAACCCTACAATGAGTCTGCTTGTCAAAGAACAGACTCAAGTTCACAAGCATTCATTGATGAGACTAAGGAGACGAGACACATATTCAATGAGCTTGCTTGCCACGAAAGCGGTTTGAACTTTTAACTAGAGTTGCTTATTGAAGTAGCTGATTACCTAGAAACCAACATGACTTACAAACGCTTTTACAATTTCTACAACATGTAGACATAAATTAAAAAAATTATTTGACACAATGCTTATATATGTGTGATTCTAGCTGGGAATGGGGAGTGCAGTGGAGACGCTATGCGGTCAAGCATTTGGGGCACGAAAATACAACATGCTTGGAGTATACCTCCAAAGATCCGCAATTGTTCTCTTGGTAACAGCCATCCCGATCACTATAATTTATGTATTTTGTAAACCAATTTTAATTTCACTAGGCCAATCGCCATCAATGGCATCAGCCGCATCACTATTCGTCTACGGTCTCATTCCTCAAGTATTCGCGTATGCCATCAACTTTCCTATACAAAAGTTCCTTCAAGCTCAAAGTATTGTGGCTCCAAGTGCTTATATTTCTGCTGGAACACTAGTTGTGCACTTGATGCTTTCTTGGATCATGGTGTACAAGTTAGGGTTGGGGTTGCTAGGGGCTTCTTTGACTCTAAGTTTGTCATGGTGGATTATAGTTGTTGGTCAGTTTGTTTACATCTTGATGAGCCATAGATGCAAGGCCACATGGACCGGGTTCAACTCAATGGCGTTCGGTGGGCTATGGGAGTTTGTAAAGTTGTCGAGTGGGTCCGCGGTGATGTTATGTTTGGAGACATGGTATTTTCAGATCTTGGTGTTGATTGCAGGGTTGCTTGAGAACCCTGAGCTAGCATTGGATGCACTTTCGGTTTGGTTAGTGTCATCTTTAATCTTTATCATGTTTTGTTTTATATTTATTATTGTTGTATTAAAGGTTTGATTTAATATACATTGACTTAAGTTCATCTACAAAGAGCCTTATTATACAAAACGTACAAAAAGATGAAAAAGTAAAAAAAAAAAAAATACGGTGCCATTTTCGTAAATATTTACTTGTAGGCTGATTATCAAAAATTAGTCTACAAATGATCTTGTAGTTCAATTTTGATCATGTATGGTAATTTTGTAAAATGATTTTGTATGGTAATTATCAAAATTACTCTACAAGTTTATCAAACAACATACAATTCAAATTTACCCTACAAGAGCAAAATTACTTTACAAGATCATTTGTACAGTAATTATGTTATTCTACAAAATTACCCTACAAGATTAAAATTACCCTATAAGATCATTTGTAGATAATTATGATACTCTACAAAATAACTCTACAAGATCAAAATTACCCTACAAGATTATTTTACAAAATTAACTTACAAAAAAACAAAATTACCCTACAAGATCATTTGTAGTGTAATTTTGATAATTACGCTACGAGTAAATAATTACGAAAATGCAACTGCGTTTTTTTTAAGCTTTTTCACCCTATTCATACATAAGGGTATTTGTATTTAATCTTTTATACTGACTTCCTGTTTTGTAAAAAAAAATATGTAGCATACTAACTTGTTGTTTTGTAAAAAAAATATGTAGCATGGGTGTCAATGGGTTGCTGTTCATGGTCTCAGTTGGGTTCAATGCAGCTGCTAGGTGAGTTCTCTTATGCAAAGATACACTACACGAAGAATAAGTATCATCAATGACTGGCATTCGTCATACGGAACCTACCAAAAATAATAAAAAATGGAAAACTAAATTATGTCTGAAATATATTTTCCACACCCAGATTACCAACATAGTATCACTGACGAATTACCATCGAGACCACTTTCATCAATGGTTCTGTCTGCCAGTGAAAGTCGCTTGTTTTGTGGTGAGAGTTAAAGTCGCTTGTTTTGTGGTGAGAGTTGACATATCTTTTCTTTTAAAAAACAGTGTTAGGGTTGGAAACGAGCTTGGAGCAGGAAACCCTAAAGCCGCAGCCTTTTCGGTGTTAACAGTTACTACAGTCTCATTTCTCATTGCCTTAGTCGAAGCGATGATTGTTTTGTCGGTACGACATGTTATTAGCTACGCGTTCACTGGTGGTGAAACCGTTGCACATGCAGTCTCTGATCTTTGCCCACTATTGGCCATCACCATCATTCTTAATGGCATACAACCCGTTTTATCAGGTATATACACATACATGTGTGATGTGATTATTTGCATGGTCATGCATATGTGTCAACCTTTGAATATTAACATGATGGATAAATCAAAGGTGTGGCTGTCGGGTGTGGATGGCAAGCTTATGTGGCATACGTGAACGTTGGGTGCTATTACATTGTAGGCATCCCCCTTGGGCTCCTTCTCGGCTTCCATTTCAATTTCGGAGTTAAGGTACCATTCATAAACCATACGACTAATGTAACTTCAAAAACTGGCATATGATTCGTTGTATCTTAATAGGGAATATGGTCGGGAATGATCGGAGGAACTGGGATGCAAACCTTCATTTTACTATGGTCAACATTTCGTACAGATTGGAATAAAGAGGTATTATAAAGGATCTTTTTTTTGGGGGTGGGGATGATTTAGATGTTTTAACACTTTGTGTTTGCAACTAATCTTCGACAGGTGGAAAAAACTAACAAACGTTTGGATAAATGGGAAGCAAGCAAAGAAACCCTTTTGAAGGAATGAAAAGAAGTCAAAGTCAGTATCCCAATTAGTCAACTGTTCAGATCATTTTGGTTTGGACACAATCATTCATGCACATCAAAGACTGATTCATTTTTTGTATTTTGTGTGATAGTGTTTCCAATAATCAT

>HanMATE58
ACTTTTACATACTTGTTATTTAAGTAAAAAATAAAAGAGGTAAGACAAAACATACAAATCTTTATTTTCCTATATACAAGTGAAAGCCAACCATCTATTTTTTTTTTTCAAAAATGGACTCCCAAACAAATGAAGCTAATCATCCTCTTTTAGAACCTGTTCAAGACTGCTCAATTTCTGATCAATCTGCTGCCAGCCATGGCGGTAGTGTGGAGCTGGAGAGGGTGCTTTCCGACACCGACACACCCTTGATCAGGCGGCTTGCATTGGCTTCCTGGATCGAGCTCAATCTATTGTATAAGCTGGCTGCACCCGCGGTGATGGTTTACTTGATCAACAATGTCATGTCACTCTCCACCAGAATCTTTTCCGGCCAACTTGGAAACCTCGAACTTGCAGCCGCCTCCCTCGGCAACCAAGGGATCCAACTCTTTGCTTATGGCCTCATGGTGAGTTTCTGAATTCTAGCAATCTCCAATCTAGTAAAACATTTAACTGTCTATGCAGGACGGAAACATGGGTCAAGAGGGTCTGCTGACCTGTCACCGGAATATTTAGGATTTTTATACATAAATCGTATTTTTTATAATAAAACATGAATTGAACCCTTTAGTACTAAAAAATTATGGTTCTACCACTATGTCAATGCCTGACTATTGATTTGACATAGTCAATGCTTATACATATGTGATTCTAGCTTGGAATGGGTAGCGCGGTGGAGACGCTATGCGGTCAAGCATTTGGGGCACAAAAACATGACATGTTAGGAGTATACCTTCAAAGATCCGCAATTGTTCTCTTAGTAACAGCCATCCCAATCACTATAATTTACGTATATTCTAAACCAATTTTAATTTCACTCGGTCAATCGCCACCAATGGCATCAGCTGTAGCACTATATGTCTACGGTCTCATTCCTCAAGTATTCGCTTATGCCATCAACTTTCCTATACAAAAGTTCCTTCAAGCTCAAAGTATCGTGGCTCCAAGTGCTTATATATCTGCTGGAACCCTAGTTGTGCACTTGGTACTCTCTTGGATCATGGTCTACAAGTTAGGGCTGGGCTTGCTAGGGGCTTCTTTGACCCTAAGTTTGTCATGGTGGATTATAGTGGTTGGTCAGTTTGTTTACATCTTGATGAGCCATAGATGCAAGGATACATGGACCGGGCTCAGCCGGAAGGCGTTCGGTGGGCTCTGGGAGTTTGTAAAATTGTCGAGTGGGTCGGCAGTGATGTTATGTTTGGAGACATGGTATTTTCAGATCTTGGTGTTGATTGCAGGGTTGCTTGAGAACCCTGAGCTAGCATTGGATGCACTTTCGGTTTGGTAAGGGTCATCTTTAATCTTTATCACATGTTTTGTTTTATTAGATAAGAGTTTTGGACCATTTATAATAAACCAACCCGTAATATTTGCATTAGTACCTATCAAGTAGGCCAATGGGCCTGAATGCATGGCCACGCAAAACATGTCACAGTCACTAATAGAAAATATCAATCATCTTTATTTTGTCAAGAGGCTCACAGTCACAGGTGTATTATTGCAATGAAGATTATGAAGGTTTAACAGTTTGCGGTTTTAGTCCATGCGATTTGACTTAGATAATTATTTTAGTCCTAAAATTTTAATTTGTTTCTTTTAGTCCATTAGTTTCATTTACGTGATTTCATCTCATTTAATGCCGTACCACTAACACCATCCATTTTTTTCTGTTAGATTGGTGTAAAAAGACCATAATACCCATGTTAGCTCAAAGTTTGATTTAATTTAATATATACCTAATTATATTATGCAACAAATTATTTATGCAGCTTGGGTGTCAATAGTTTGTTGTTCATGGTCTCAGTTGGATTCAATGCAGCTGCTAGGTGAGCTTTCTCATGCAAAGATACACTACTAGAGTAATAAGTATCACCAATGGGCATTCGTCGTTAATTAGTGATGGATCCCCCAAAAAAATAAGAAAAATATGAAGAAAAACTAATTTATACTTTTGAAAATGTATTATCCACACCCAGATTACCAACACATAGTATCACTGACGAATTACCATCGAGACTACTTTCACTAATGGTTCTGTCTGTCAGTGAAAGTCGCTTGTTTTGTAGTGAGAGTTGACATATCTTTCCTTAAAAAAACAGTGTTAGGGTTGGAAACGAGCTTGGAGCAGGAAACCCTAGAGCCGCAGCCTTTTCGGTGTTAACAGTTACTACAGTCTCATTTCTCATTGCCTTAGTCGAAGCGATGATTGTTTTGTCATTGCGACATGTTATTAGCTATGCGTTCACTGGTGGTGAAACCGTTGCACATGCAGTCTCTGATCTTTGCCCACTATTGGCCATCACCATCATTCTTAATGGCATACAACCCGTTTTATCAGGTATATACACATACATGTGTGATGTGATTATTTGCATGGTCATGCATATGTGTCAACCTATGAATATTGACATGATGGATAAATCAAAGGTGTGGCTGTCGGGTGTGGATGGCAAGCTTATGTGGCATACGTGAACATTGGGTGCTATTACATTGTAGGCATCCCCCTTGGGCTCCTTCTCGGCTTCCATTTCAACTTCGGAGTTAAGGTACCATTCATAACCATACGATTAATGTATCTTCAAAAACTGGCATACGATTCGTTGTATCTTAATAGGGAATATGGTCGGGAATGATCGGAGGAACTGGGATGCAAACCTTCATTTTACTATGGTCAACATTTCGTACAGACTGGAATAAAGAGGTACTACTATAACTGATTATTTATTACTAAGTCATCTTTACTAATTTTTGGCGGGAAATTGTAACAACAAGGTGGAAAAAACTAACAAACGTTTGGATAAATGGGAAGCAAAGGAAGAAACCCTTTTGAAGGAATGAAAAGAAGTCAAAGTCTGTATCCCGATTAGTCAATGGACCGGAACATTTGGATTAGGATACAATCACTCATGCGCATCAATGACTGATTCATATTTAATTTGTATTTTGTGTGATAATGTTTCTAATAATCATGAGAAATGACCGAATATGCCACTTGAGTTGGTAAAAGATAATGAAAAAAAGCACATATGACTACAGAATAGTTGGGGATAAATGGTATACCGTTAAGTTTTCAAAACTATTTGAAAGATCATGAAAGCAATATGTAGCATGTATCATCATCATCATCATAGCTTAATAATAGGCAAAGTTAGTAGCTGGGAAAGAAAGTTGAATATTGTGTGATTGACCCCAACCTAAAATGATTTATTTCTGGATTTGACTGTCATTTTATGTGTCCCTTTGGTCTGAGTCAGTAGGGCTGTTCACGAGTAGAGCCGAACCGA

>HanMATE59
GAACATCTCTGATGCTGACACAAAACATCATCGTTGTCCAGATATCTCACCAGATTTTCGCCCTCATTTCCCGTCCACTAATACCTCATGGACGCTAAAACCCTAATTCCTCACAACTCCTACCTCAAAACAACCCCAATATCCAACCCATTTCAACTCCGTTACACTTCCCACATTCCATCGGGTCTTAAAAAATCATCCAAAACCCCTCTGTTCAGAAGAACTCGGCTTCTTACTCATGTTAACCCAACCAAAGGAGCTTCAAATGATGAAGATTATCATAGGAATGTTCGGCTTTTTGCTGCAGTTACTTCTGTTAGTAACAGTGGTGAAGATGAGGAGGAGGAAGTTGTTAAGAGTAAAATGGCGGGAATAGAGGAGGGTTTGGCGGGAAACGAGAGTATTTGGGATCAGTTGGTGGAAATTTTGAAGTTTTCTGGACCAGCTGCTGGGCTGTGGTTGTGTGGACCGTTGATGAGTTTGATTGATACTGCTGTTATCGGTCAGTCTAGTTCGGTTGAGTTAGCTGCTTTAGGTACGTCAACTTTACTTGTTATCTTTTAAACACTAAAATATAAGATATTTTCGTTGTCTATATAGTCGGATTTGTTCAATCGCGTAGTTTGTTTAAATAGACCTGCACAGAAAAAAACCGCTTTATGTTTGTAACCCGGAACTGATATTGAAACCGGTTTGGCAAGAACGATGAACCGGTTAGGAACCGACCTGAACCATTGGGTTGAAATCGGGTTGTAACTTGTAACACTGTACTTTATAATTGGTTTGAACCCACCTAACCCGACCTTAAACAGTCAAAACTCAGTTTTAAACCGGTCAAACGCAATCCTTTGACTTTCTTCAACCCGGTTCCAACAGATACCGGTTTGACTTTTGTTGACCCAAACCGGAACCGCTTCCACCCGAAACGGCTTGCACAAAAACCCCGGGATGTGCACCTCTATGATCAAATACTTAAACCCATTGCAATGGATGGTCTAGTTTATTCAAATAGTGGTCAACTGCATAAGGTGCCACATCAGACCGATCATAGATTCGCATTGCATCAACTGCAGCAATGCGGTTCCAACATTGCATCATGTGCATTGTACATTATTAAAACTAAGCACAAGATTGGAACTATGGAGCTGATAAGTGTTTGTTTAAATATTTGCAGGGCCGGGTACGGTGCTTTGTGATTATATGAGTTACCTGTTTATGTTTCTTTCTATTGCTACATCAAATTTGGTGGCCACTTCACTCGCTAAACAGGTTTCTTTGATGTATTTGTATTTAGCTTTGATTGATGTCTTCAAAACTTTGTATTGTCTCTTTCTGGTATTCTGATACTATCCTGTCAAATATCAATTGTACAATCATCCCATATGCCAAAATATTACAGTTAGCGGTTAATAACCTTTGTTGGGCGACGTGCGTTCTTTTTGTTGTGTTACGTAACACTGAACTCCGAACTCTTACCTTTTCTCTTTAAGTATCTGACTAGTCAAGCTGTTCAGGATAAAACTGAGGTGCAGCATCAGATATCAACATTGCTTTTTGTTGGAATGACGGGTGGTATAATGATGCTTCTCTTTACAAGGTTCTGGGGAGAATGGGCACTCAGCGGTAATAACATCTCTCTCTCTCTCTCTTTTTTTTCGGTGGCGTAATTGATGCCTTTTCACCCAGACCATTGATATAGATATATATAGACTTAGAAAAAACAAAGTACATTTTTTTTTCAATATAAAGGATATTGGTATTTGAAGCATAATACTACCATGTCAATTTTGAAATTGGCCAGTGTTTTTTGACTATCAAATTTGTCTTTAAAATTTAATCAAGCTATCGTCTTTTGTAATTTTCCATTAATAAAGTTCCATACTATAATACTTTCAGCTTTTTCTGGAGCTAAGAATGCACCTATGTTATCAGCATCAAACACATATGTCCAGGTTCTTTGGATTCTACAAACCTTTTTGCATACCAATTACTCTTTTGACCTTTTTGCATAAACTTATGACTTATTTCTATGTCGCTAAACATACCGTTCTGAAGGAAGATTGTATTGATACAGTTGTTAGTTGTTTAATCATGAAACTTTTCAAAACTTTCTTTGTAACGCATTTGTGCTGTCCATAGGGGATACCTTATTTTATTACCTGATTTGAGTTCTTTGTTCGTCTAATCAGTAAAATGTGTTTATTTATATGTTAATAGATTCGAGGCTTGGCATGGCCCGCAATTCTTGTTGGGTGGGTTGCTCAGAGTGCAAGGTAGATACAACATGTTTTTTCCGTTTGACCAAAACTCGTTTTGACCCAAACCCAATATGTCTTGCTATCCGACCCGACCCACCCGTTTTGCTATGCTTAATATTTATTTTTGAGCAGTTTGGGAATGAAGGATTCATGGGGACCTTTAAAGGCTTTGGCAGTTGCAAGTGTTATCAACGGCATCGGTGATGTCGTCCTCTGCTTATTTTTCGGTTATGGTATTGCCGGTGCAGCATGGGCAACAATGGCGTCTCAGGTACGATCTACAAAAAGTTTGTTCAACACGGATCAGTTAAGTTGTCATACGCATCGTGTCACACTTTACACATATTGTAGGTGGTTGCGGGATTTATGATGGTTGAAGCTCTGAAAGATAAAGGGTATAACGGCTATGCCGTTGCGGTTCCATCCGCTAACGAACTGCTTCAAATATTCAAGCTTGCGGCTCCGGTGTTTATAATGATGATGTCAAAGGTCTGTGCCAAAATCGTTGACTCTGTTAATCCGCTCAAAGGTAATTGTTACTTAATTCCGTTTGATGTTATAGGTGGCGTTTTATTCTCTACTTGTATACTTTGCAACGTCAATGGGCACGCAAACCGTTGCCGCTCATCAGGTTGGTTCTATTTGCTGACATACGACTAGTAAAGTCAAATCAGTGTTTGTTTGACTCGTAACAAATTTCTATTGTTTTAGGTCCTTGTGCAAATATACTGTATGTTTGCTGTAGGGGGCGAGCCTTTATCGCAAACCGCACAATCATTTATGCCAGAACTTCTATATGGTGCTAAACGAAGTCTGTCAAAGGTCAGTGATGTTTTAATTGGTGCTAATTTATGTCAACTGTTTGATGCTTTTTTTTTTTTATATTTCGTATATGATCTTCATCCAGGCAAGGAGGCTGTTAAAGTCACTGTTGATAATCGGTGCATCATGCGGTTTAATATTAGGTGCTGCTGGTACCATTGTTCCGTGGTTGTTTCCTAAAATCTTTTCACCTGATCCTCAAGTCATAAAGGAGGTTAGCTCTATTATTTTTTTAAAGTCGATATATATTATTTCATATTTGTTTCTTGAAGTTTAACGGTTACCTTTTTTTTCAATGCAGATGCACAAAGTTCTACTACCATTCTTCATTGCTTTATGTGTAGCAACAAGTACTCATAGTCTTGAAGGAACATTGTTGGTATGCTTATTTTTAGCTTTATAATCAACTTCCTTTTGATTAACTGTTTTTTGTTTACTGAATACTAATTTCTGGTTGTGTCAAAATAATCATAACCGTTTGAATCACATCTTACCGAATTTGACATTTGCAGGCTGGCCGTGATTTGAGATTTATTAGCATATCAATGAGCACAATCTTTTCTTTCGGTGCTCTCCTTCTCATGGTAAGGGAATTCAAATTTTTATTCCGTAGTGTCGATTTTTTTCTTTGTTTACTAAGAATCATATATATAGGGACGCGTTAATACAAAACTAATTTTAAGTAGAGACCTGCTAGTGTCGCGTAAAGCACTTTCACTAGCCCGTCTTAAAATACACGCAATATCTTAACATGTTACATGGTACTGAAACAAAATGTTTTAATTTATTGTGAGGTATGGGTCTTTATCCTTCTCATTTGCTGCATATTAATACCTTATCTCTTTCTTTCAGCTTTTTAGCAATTTAGGATTCGGGTTGCCCGGCTGTTGGTGGGCGTTAGCTTTGTTTCAATGGGTAAAGTTTGACTTTAAACTTGCATCAAACATCATGTGTACATAGTTGTTCAAAATGTATAACTCTATTTTTTTTTTTAATTTTGATTTACAGTCTCGGTTTACTGTTGCTCTCCTACGTCTAGTGTCACCAAATGGCGTCCTTTACTCTGAGGATATGACCCGTTATGAACTAGGGGAAGTTAGCACTGCGTAGCATGAGCTCTAATCTGTAGTTTGAATCCCATTAACATCAAAGGTGTTAAGATGATTCAAGTTTGTCTTGATTATTACCATAGATTATGTATATTAAACATTTAAGATATTGTCAATTCTTTGAAACCCAGATTAAGTTTGTATTACCATATTGTGTATTTTTATAAGTTAGTAGCCTCATAATAATTTATATAAAGTGACAAAGTAGCCTCTTAATTTTATTATCATATATATCCTAAATTATGGACTGGG

>HanMATE60
ATGGCGTTAAATTTATTTAGTTAGATAACAAAATCTGCATCTTCTTCCCAGATTCTGCAAATCATGAGCACTTGTATCTTCCAACGCCAACACCAACACCATCATCGTCATCTTCTTCTTCTTCCTTCACAACATGATACTCGTTCTTTCAAGCTTCAATCCTTCACACAAATCCCCAGTTCTTCACTTCGGTTTCGAACCCTATCCTCCAGGCAAAACCCTAGTGCAAAACCCTCTCTTCAAAACCCCCAATCTGATTCCCAAATTGCTTCAAACGATGACGATCTTTATTCACCTTCTGCTTCCACTGAATCCAACCCATTCGTCTTGACCTTGTTAATTCAAGGCTTCAGGTATAATTAATTTACTATATCTTCTCTTACTTAACTTATGTTGTTTCTGGAACTTATACTATCTCCTGCTCACTTGTTTTTATTCATGTGAGTTGATTATTTTAGTGTGTAATAGGAAGGAGACGGCTTTGTTTACATCAAACAAGCTAGGAGACTTTGTTTTATTCGAATATGTGTATGATTTAGTTGTTTTGATTTGATCTGGAGTGCAGGGAGAAGCTTGGGTTTGATGAACTTGGAATGGAGATCATGTCCATTGCATTGCCTGCAGCATTAGCTCTTGCTGCTGATCCAATTACTTCACTTGTTGATACTGCATTTATCGGCCATTTGGGTAAACTCATTCTCGGTTTTCTTTAGTTTCAAACACATTCAATTGCATCAACTGAAAGTTTGACTTTAAAGTTATCGCGTTACTCTCATACACGCGTTTGATTAAGAGTTTTGTTTGTTGTTGTAGGTTCTGCTGAATTAGCTGCTGTTGGTGTTTCTATATCATTATTTAATCTAGTGGCAAAATTGTTGAATATTCCTCTGCTCAATATCACAACCTCATTTGTTGCTGAAGAACAGGCAGTATCAGTCGAGGCCGATGACGGTTCTACTTGTGTCAACCAGGGTAACGATAAATTCTGTATTTATAGCAACCAATTCTAAATTAACTTGCTATATACGTGTTATCATTATACATAATTAAGCTAATGATTGTGTTGTTTGATTTTGTTTGTTCAGATGATGTGGCTGGCCGTCCAAACAAGAAGTTTTTGCCGTCAGTTTCAACTTCTTTGGCCATGGCTACTACCTTTGGCATTGCGGAGACCATAGCACTTTCATTCGGTTCTGGTTTCTTATTGAACACCATGGGTATACCTGTTGTACGTGTTAAATGACCAAAATACCCTTATAACACGATCGTCTTTCACATTATACGATTTAACCAGGCATTGACAAAGACAAAACCTTTTTTCAGGATTCACCGATGCGAGTACCGGCAGAGCAGTTTACGTCCATAAGGGCGTTTGGTGCTCCAGCAATTGTATTAGCTTTGGCTGCACAAGGAACTTTCCGTGGCTTTAAGGATACTAAGACTCCTCTATATGCTATTGGCAAGTATATTGTCATTCCAAATACGATGCCATAAGATCATCATGTGCATATGATATTTATATCTTAAAAAAATATTTTGCTTGTGGGCATCACAGTTGCGGGAAACCTGCTAAATGCAGTACTTGATCTAATATTGATTTTCTTTTGTGGACTTGGTGTTAGTGGTGCTGCAATTGCGACGGTAATTTCCGAGTACGTCATGCTGTCATCATCCTCTTGTAACTTCACTGTATAATAATCTTTTACTTTTCTTACAATTGAATTTGAACTTATGAGTAGATATCTGACCGCCTTCATCCTACTGTGGAAGTTAAATGAAGAAGTAGTACTTGTTACTCCAAATATAGATGGTGAAAAAGTTGCTCAATATTTAAAATCAGGTATGTTTTCGTAACAATATATAAGCAAGTGATTATAATACTTCATTTTCTCATTCATACATACAAGCATGGTATTTTGCAGGGGGGCTTTTAATGTCTAGAAGCTTTGCTGTACTTGTGACTATGACTCTATCTACATCAGTGGCAGCACGGGAAGGGTCTGTGCCAATGGCGGGTCACCAGATCTGCTTGGAAGTGTGGTTGGCTTTGTCGTTGCTAACGGATGCTTTAGCACTTGCAGGACAGGTAATTAGTTATCTTTTACCTGGTCCCATTGGTTAGCAGGGTATTGGTGGGGCCCCTGACTTTTCTGGTGACGGGCTCTCATGGTTATCAAGTTACCAAAATAAACCTTAAATATTCTGTTATAGGCGATTCTTGCTAGTAGTTACTCACAAAGGAACTACGGTGAAGCACGGAGAGTCATATACAGAGTTCTGCAGGTTAGGGATACTTTTCATATATTTACTTGGCTTAAAATAAGAGTAAATTATAAGTTTTGTCCTTTACGTTTACATCAAATTGCAGGCGCTGTCCTTTAGCGCAAAAGTTGACAAGTTTTGTACTTAATGTTCTAAAATCTTTGCACGTTATGTCCTTTACGCCAAACGGCCCAAACCCAGTTAGATTTTTTGGTTAAATCAGATTACACAAGGGTATTTTAGTCTTTTTAGCCATTTATTTAATATTATTTTAAAAACTAAAACAAAATATTTTAAAAACTTATCACCACCACCATTAACCCACCACCACATCGATTCTCTGTCTCCTACCATCTCCATCAACACACCACCACCACAAGGAAGTGATCTCAAATTGAAGTAACAGTGATAATCAAATTAGGAAGAAAGAAGATGTGATTCTATTGATTTACGGGAAAGGTTACACTAAGAAATCAAATCAAACAACATAGAAAAGGCGATTTATGAATCCTCATTATCTCTTCCAACACTTCATCCACTGATTTTGCACCCAAATCCATTGTTTCACAAACCCTAATTTCAAAATTCATCAAAATAAATATAAAACAAAAATTATCGAAAATATTTATAAAAAAAAACAGCAATTAGAACTAAAAAAAGTAAAATTTAATGTAATGACTTACAGAGAAAAACAAAATGCAGCAAATTTGTTAATAGAACTTGAGAAAAACGTTGAAACGACAGATCCTGAAGCAACGGGCGCCACCGTCTCCACCGTCACTAGTCACCACCCCCACCGGAACCCTAACCCCAACCACCCCATCCACCATCACAACCCCCACCGGAACCCTAAGCCCAACCACCACCATTAAAACCCACCACCCCATCCACCATCACAACCCCCAACCGTCTCCATCATCACCACCTTCACCGAAACCCTAATCCCAAAGAACCTAAATCACCAACCACCACCACCACATCCACCATCACAACCTGCCACCATCAACCGCTCAACTTGATAGAGAGAGAGAGAGAGAGAGAGAGAACAGATAGGATCAAAACTTTACAGATCAAAGAGATTAGAGTGATTTACCGTCGAATTGAAGAAATCTTCGGTGAAGATGGAGGAGCAGAGCGACGATTTATGGTTTAGTCGGCGTTGATTTGAATATTCTTGCTGATATAGTTTGGTGCAGAAGTAGAGCTGGAAGAAGAATATGCATACCCTTCTTCAAGAATGGTTATTGATGATCATTAATTCTGGTGATTGTGAAGATTTCTGCAATAAGTGAGAGAAGAGTAAGCTGTGTTAGATTATTTTTTATAAACTAGTCCCTACATGTAAGTTATTTTACAGTAGCCCCTGAAGAGATAAAATGACAAGAATACCCTCATGTGCAAGTCACATGACCAAATTTAACCAAAAAATCTAACTGGGTTGGGCATAAAGGACATAACGTGCAAGATTTTAGAACATTAAGTACAAAACTTGTCAACTTTTGCGCTAAAGGACAGCGCCTGCAATTTGATGTAAACGTAAAGGACAAAACTTGTGATTTACTCCTTAAAATAATTTGGCAATAATAATATGACTACTGATCCAACTTCCTCTTTTCGATGATGACCAGATTAGCTTAATAGCAGGATGTAGCTTGTCCTTTATCTTGTTCTTCGGGTTTGGAGATCTATCTTATTTGATCAGCACCGATTCAGAAGTTCTAAATATTGCAAAATCTGGTACCTTGGTAAGAAACTGTCTTTTTTTTTTTTTTTTTTTTGTGGTTGATGTTTCGGCTTTTTGAGGGGTAAGAAATTTAATTATTTTCCCACATTTGTATGATTTAGTTTGTAGTTGCATCTCAGCCGGTAAACGCTGTAGCTTTTGTACTTGATGGGCTATATTATGGGGTTTCAGATTTCGGATACGCTTCATATTCTATGGTAACTTGCCATTCTTCAGCCCACTGTGTGATACCTAATATTGTAATTTGTCAACTAGATTCTCAGGCCTCTAGTCTTGAATGATATACAATTTGCAGGTGGTAATCGGATTAGGAACCTGTGCGTTCTTTCTTCTTGCTGGTCCTAAATTTGGTCTTGCTGGAGTGTGGACCGGATTGTTTGTATTTATGACATTGCGAGTAGTGGCTGGAATCTGGAGGTAAGTTTATTCACTCATGGCTAAAAATGAAACAGGTTGAAAGAGGTCAAACTAAGAAGTTTTTAAACAAGTGTCAATTGGGTTAGACCGAAATGGTCTCATGTTAAAACAGGTTAAATGTCCAATCACATTTTTGGCACCAACATTTCTGACATTAGATCCATAAGCATTACCAATGTTTATATTGAACATATGTTTTGGATTGTGTAAGTTCTATTTAATCGGTTTGTGGACTTCACAGGTTAGGAACAAAGAGAGGGCCATGGAAACTTGTTTACTCTGAAACTGATCAAGAAAACCGATGATTTATGTTGAAACCGTGGCCAGAAAACAGTTTTTCACAATGATTTCTCGGCTATCATACGAAGCAAATTCTATTGGTTTCCAGGCGGGGGATTTCAGATACAAAATATGTATTTGAAGTGATCATATACAAGAACACAGGCAGAAAACCCGAGGGCGCCTTTAAAGAACACAAGAATTTGAAGAACAAACGGTTATGCACCAATTTATGGACCCTAGTGGATCTACAAACCAAATTATATACATAAAAATGGGTTACTAGATATCATGATAACAAGAGCAAAGAAGCTATATTTGAAATGTTTCATGACTTGTTTACATTGTATAGACTTCACTTGAAATTTGTTACCTAATCAAGTCATTTACTTTGCTTCTTC

>HanMATE61
TTAGGGTCTATTTATGTAAATTTAATTTATATATATATATGACAACAACGATAATTATATGAGGCCTAAATAGCAGCACCTTTCACAAATTTCACTCACCAATGGATCCAACCTCCACCCAACATGGTGAGCTCACCGAACCTATACTATCAAAACACCGGAACCCACCGGGCGAGGCGGTGAGTTCGGAGCTGGAGGAGATACTGTCCGACACGAGCTTAACCTCCTTCGGGCGGTTCCAAAAGGCGGCGGTTATCGAATTGTATAGTTTGTTTCGGCTAGCCGGTCCGGCGATCATCGTGTATTTGTTGAACAACGTGACTTCGATGTCTACACAAATTTTCTGTGGTCACCTCGGCAACCTTGAGTTGGCAGCAGCATCTCTCGGCAACAACGGTGTCCAACTTTTCGCTTATGGTGTCATGGTAACAAAACAATTTTAGGTTTTGCATATATCTATAAAATATGTTTTTTTTTTGCTAAGGCAATAATAGAAGTGAGAATTTAATTAAGTCATGTTTAGCATTCACATTAACATCTTTATATTATTTTTTATGATTTAACTAAAAATCATATTTTTCTCAAATTCTTTTGTTCATCTTCTAAAATTTCTACACATCTCATTCTTCTTTTTTATCTCCATTTTACCCACATACAATTATTCTATTATTTTTTTTTTATTTTATACCCTTACAACATTTAGTTTAGCGATGAATAGTAAGATACTAAATATAGAGATTGAATTTACCCTATACTATATATTTTTGAGATAAATAGTAAAATAGAGAACCTAACTTAAATGTTAAATGGATGTATTATTTCTCTATAATTTTGAGATGTAGAGTGAAATAAAGAATTGTGAATGCTTTTAGACTTATTTTTTCAAGTGGTCAGAGGTTAATCTTAATATATAGCAGAAATGAGATTGCGAGTTGTCTTTCTTAAAGAAAAATAAAAAACTAGTGGTATAAAAATAATACATTTTATATGATATTTAGTTCTTTTAAGAATGGACACATTTAAAGTATGGAATACTTTTTTAACGGCAGGAATTATCTAATAATACATTGGTTTTTGGAATTGTCAGAAATATCTTTATATGTTTCTTTCGGAACAATATTATTTTTAGAAACATTTTAATAACGACAAGCTTGAAAATTGTTTTGATATTGATTTTTATGTTTTAATGGAGATTCTGTTCATTTAAGTTTGTTAGATGATAATTATGTTTAGTATTACGTTTTAAAGTGATTATTTAATTATTACGTTTTTAAAACATAAATAATCTAAAAAAATGTTTGGATGAAAAAGTGATTATCTGCCTTCAAAAACATGTACCTACATGTTTTTTCAAAACGCAGTTTTAAAAACGCAAAATCTATTTTCAAAACGCATAATCTATTTTAAAAACGCAACACCAAACACCAGTGGTTGAATTATCACTATTTAAGATAAGAACCTTTTAAAAACAACGCTATTAAAACCTAAGAAATAGGCCTAATAAATATATTTTGTAAGAATTTCGTTTTCGAATATCTGATATTTGCAACCATTTTATTTCAACATGAGCATTGTAGCTGTTTAATATTTTCAAATGATACTCTACCCAAAAAAATATTAATATTGTGCTTTGTTAATTAATTTAATTTAGAAATATAACAATAGTAACGTGGTTTAGAGCTTTGTTAATTTAATTTAGGAATATAATAATAGTATAAAGAATGTGGTTTAGAAAAAAAAATCGAAACACGGCACCTTGATATAAATTAAAATATAAAAGTACAGTCACTCAATTTAAATAATATAAGTTTTATACTATACTTTTATGTAATATCAACATCATGTCTTTGGTCCAATCTTGTTATTCATGTCGAACTTGTATACATTAACTAATCATAGTTTGTACTTTGTACATATGATATGACTCTTTTGTAGTATTGTCTTCGATCAAGACTTAATTAAGTATGTTTGAAAACCTAGTTAGACTGATACCTACTGGTTAAACTGAAAACAATAGTTATGAGTACTTTAATTACAAGCTAATAGACCAGATACAAATAAATCAATGAAAACCGCTAACAACTTCTAATCATTTGTTAGTCGACAAGTGTACCTTCATTTAGTTTAGTTCAATAGCCTATCCAGTTTTTTAAAACTATTAGTTATAAATAAACAATTTTTACTCAAAAACATACATAAAATCTTTATACTTTTTTTATCAAGAAAACATAAATATGTTTTTTTGTAGCTTGGGATGGGAAGTGCAGTGGAGACACTATGTGGACAAGCATATGGAGCTCATCAATATGAAATGCTTGGTGTTTATCTTCAAAGATCAACCATTCTTTTAATGGCCACAGCCATTCCTCTTATGTTTCTCTACATCTTTTCCAAACCGCTATTGCTTTTGATCGGCCAATCGCCAGAGATCGCAAGCGCGGCTTCACTTTTCATCTACGGCCTCATCCCACAAATCTTCGCCTACGCTGCCAACTTCCCAATACAAAAGTTCCTTCAAGCTCAAAGCATTGTGAACCCGAGCGCCTACATTGCAGCCGTGATGCTTGTGGTCCATGTTGTGTTGACGTGGCTCGCGTTGTACGTGTGGGGTTGGGGGTTATTTGGTGGCTCGCTCGTGTTGAGTTTGTCATGGTGGCTAATTGTGGTGGCACAGTTTGTGTATATAGTGAAGAGTGACAGGACTAAGGAGACGTGGGCTGGGTTCAGCATGCAAGCATTTTCGGGACTTTGGCCTTTTTTGAAATTATCATCGGCTTCTGCCGTTATGCTATGTTTGGAAACATGGTAATATTAATATATATGTTAGGGTTTAGTGTGATTATATTATATTTATCATGATTAGGAGATATGACTAGAATAGTATTTCTTAGTAACTATTTAATATATAATATCTTACGGGGTTTAAATTATTTGTTATATATAGGTACTTTCAAATACTTATTTTGATTGCGGGTTTGCTTGAAAATCCTGAAATAGCGTTGGATTCACTGGCCGTGTGTGGGACAATACTCGGATGGGTGTTGATGATATCAATCGGGTTTAATGCCGCCGCGAGGTATGTTTCCATCAAAATACATTTTAATTCGATAACTACTATAGCTTTTCAAAATGGGTTATTATCAAAAAGCTTGACTACTACAAAAAGGTCATTTTTTGTTTTAGTTATTGGTCTTGGATTTGTAACCATTGTTTAAGTATTTTGTATTGTAGCAGTTGAAGTCGCTGTGTTAGGTAGCGACTCCAACAAAATGCCCCATCGTATGCTATTTTTGCGAATTTTAAGACATAGTAGTATTTATTTTATATAATTACTAATTTAGAAATGAAAAAAAGGATCCATTTAAGCCGTATGAAAATAACCTATGAAAAACATGGTTAATTTATATTTTAGTGACATAAAGATTTATATATCACAGTGTTAGAGTTAGCAACGAACTAGGTGCGGGACATCCAAAATCAGCAGCGTTTGCTGTCGTAGTGGTGACTCTTAGCTCCTTCATGATATCCTTAATATGTGCTATCATTCTCTATGCTCTAAAACATGTCATAAGCTATGCTTTTACCGACGGGGAAACAGTCGCTAATGCAGTCGCAGAACTCACACCTTTGCTTTCAGTTTCCATCCTTCTTAATGGCATCCAACCTGTCCTTTCAGGTAAGAATTTTTGTCCATATTTTCAAAGTACCATCAACAACAAATTTGTCAAAATGGACATGAAACCGTGTCATTTATGACAGAAGAGTTCGTCACGATAGAAATATGTTTACAATTTAAATAATTAGGAGTTGCGGTTGGATGTGGATGGCAAGCATTTGTTGCATATGTGAATGTTGGATGTTATTATGTGGTTGGAGTGCCACTTGGTTCTTTGTTGGCATTCAAGTTTAATTTTGGTGCTAAGGTATGACAATAATATTTTTTTATAACTAAATTAAGCCTTTTAACTTATATATATATATATATATATATATATATATATATATATATATATATATATATATATAGGGGAGGGTTATTTTGAGAACGCTAAATGTTGCGAGAACCGTGAGAACGAATGAAAAAACCAATCAAAACCAATTTTTTTAATACAAACCTCATTGTAATTAAAATACAACATCAAAAAAGAATTTACAATATTTCTCCTCTGAAAATCACTCTTACTAGATTTTTTACGCATGTGTAAATATAACAAATTTACACGTGTAAATGACAAACTTACACATGTGTAAATGACAAACTTACACATTCTTCATTTACGAATTTACGTAAATTTAAACGTGTAAATTTAATTTCTAACATTGTATTTCAACAATAATGATAAGTGTAAAAAGAAATTTTGAATTTGGATTGTTTTTGACAAAGTTCTCGTAATTTTTTCATTCGTTCTCACGGTTCTCGCGATATTTAGCGTTCTTATTTAAACCCTCCCCTATATATATATATATATATATATATATATATATATATATATATATATATATATATATAATGTAAGTATCTATAGAAAACCCACTTTAATTTAGAAAACCCGGGAAACTCAAAGCTCCTGATGTTTTTTTTTCTTGAAAAAATTTACCCATGTTATATACATGTTTTTAAGGGTTTTGGGCAAAAAAAATCAAAAAAGCGCCGAGTAGATATTTTTAAAAAAAAATAAACAAGTTTTGGTGTATATATATATATATAGGGGAAGGATGTATAGAAAACCCACTTTAATTTAGAAAACCCGGGAAACTCAAAGCTCCGATATTTTTTTTCTTGAAAAAATTTACACATGTTATATGCATGTTTTTAAGGGTTTTGGGCAAAAAAAATCAAAAAAGCGCCTAGTAGATATTTTTAAAAAAAATAAACAAGTTTTGGTGTAACACATGTTACATTCATCTGACATATTTATAACATGTGTTACACCAAAACTTGTTTATTTTTTAAAAAAATAACTACTCGGCGCTTTTTTGATTTTTTTTGCCCAAAACCATTAAAAACATGTATATAACATGTGTAAATTTTTTCAAAAGAAAAAAACATCGGGAGCTTTGAGTTTCCCGGGTTTTCTAAATTAAAGTGGGTTTTCTATAGATACTTACATTATATATATATATATATATATATATATATATATGTATGTATATGGCAATTATAGGAAGAACTTCTATATTAGTTAAAAAAACTAAGAAAACCGAATGAATAGAATTCCTTTTGCCACGTGTTAGAGCATTCACATTCAATCCACCAAATTTTCACCCTAAATTACACTAAAAAACACTATATTTTCTCTCTCCTTTTCAATTAAATAATATTTTTTATACTTTTTTCATTATCTTTTCTCTCTCTTCCACTCACAAGCACTTTCAAAATATATTAAAAAATTATAGGGGGTGAACAGTGTCCCCCCAAATATACAGATGAACAGTAACATTTTCTCTCTATTTTACTCACAACCACTTTTTATACTCTTTATATTTTAAAAACATCACACACATAATTTAGTTATTTGGATGTAACAGCTTTTACTTTTTCAGAAAAAACTGAAAGTCTGCAAAAGCTGTTAAACGTAACACGTGACAGCCTCTGGTTGTTACACGTAACACAGTCTGCAAAATAGGTGTAACACGTGACAAAAGGAGGTTCATTCATTTGGCTTTCTTAGTTTTCTTAACTTTTTTTTAACTATATATATTATCTAGAATTTGAAAATTTTGATGCCCCTTTTTACTCTATAAACGATTTGCAGGGAATATGGTCTGGTCTGGTCGGTGGTATGACCATGCAGACGCTTATTTTACTATGGGTTACTTTTCGAACGGATTGGAACAAAGAGGTATATTTTGTAAAAAAATATATTGAATTTCTGGGATTTTTTTGTACTGGTTTGTGTGATAATAGAAAAGACTGTTACTAAAACTATCAGATTTGCAGGTGGAGAAAGCGAAAAATCGAGTTGATCAATGGCAGCAGAGGAAAAAGGAACCTTTGCTAACTAGTTGATTTTATGTTGCATTTTATATAGGAAAATCATAAAATATCACAATTTACTGATTATTTAACAAAATATCTTATTTGATACACATTTAAAAAAAATAAGACATTGTAATTTGTATGCTACAACGTTGGTAATCTGTTTGTAAAATTCTTGAAAATCCGACAATGAAATTTCAAGAGAAAATTGGTTCTCGGTGAAAGGTTGTTTATATATAGTAGTGGTTTTAAATCAAGTGGGTGACATTTTAGTAAAAATAAAGTTATATGCTTTGATGTTTGTCTGGTAAAAAAGAATTCTCAAAATAAAAAAAAAAAAATTGCAAAA

>HanMATE62
TTTATTTATATATAATTTAGCAATAGCAATATGTAATCTATCATATGAGACACTCAAACCTCAAAAGCATCATCTACTCACGGGTTCTATCTCCTAAGAGCCCAACTATAGCCAATGGCAATAGATCCAATCTCCACCCAAGATGGTGAGTTGACACAACCACTGGTGGTGCCACCCCCGGGTGAACCGGTGAGCTCGGACCTGGAGAAGGTACTATCTGACACGAGCTTAACATCGTTTGGGCGACTCAAGAAAGCTATCCCCATGGAACTGTATAGTTTGTTCCGCCTAGCGGCTCCAGTGATCATAGTGTACGTGTTGAACAACGTGACATCTATGTCGACCCAAATATTCTGCGGCCACCTCGGTAATCTTGAACTGGCCGCAGCGTCCCTCGGCAACAATGGTGTCCAACTCTTCGCCTTTGGTGTTATGGTAATGCTATATTGCTCAAAAGTTACATTTATATATTGTTTTGAATTGCTGTAGTAAAAAAATATTAGTATTTTATTTTTTATTCACATGCATAACATTTAGAATCTTTATTGTTATTTTGCCTGGAGTTTGGTCAGTATTAAATACGTACATCAACTTTATCTGGCTATAAATTTCAACAAAGGAGGTTAATTTGAAAACATAAAATAAAAACCATATTGTATATGAAGTGTTGAAAATACTTTATTAAAGAGTTGGTTTTAGCTTAAAAATATTAAGAATAGCTTTAGAAAATAATTTACGAAGGTATAATATAAAATGGTCAGGTCCTGAATCATGATATATATAGTTGTCTACATATATATTCCATGTATTAGCAAGCAGACAGATATGTCACTCGGGAAATTAAAACGAAACGACAAATTTCGATACCAAAAACTTAACCTTTTTTTTTTTTTTTTTTTTGTGAATATTGATCGTTTTGATAGTGATATGTTTTTGGTTTTATTATATTAAAATTATATATATTGTTGTTTGATGGATTAGTTGATGATTCTAGCTAAATATATTAAATTTTTCTGATTATATTTTCAGCATCAATAAATAGCAACATACTTAATATGTTTTAGAATCAAATACAAAGTCTCCTAAAAATGAAAAGTGGTAAAAAGGGTATCAAACGGACTCGACTGACCTCATTCAATCGGCATCGGGACAGTCTCATCGAACTCAACGATATGAAATTTTAGGTTTTCGCTTGTTAAGTTTGTAGATATTAGAATTTTTGTTTAGATCAATGTGTCTTTTTATTTATCATTGTTTTTTCTTCTATATTTGCGTCATTTTTTTTTTTTTTTTTGCGACTCGTTATGTCTTTTTTCCTCGATATTGTGTTATATTTTTCGACATTGTGTTATATTTAATGTGACATTGTGTTATGTTTTGTGATCCATTGTGTCTTTATACATTTTATATTTTTAAGAGACTTTGTATGATAACTTTATTTATTCCTAATAGTATTATTATTAATTATCAATTTTTATTGCATTAAAACAAAACATGTGTATACACAACGCACACATTATCTCACTAACTTTATGTTGTGTTGTGTGTCAACTTTCAAAATAATTTATCTAACTTTATGTTGCCTTGTGTGTCACTAATGATTAAGTTTCAGATTATATTTCAAAATAATTTGACGATTTCTTAGGTTTCAGATTTGTGGTTATTTATACACATATTGTCCCCACCGATATAATGTTCAGTTGAAAACATTTTCGAAAATACCAATAAATAAGATACATAATCAGGGTGAACGGAGTGGGGCGGTAAACCCACTCGGTACTGGACCCCCATCCACCGCCAACATAGTTTACCGCTCAGATTTTCCCAAAATGGGGGCGAAATCGGTGAGTGCTCACCGAGTCGGTGAGAGGGAGGGAAGGGGAAGAGATATGGGTGTGTGGTGGGGTCCATTCCTTCTCAACTAATCACACATTTTTCTTTTTTTTAAATAGTTTACCTAAACCCCATTAGGTAAACTACCGCCAACATTTTTAAACATTAGATAAACAATTTAAATGAATTAACGTGACATTGTCTGACTGAGTGAATGATAAATTTATCTATTCCAAATAGGTAACTACTCCCTTCACTTTCAAACATATATGAAGCAGTCAAGCAGACACATAATTACAAACATACTTGCACAGTGACGTCACGTGAAGGTATACAAATACAAACAAAAAGTTAAAGTAATACAGTACTGGAGCGGATAAAGTATAATAGTTTTTAAAATATACTATAAGGACAAAGTTAATTGTTATTATGTAGTGCCACTCACACAGGGGCGGACCCAAGCCCAGCCCAAGGTCGGCGGGCGCACCTCCGGGGAAAAAAAAATTTAGTGCTAAATTCCGACGAAAATCTCGTCCGCACCCCTTGGAATTTTTCGTCCGCACCCCTTGGAATTTTTCGACCGCACCCTTGAAATTTTTCGTCCACACCCCTTAGGTAAAAAGTGTTATCAATTTATATATAAAATTTTTTTTAGTAAACTCTTATTTAAAAAACAGTACTACCTAAATTATATAACTTTTAATACCTAACTAACTAAACCCAAATACCCATACCTTTACCCACTTACAATTCCTAACTAGTTAGCCCACTAAGTCTTAGCCCATTAACCAAACCCAGCAATATTTCAAACTATAATAAAATAATTAAAGCCCAAACCTTTAGAAATTCTCTCCCACTCTCTCTTTCTATTGCGTCCCTGCACTGCCAACAAACAACATCACCCAGCGACAACAGTCCAGCAGCCGGCGACCACCGTAATCAGCCACCATACCACCGTTGTTTGACACCAAATCTTACCGGAATCCAAACACGGGTAAGTTTCTTTGTTATTTTGATGATGATTTTGGTTGATATTATAGGAGAAAAAAGGGTAATAAAATTGTTAAACAGGTTTAAAATTTTGTGTGTTTTGACGTTGTTTAGATGATTTTTAGAGTGATTATATCGTTTATATATTTTTAGGGTGATTACAACTTACGTTATGATTTCTAGTGCTTGAATAGTTGAAAATTAAAATTAAAATTAAAATTGAAACATTATGTTATGGAGCGATGAACTTATGTTATATAGAGAAAGAATTACTTAAGAAATTAGCTTTAAATGATGTTTTGAATAGATTTCAAAACATGAAAACCCGTAGGGCGTCGACGTTTTAATTATGTTTGCAACAAGGTTTGACATGTTTTTGATGATTATATAAATTTAGTTTGATGTTCGTTTGTTTTACGTGACCCGACCCGACCCGATACGAACCAGTTTTTTTACTTATATACCCAGGGGTCTAAAATTTTTAAAAATGTTCCACACCCCCATGAAAAAATTCCTGAGTCCGCCACTGCACTCACATGACGATCATAATTTTAAGTTACCACTTTATAAATTGTCTAATTAAGCCTAAAAAACAATTACCAAGATAGACTGGTAGGAAAAGCATACTATTAAAAGATGGTGCAGTATTAACGTTTATAAAAATAAGAATTTCTATTTTATTATATTTGTGTATACTATTTATATTAAATGAAGTCTTAAATACAAATTTAGTCAAACAATATAAACTTTTAAAGATTAGTCACTTAAGTTACAAAATGACAATATATAACAATTAAAGGTGATATGGTATTATATATTATAAATTAGCAAGTTCTTTTTTTTGTGTGTAGTACCATATGCTTGGGGAGTGTTTCAAAAAAAATAAATTTTCACTTTTAATTCAAATATTTTCATATTTTATATTTTAACCCTTGTAATTTTTTCACTTTTAACTCAAAGTTTTCAATCTTTTATAATTTAATACAATACTTTATTATTTACAACTTTGGTCCCCCATACTTTTTATCTTTCGCAAGTTTTTCGTTTTACGGTTCATTCTAAATTTTGCGAGTTAATATGTTGTAGCGTGCATGTGAGGTTCAACGTTTTTTGCTCTATTTTTTCATATTTGACAGACCCGTCGCAACGTGTCCATTTTTTCCCTTTTGATAAGTTCGCCGCAACGGACGGGTTCTAGATCGACTAAGTTATTATTTTCTATGTTTTACGTTTCTGGTTAATTTCTTCGAATTAACACACTGTAACGGGTGTGCGTGGTTCAACGATTTTAAGTCCGTTTTTCGTTCAGTGTAATTTTCCCATTTTATTTTTACGATGTTGAGAGTCGATGCCGTTGTGGCATGGGTGCTACTTGGCACGGTTTTACGAACGTTTTTAACCTATTAAATTTTTTACTAATATTTTGTTTCGGTTTACTCCTATACTTCCTTTACTTAAAAACTATTTTTTTACGTGCATATTTTATGTACGGGTAGGTATAAATATGATTTCTTCGACATTCCGACGTAAACTTTTTTTATAGACAAGTCAGGTCAAATACAATACGTTTTCGTTTAAAGACACCATTTTTACGTGCATATTTTTATGTATGTTTCGGTATAAATTCAAGTTGTTCTACGTTTCAACGTGAACTTTTTTTGGGAAATGATTCAAGTCAAATATAATATGTTTTCGTGTTTATTTTATGTATGTTTCGTAAAGTTTGTTTCGAATCGAGTGGAGTCAAATTATGGTTTCTTTTTCTCCCCTTTTTTCGAAAGCTCTAATTAATCCCTTTCGATTACATGTGCAGATTTTCCTTCATACCCATTACGTTTTCTATGTACGAGTTGGGTCACATATAATATGTTATGATTGTTCGATATGAATTTGATTTACTTTACATTTGATCCAATCACAATGCTTATACTGGTTACATTAAATTCAACTGGATACGTCGAATATGTGTTTTCATATGCTTAATGCATCATATAACGTTTGGACTAATCCATTCAATGTTTACGATGTACCCGCGCCGCAACGCGGGCGGGTCTTAATCCTAGTTTAAATAACATTACAAAACAAAATATAGTTTTTTTTTTTTCAAACAATAATTTTTTTTCTTTTCAAATTTCGTTTATTTCACTAAAAAAATTACCAAGTTACATCAAAACAGAAGGTAGACGGACAACAAGCTGCGTCGTCACCCCATTCTGAATTGTAAACCCTAATCTTTTAAAGACAAACCCCTGCCCTCTGGAGCTGAACAAATGTTGTGGATGACTCGTTGGACCGTGGTCAAGAAGTGGATAACTTCTGACGCTAGGGAGCCAAATGTATTAAAGGTAAAAGGGACAAAGATATGTTGCTTCTCTGCGCAAGTTTTAGCGTGCTTATCCACTTTCTTTGATTCTTCCTTTCTTGCTGCTTGTCCAGCTACAAACCCGTTTTCCCTTAAACCAACCAATGGGAAACCACCGTGAGGTCCACACAAGCATGTTTCCCCCAAGTCCAGCCAAAGACGAACAGATCTGCTGGTTGCAGAGTAGATCTCCATTCCATAGGGTCCGTGAGGAAATTCACAGGGGCCTCTTTTTTAGTAGAAATCACAGCTCTTCTCAGGATGTCTCACAAAATATCTCGCATCCAGTCATGCCGATATTTGAACTCCGGGAGCTCTTTCCCCATATTTATCCATACAAGCTTTACGGCATATCGGGTAGGTTTCATCTTCCGGGTACATAGGGATCATTATCCGGTATTTGAGAATGACTCTGTATTCTGCTGCAGACATGCATTGTCCCAACCTCTCAATCGGGATAACGGTCAAAAAATCCTGAGCATGGGCACCCTTCAGGCACTCAAACACCACCTACTAGCGGGATGACAAATCAAAAACTTCTCCCAGGCTTTGAGCAATTTTGCTAAACAGAGCATTTGCCAATTTCTTTTTTTTTTTTTTGTGGCTTCGAGGGGGCGGTGTCTTTATTAGAGAAACCATCTACATCAAACTCTGAGAGAGAGAGAGAGAGATTTAAGCGTTCGAGCGTCTGCTGGTAGTCTGGGTCAAGCCCGACGACCCCACTGTTTCGAAGAATATGATCCTGTAGTTCCCAAAACTGAGCTCTAATTATAACAATGTTTCCCAAAACAACTCCCACACGTTCCTTTGATTACGCAATCAAAGATTGTGTTTCTTTAACTATAACAATGGCTTTTTTGTACCAGACCCCTGTGTCGGTTAGACTAAGAAGTAGACCCGCCACAGGTTCGGTTCAGTATAACTGAAATGGTTTGGAATTTTTTTACTTCTTTTAAAGGTTTTTTTAGATGCTGAGACTTTAACCCAAATATTTCATATAGACAGAAGAACCTTTGTCAACTATTGCAGAATGTTCGTTGTAATTCTAGATATATCATGTATAAACCAAGGCTTATGATTAAATACAAGTTTTATCATACAAAATATACAATAACTAGAGCAATTTTCATTTGAACTATAGTAATTTTGTTGATATAGTTGTAGCGTTTTGAAGTATATTAATTATTATTACGCTACAACTAGAGTGATAATAATTGCTTCAATGACAGTTAGAGTATTGTAACGATATCGAGAAGATTAATACGGACCATAGTATCATCCTAGGTAAATCCTGCATCGGTCGTGGATAGGAGAGATTCTTGGTTCATGATATATGCACCGCCTCTTAAATCACCAACGCGTTTTGGGCTTAGTTGACTGTGGAACACATGAAAACTCCACACTTAAGCGTGCTCAGGTGGGTGTATTACTAGGATAGGTGATCTCTTGGGAAGTCTCCACCGGGGCGAAAAAAAAACAATTCCGTGAGTTCCTGGATAGGCAAATCATCAAGGGTAAAGCGAACATTATTGATGGTAAAAGAGGTCGGATGTTACAAATGGTATAAGAGCCACTCCTGTTCCGTTCGGGATTAGTGGGGCAAACCTCGTCGAGGACGATGAGTCCTTAACAGGGGTGATTGTAATGATACCGAGAAGATTAACATGGACCATAGTAACACCCTAGACAAATCCAACATCGGTCATGGACAAAAGAAAGATTCTTTATTCATAAGACATGCTCCGCCACTTAAATCATCAACATGCTTTAGGCTTAGTTGGCTCTAGAGCCCATGAAAACTTCACATTTAAGCATGCTCAGATAAGAGTAGTATTAGGATATGTGATCTCTTAGGAAGTCAACGGGGCAACCAAAACCAAATCTGCGAATTCATGGATGAGTAACCTATTGGAGGCAAAGCGGATAATATTGGTGATAAGAGAGATCGAATATTATATTATTACTATAGTTGTAGTGTTTTAAAGTAGAGTAATTATTATTAATTATTTGTATAATTAGTAGATTAATTATGTTTGTACTTGATTCGACCCAAAACTAAATGCACTTCAAATTTATTTCATCTTTTTTATCTATAAAAAGTGTCCTTTTAATTCTGTTTTTCTTCTTCCAAGAAACAATATATTATATACTATCTTAAATTACAAAGTCGGTGGTTTTCCACCGACCAACTACTTTTCATTAGGCTGCCAATGACATTTACGAAAGTGCCCTTAATGAAAAAAAAATACAATATTGCTATTCCGTCAATTTTAGTAACTTTTCAACTAAGGAACAAACATAGCAACACAGGTACATGCAAAGGTCCACCAGACAGCCCCTGCCGGAATGCGTTGCAACCGTTAGACCCACTACACCAATGCTAACACAATCCCTTATACGACTGGACCGTTGTGATAGCCTTAGCTACAATTTGCCCTTTGTTTCAGCTTTTTTTTTTCACCATCATGTTGCAAACAGTAAAAGAAAGAGGAACTCCGGCGGCGGTAAACCTAGGCCCCCTACGCGTCGATTTATTAAGAAAAAAAAAGTTAACTCGAAAAGAGGTGAGCAGATTCCATCCCGTAACCCTAGATTTGTCACTGCATGTGACCGGAACTGTCTTTGTCACCGGTCACCGGAATGCAACCAGATCTAATGATGGTTTGAAAGACTGACTTTGGACCTCCGCCATCATATGGTCAGTTCTTGCTGAGGCATCGGCGGTTCCGAAGGCCGCTGGGAATCGCCGGTGGTTTCAAAGAGACAGACGGGTAGAGATAGAGGGGTGGGGGAGAGGGAGTAAGAGCAAGAGTGACGGAGACGGTGATGTGGTGGTTGCGATTGGAGCCGGTGGAGGTCTTGGAGTAGAGATGGAGAGTAATAATTCTGGTGCTTAAGGTTGTATTGAGAGAAAGATTAAACACTGTGGTTGTGGTGTGGTTTTTATGGTAATGGTATTCAGATTACAAATCCACCAAAGATATGCTGGTTCATAGCACATGGTTTTAACAATAAATTATTAGTATTTGGAAAGAAAATAGCCTAGGTCTAAAATTGGTAGCATTGGTTTCTATATACGAACACAAAAAAGGTTCATGACACGTGAAGTAAAAATATGATGGTAATTATAATTATAAATATCCTACAAACATATATAGTATATATACAAATATAAATATTAAAATAATATAAGTATTAAAAAACTCTTCATATTATTATAATATATTAAAAACACTATTTATTAGATTGTATGAGATAAATTCAATTTACTTTACGTTATGATTCAATCGCAATACTTCTATATGTTACATTGAGTTCAATCGAATATGTCAAAACACGCGTTTTCTTATGATTAACGCATCACCTAATACTTGAACAAATCGTGTGTAACACAATGTGTTTTATACTCGGTGTTTTACTACACGTTCTTCCCGCCGTGCGCCGCCGCAACGCGCGGCTCGCAAATAACTAGTTTTACTTATTTTTAAAATATAACTAACAAAACAACACATTCATATTAGAATTTTAATTTAATTTACTATCTAAAATACGTAATATCTAAATAACTATCATAACTATTTATAAGAGCATCTATAATATGGTGCTTTTCAGTTTTCATCCTTCGTTCTAGGTTGGACTTCAACGAGTCTCCAAGTCAGTGGCAGATTCAGAATTTTTTTCACCGGGTTCCTTTTGCTAGATTTTCATTAATTCTCACTATTTTTTTTTTCTAAATCATATAAAATTTTCACTATTTTTTTCATTTTTTTCCAAACTGAGAAGGTTTCCAGGAACCCCCAAAACACCTCTGAATCCGCCACTGCTCCAAGTCTTGTTCGGCCACATTAAGGTACAAGTTTGATTTGTCTCAAGTTCGTTGGTCCGGACCTCCAAGAAACTTCTTTAGTGGGCCCAATTCGTTTTGTAGGATAAATCTTTAAAAAAATCAAATTCAAAACCAACGGACACGATAATATTCCTAATCAATTTAACTTTTATGTCATTTCTTTTAAGTTAGGGTTGGTTATGATACAAACCATATTTATTCTATAAATCGTGAGAACAGATTCTACTATTTAAAAAAAATTAAATTAGCATATACTAAAACAATACATACATAAAAATAGCACTTTTGATTTATATTAGCATATAAAAATTAATCAAGATAATTGATTCTAGCAAATATGTGAATGATATCAGCACTTTTTTTTTATGAAAAATTATATCAGCGCATTGAAAACAAAATGAATATCAAAATAAAGACTTAATTGCTTCTTAGCATAATTATAGGGAATTTAATATAATTGATATTATTTAGGTTATTGTTTTATCATTTCTATATAATTGGCTAAATGGCACATGACACTTTTTTTTTTTTTTGAACGGCCAACAAACTCAATCTCGAGCACTCTCGGGGCACCCACTGGACAAACGGAGTACTCCGAGAGTAACCCGAGTCCACCATCAATTCCGGGGAAACCCGGTAACCCACCCGCCCGTAAGCACGACGGTGAAATTACCGGTAAAACCCGTTTGGCTCAAGGATCCAACCCAAGTTTCCCTGGGTCTCCTATCATTGCCCACCATTGCCTCACTCTGCACCAAGTGGGAGTCGAACCTGAATCTCTCAAGAGAAATGCAAACCCTCCACCACTTAATCTAGAGATCATTGGCAGCACATGACACTTTTTAAATAACTCTTATAGTTTGTATACAAAATTTAGTTTGTATTTGATCATACTCCTTTAACTCATACAATTTCTCTCCGTTTTAACCAATTCCTTTTTTAACTTATAACCATTTCTCTCCATTTTAACCCTTTTGTGTCAAATCTCATACAATCTCTTTCCATTCTAAAAGGTCATCTTGAAACAATGGATGATACGTTGGTTTTCAAGATTTGTTAAACGATAACATAAATCAAACCTATCCAAATCAAAATAAATAAATCTTAATGTGTTTTTATTTATTTTAGATGTTTTTTAATTTTTTATGTATGTTTTTCTTTTAATTTTAGTGTTATGTTTTCTAATTACATGTTTAATTTTCCATTTCTTTAATTTTAATTTGAATGTATTTTATTATTTATTTATAAACAAAGATAAAATAAAAATAATGTAAAAGTAAGTGATATATATTTAAATAATTGTAAAAGTATTAGATGATTTGGAGAGTAAGGTAGAGTCTTACCTAAAAGTAAACTGAAGATATTATATTATATTATATTATGTTATATTTTATTTTATTTATTTATATTAATTTCTAACATACCAATAAATAAACAGTAATGTTTTTTTCTTTTTTTTTTTTTTTGTCTTTTATTGGTTTTTTTCTTTATTCCTTTTTTATATAGTAACTTTATGGTCTTTTTAAATTTGTAATAAATTCTAACTTTTTATAATTTTGTCACAAAATTTAAACGGGATTATTGTTTATTAGTTTTTATTTTACGTTTGTTTTTTCTGGATTTGTTGTCGTTCGGTTCTTCGGTATTTTCTGGTCACATTTGCTCCATCAAGTTTTTATATCCGATGGATTTTCTAATATGTGTCGGTATAAATTCGATTTCATCTATTTATTACGTTTCGTGAGTCATTTGGACTCAGTGTTACAAATTTGTGTTTTTGTTTTACATTTTCCCGGTCTTGATCGTTGTTCGATTGCTACTTAGCATGATTTTACGCCTCCTAACCTCGCAACGCTAGTTACACGGTTTTACGCTCCCCGCCTTACAATGCAGGAGACTTAAGACTAGTTATATATTAAAGAATATCTTGTAACTACAGTAGAGAGAATATCCATATATTATTTATGTTAATTACAAGAATGCCATCAGACATTTTAAAAGGGATTTGTGTTGATTTTTTTATAGATAGGAATGGGGTCACTATCCACTCTATCTTCCTTTTTTTATTTTTATTAGAGTTAACTGTCATTTTCGTTTTTATGGTTTGTTCACTTTTGTCATTTCAGACTAATTTTCAAAAATGCACCAGTTTCCTTCCTGACATACTGGAAACGTATCACTTCAGTCCAAAAATTAAAACTCAATTAAGTCAGACATGTTAAATGAAGGGAATTATTGTCAATTCATAAAATAAGGTGAAAATAAAAGGTATATGAATTGACAGTAATAACTTTCATTTAACATGTCTGACTTAACTGTGTTTTAATTTTTGGACTGAAGTGGCACGTTTCCAGTATGTAGGGAGGAAACTGGTGCATTTTTTAATATTGACCTGAAATGACAAAAATGCACAAAACATAGAGACGAAAATGACAGTTAACTCTTTTTATTACTTTTTTACTTCTTTTATTTCTTTAGTTTCTTTTCGGTTAAAAAGGAACCTTAATATAAAAGGAAAAAAATAAAGGGAAATTCTAGAAAAGTGATATGAAAAATATCGGTTTTGTATAAAGCGGCGTATAAAATGAAACCCGTAAACTCGCACTCGCATTTTTTTTTATAATAATAATTGTTTTATTTCAAGTAAATAACAATAATAATTATTATTAAACTTTACGACAAAAGAAATAAGTATCTTTAATAAAACAATATCCTGCACTTTTGGATTTTTTATTTTCTTATGTTATCTAAAACTGATGCTTAAAAGAGTTCATTGTTAATTAAAACGAGTTGGTTTTTAATATATGTATATACGTATATACAATATAATTGCCTAAAATGGATCTTTATTGTTTGGTTCGTATATGAATTTTCCGCCACAACGCACGGTGTGAAAATCCTAGTTTATTAACAAACCGTGTTGCACTCTTTGTAGCTTGGGATGGGAAGTGCAGTGGAGACACTATGTGGGCAAGCATATGGAGCCCATCAATATGAAATGCTTGGTGTTTATCTCCAAAGATCAACCATCCTTTTAATGGCTACCGCCATCCCTCTTATGTTCCTCTACATTTTCTCAAAAACACTTTTGATTTTGATCGGCCAATCTCAAGAGATCGCGGTGGCTGCTTCTCTCTTCATCTACGGCCTCATCCCACAAATCTTCGCCTACGCGGCCAACTTCCCAATACAAAAGTTCCTTCAAGCTCAAAGCGTTGTGAACCCGAGCGCCTACATTGCTACCGTGATGCTAGTGGTCCATGTTGTGTTAACATGGCTCGCGTTGTACGTATGGGGATGGGGCTTATTGGGTGGCTCACTTGTGTTGAGTTTTTCATGGTGGGTAATTGTGGGAGCACAGTTTTTGTATATTGTGAAGAGTGACCGGTTTAAGGAGACATGGACCGGGTTCAGCATTCAGGCGTTTTCGGGGCTTTGGGATTTCTTTAAGTTATCGATTTCATCTGCTGTTATGTTGTGTTTGGAGGTGTGGTACTTTCAAGTATTGATCTTGATCACAGGTCTACTCAAGAATCCTGAAATAGCATTGGATTCAATGGCTGTGTGCTCTACGATACTTGGATGGGTTATGATGATTTCAATGGGGTTTAATGCTGCCGTGAGGTTTGTTTCCAGTAAACTACCCCTTAGTGACTGTTAAGATAAATTTATCAATGTTTGTATTTTGAGTTAATTACTGTTTTCGTCCCTGAGGCTTGTCAAAAATCACTATTTCAGTCCATTAGTTTAAAAATTGCGATTTCAGTCCCTGTGGTTTCACTTTCGTAACAATTTCAGTCCACCTCGTAACCATTTCAGTCTCTGTACTTACAGAATAAATGGATTGAAATGGTTACGAAAGTGAAACCACAAGTACTGAAATCGTAATTTTTAAGCTAATTGACTGAAATAGTGATTTTTGACAAACCACATGGACGAAAACAGTAATTAACTCTTGTATTTTTTTAAAAGTTATTTGGTTTCTAGGCAACAATTTGTTGAGGGGGCAAACTCAACGACATTAATTCCCTTTTTTTTCTTTTTACTTCTAACAACTTCTAATCTATAACTTTTCTTAAGGAAATGAATCTAAATATTCATTTTGTTACTTTTTTACATTTTGTTATCAATTTAGTTAAAATCAAGTTTTATTATATTTTAAAAGAACTCAGTTTCAATAATGTTTATATGAAATATTGAAAAAAAAATAATTTATTTATTTTGAATTAACTGTATAAGTTACTATAGAAATCAAATTATATGTTAAATGAGTTTGCCATTCAACAAGTGGACTTTGAGTCTGCTCCTTATAGATTGTCTAAAAACCGAACACTTTTAAATATTACCTATGAATGTTTATGATTTTTCTATATCACCTACAAAATATCAAATTCTAAATTTAAAGATGCATGGTTATTTTAGTTTTCTTTCTTTAACACTTTTCATGTTTAGTGACCAGAAAATTATATTTAACGTACAGTGTGAGAGTTAGTAACGAGCTAGGTGCTGGACATCCAAAATCAGCCGCATTTGCTGTAGCAGTTGTGACTCTCAGCTCGTTCGTGATTTGTTTGATATGTGTTGTTATTATTTTAGCTCTACGGCACGTCATAAGTTATGCTTTTACCGACGGTGAGACTGTCGCAAATGCAGTTTCAGAACTTACACCTCTGCTTGCAATTTCCATCCTCCTTAATGGCATCCAACCTGTCCTTTCAGGTTAGAACTATCAATCAATCTTCCAAAAGTTCAATAAATTAACAATACATATATATCTAACCAATGTTCCCACCATTAGTCAATAGACACATGCATATGCATATTTGTGATTGATAAATGAGTGACTTATTTTGTTACTGGATAGGCGTTGCTGTTGGATGTGGATGGCAAGCATTTGTTGCTTATGTGAACATTGGATGTTATTATGTGGTTGGGGTGCCACTTGGTTCTTTGTTGGCCTTCAAGTTTGACCTTGGTGCTAAGGTACAACAACTTTTGTATAACATTTATATTGGTAAATTACATTTTTCGTCTTTTATGTTTGTAGCGGGTTGCAATGAATGATCTTTAACTTCAATAATTACAGTCACAATCCTTTATTTGGAAAAGTCATTACACTTTACGTCATTTGGTCCTAACCAGGGTATAATTCTTAGTTAAATATGACATGTGCATTGAACATGATGAGGGTACTTTAGTCATTTTACGCATTAAATAAATATATTATAATAAAAATCATCGATCATTTATAACACCTATGACCTACCACCACCACAGCCATCTCTCTCGTCGGCTCCACCAGTCGGTGAGTTGCTTGCTTCGGCGAGCACTCCGACCACCACCGACATGGAATCGCAAAACTGAAGAAAGTTCACAACAAAAGCGTCAAAACATAGCTCAGATTTCATTGTGGAATACCAAAATTGAACAAGGATCACAAGTGTTTATGCGACAGAGGCCATGAATTTCCCCCCAACATCCACATGTCCTAAAACCCAAATCCTCCACATCACACAAATCAAATGTATACTAAGATCCACTACAAATCAAGAACAAATCTACAAAAATCAATCTCATAGAGCGTGTTTGAACACGAGCATATCTCCGGCAGGACCAGACACCGATCTATGACGTCACAAATCTCAGAATCTTCAAACGGTTAAATATCCCGCGGATGATGTAAGATCAACGATGGTGTGCGACACCAGATCTCTGGTGGTGCGCAACGATAGACCAACCTTCCGGCGTCGCTCGTTCTGTCGTCGCCACACTCATCTGAACCATACCATCATAATGGCGTGCGACGCTAGATCTCCGGTTGTAAACAGCGAGAAAGGAGCGGTGTATAATGAAGAACCTAATATCGGGCGGGGTTGTGCGATGAAGATGGTGGTTAATAATGGGGGTTGTTCTGAAGTTAGAGAGAGAGAGAAAGTGAGTTGAGAGAGAAATGATGATTACTATTTTAATTGTTTTAATTTCTTTTTATCTTATTTGTTAAATGTATTTTAAATGAATTAATAAAATTACCAACGTACCCTCATGTACTTTGCACATGGCTGGATTTAACTGAAAATTATAACTTGGTTAGGACCAAAGCACGTAGAGTGTAATGAGTTTTCCAAATAAAGGACTGTGACTGTAATTATTGAAGTTAAAGGTCATCTATTGTAACCCGCTACAAACATAAAGGACGAAAAAATGTAATAGACCTTTCCTTCATTTTTATGTTTTCATATTTTATTTATCTTTGTTCTTTATTGAAACATAGGGAATATGGTCGGGAATGATTGGGGGTGTGACAATGCAAACGCTTATTTTACTATGGGTTACTTTCCGAACCGATTGGAATGTCGAGGTAATTTTCAGAAACTTATGTTTGGTGTATACTTTCAATCTTTTTATCGATCGTCATTTAATATATGGTGATAAATACCGACTATTAACAAAGCATGGGATGTATAACCAAACTGACGTGCGTATATGTTAAAATTTCAGGTGGAGAAAGCAAGGAATCGAGTGAATAAATGGAAACACAAGAAAGATGAACATTTTATAAACTAGCTGAACTACATTGGATTGTGTTGGAAATTTTAGTGAAAATGAGTTTTCACTAAATATTTTAGACATCAATAATTATATTTATATATGTGTTGTATAAATAATAATGGAGCTAAGATGATTAGAATATCGATGCTCTAAGTTGAGTGATTGAAATGAGTATTTCTAAACTTTGGTGACTCTAGTATAAATTCATATTTGTCATATGTTAGTGCAGTATGTCTATTGACTTCGTCTTGTATCGAGTCATGTAATGTAATAGGATAGAACAATCAGTGCTCGGGGTGCTAGAAACTGATTTTTACATATTTG

>HanMATE63
ATGGATGATGGGATGCAGGCAAGGCTTCTTCCACGTGAAGAGGAGGAAGGTGAGTTAACACAAAGGATATGGGACGAATCCAAAAGGATTTGGAGGGTAGCATTGCCTGGCATCATATCAAGGGTTTCTACATTCGGAACTATTGTTGTCACCCAGTCATTTATTGGGCATATCAACGACATAGATCTTGCTGGATACGCACTGGTTCAAACACTTAGCGTCCGATTTATTAACGGAATACTTGTAAGTGGACCACAATCTTTCATTTGTATCATTGATAATAGAATCAACAGATTTGAAACAATTCTAAAAGGCTGAAACTATTTGGACACCCTCCCTGTCTATTTTCACACTTTTTGTGCCCTACACGCTTCGTATAGGGCTATACGAGGCGTCTAAGCACTGAATTCAAGGGGGTCTCAGAGGATGTCAGGCACAATGTTTAAGAAACCCTATACGAAGAATACACCCCTATACGAGGCGTCTTAAGCGGGGTGTTTTTTTTTTTGCTGAAATAAGGGGTGTTTTGGTGGGTTTTGGTATGGTTTTTTTAATAGTTTTTGAAGATGTGTTTTTTGGTTGAAAATTTTTTTGGTTTTAAAAAAAAGTTTTTTTTTTTTTTTTGTTTGTTTTTTACACTATAAAAAAAGTTATTGTTTTTTAAAAATCAACTATTTTAAAAAAGTGATTGTTTTTTACACTATATTATATCGATTAAATATTATAATGTTTTTAACATTTTACTTTTCTAATATTATTCTTCAGATTAAAATTTTATCTCGTTCAAATATTGTTTCCGTATTATATTCAGGGGATATATTGTTTCCGTATTATATTCAAAACATATTTTTGTTTCCGTATTATCTCAATTTAAGACAACAATCATTAAGAACCGAATAACTGAAAACAAACATAAAATATGACATATATAAGATAAGTTTGTACATTCATAATCAAAATAAAAACAACAGGTCTATGCATCCAAATCCAAATCTGTATCCGAATCCTGATGATGCTTCTGCAGCGGCTGCTGCTGCTGCTGCTGATGTGGTGCTCGAGCCGGTGGAAGCGGTATCGGGGGTAGTCCCTCTCTCTCCCGTCTATCCTGCTCGGCCCGTACCAGCCAACCTACCAAATCGGTGAGACTATCAAGCTCGGCTCGTACATCCGGATGTAGCGCAGCTCTTGGGGCATGACCTGGAATAACGTGACGTGGAAACTGAGGCGCACCGAGAGGTGGCGGTGGCTGTGGCACCGCTGCACCGTCTACATCCTCCGGAGGGTCCTCCACGGGCACTTCATCAGCAGGATCTGCAGGAGGATGAACGGCCTCGAAATGCTCTGGTAGGGGCTCCTCTGTCCATACCCCTTCGTGGTTTTTAAACCGCGGGCCAACGGGGAACCTCTTGATTACCTTCATCACCCACAGCGACTGAAAACCCATCCGCGTCGGCATGATTGCCGGCGTCTGTAGATGTGGGTCCTGGTGTGGTACGAGGCCCAATGAACGGGCAATGACGGTCACGTACGCCCCGCCATACAAAAATCCGCGGTCCTGCCGGTAAGGGCGGAGGCGTAGTACTGGGCTAGACCGTGTGCTAGCGCGCACGGCCTCCTATACAACAAACAATAAAGGAAAAAAAGATCTGTGGTCGTACACCACTCACGGCTGTAGCCACGCGCTGAAATAGAAGTAGCGAGCAAATGTTGCAGATACCTGCAGATAGTGTTAACGAAATACATAAACAGAGATTAATAAACAATGCATATAATCACAATAATTGCCATAATAAACGTACATACCTGTACAGTGGGTCCCTAACAAACGACACCCTCCCCTTCGACTTGTCGTGCTCCCAATGATTCTCCCCCGCAATCACCTGCCAAAACCCTACAAGAATGGGTTTGGCAACCACCACTAGCCCCGCTATGTAAATCTCAGTCTCGATCTCCCCCTGCATGTATAAACCACAATGCACCGCAAACTCTGCTAGCGTCATCGAACGCATAACGCAAGCAAGCCTGAAAGAAACCTCAGGCGGAGGGGGAGCACCTGGGTGCGGAAGCGGCACTGGGACCCCAGGAGGGTGAAATGTGAATGACGAAAGGAACTCGACCAGCAGCTCCCTGTAGGTCGGCGTGTGCGCAAAATCAAAAAGACGATGCCACGGCGAATCGACAGGTATAAACCGACACACTCTCGGCGTCTCAGCAATCCCATCTATCGCATCCCAGTCGATCGCTGCATGCGATCCAATGTGCATCCTCCTAAGCTTCTGGCAATGACGGGCGGCATCGGTGCCGTCGGGAAACTCTAGATACTGATGCCCCTGCAGCGAATCCACAGGCGGCCGCCGTCTCCGTCGTGGACCCTGCTGAACTGGCTCTACGTGAATGTCATCGACCTAAAGCAGATCGTCCTCCATAATCAATCTGCAAATAAATACCGTATACGTATAAAAACAATAATAAATAAATAAATGATAATAATAATAATAATAATAACAATAATAATAATAACAATATTAACAATAATAATAATAATAACATTAATAATAATATTAATAATAATAATAATAATAAGGTAGAGGATCCTGTAAAAAGTCCAACTTTTGTGAGAAGTGTGAGAAATAATTTGGGAACGACAAGTGTCCCTTATCTTAATTAACTCAAAAGGGTATATTAGTAATTGTCCATTCTTATCAATTAATTGATTTCCAAAGATAACTGCCAAAAATATCAGGCGATATATTAGGGATGTGATTCGAATTCGATTTGTTCTATACATTTAATTGTTTACGGTAAGTTCGTGTTGTAGTGTTATATTCCCCAGTCAATAGTGTTATATTATGTACAGGTATCTTTAATCTCCTTTTCATAGTGTTTTATCCCCATCAATAGTGTTTTATTCTGTATAGTGTCGTACAGTAAACAGATAGTGTTATATCTTTCTATAGTGTTTTATCATGTAACGTAATATACTGTTCCTTTTCATAGTATTTTATCCTCATCAATAGTGTTTTATTCTGTATAGTGTCTTACAGTAAACAGACAGTGTTATATCTTCCTATAGTGTTTTATCATGTAATATATTGTTCCTTTTCATAGTGTTTTATCCCCCATCAACAGTGTTTTATTTATGTATAGTATCTTAAAGTAAACAGATAGTGTTATATCTTCCTATAGTGTTTTATTATGTAATATAATGTTCTTTATAGTGTTATAAAAAGTTGTTGTGAAGGAAATCGAAGAATTTATTTCAGTACGAGAAATTCGCTGATTTTTTAGGAGATTGATGGGGGGTTTTGAAACAGTTACCATAAATTCGCTGATTTATAGAAGATTGATGGGGATTTTGAAACGGTTACCATATTTGAAACGTTGGAAAAGTTACTATTGCCCTTTAATTTTACATAAGGTCCTTCTAATTAAAACACAATTTACATTTTATACCCTATTGATCTCAACCATTAGATCAAATATCCAATGGTTTAAAACACTTCTTACCCTTTTTACATTTTAGACACTTTTTACCATATCCCTACCCATAATAATAATAATAATAATAATAATAATAATAATAATAATAATAATAATAATAATAATAATAATAATAATAATAATTAATAAATAATAATAATATTTATAATAATAATAACATTAATAATAATAATAATAATATTAATAATAATAATATTAACAATAATAATAATAAGAACAATAATAAAAATAATAATAATATTAATAATGATAATATTAATAACAATAATAAATAATAATAATAATATTAATAATAATAATATTAACAATAATAATAATAACAATAATAATAATAATAAATAAATAAATAATAAGAATAATAATAATAATGATAACATAAACAATAATAATATTAATAATAGTAATAATAATAATTAATAAATAATAATAATATTTATAATAATAATAATTAATAATAATAATAATAACAATAATAATAACAATAATAATAAAAATAATAATAATATTAATAATGATAATATTAATAACAATAAATAATAATAATAATAATAATAATAATAATAATAATAATAATTAATAATAATAATAATGAATAAACAATATTAATAATAATAATAAAATAATAATAACATTACTAAAAAAAAATTCAGATCCTCGTATAGCCCTCGTATAGGGCTATACTCGGCGTCCTGTTCTAGTGCTTCATCTTCAACATTTGATTCAAACCCCCAAAACCCAACAAAAACCAAATTTCAGGGCAAACCTACAGTCTAAAGGCAAAAACGAGGCAAAAATACTAAACTACGGGATGAAATACGTACCAGTGATGCTTCAAATCTTCAAAAATACGGTCGAAATACGTACGAGGCGTATAGGTGAGTCTGCTCCGCATATGTGTTTTTTTTTGTTTGGGGGTGATAACCAGTGTCGTCTAGGCCCCCAGTCTTATACGAGGCATAGACGACTCGTACAGACCTATACGACTCGTCTAGGCTTTTTATTAAATGACTATTTTTCCCCTGTATAGCCCACAGTATAGGCATTTTTCAGGGGCAAAATGGTAATTAACCAAACCAAAAAGATATTTCTGGAGTGGTTAATTACCATTTTGCCCCTGAATAATGCCTATACTAGGGGCTTTACTGGGGCAAAATGGTCATTTAATAAATATTTTTTAATAATTAAAAAAGGAAAAACTGTAAAAGTTGCCGCCTCAGTTGTATGACTCGTACATACCTATACGAGTCGTCCAGGTTGTTAAATTACCTTTAAGCCCCTGTTAAAGGGCTATACTGGGGACTTTCAGGGGTATATTAGTAATTAACATAAAATATTTTCAAAATTCAAATTTAAAAAAAAAAGAGTTGTTGCCGCCCCAATAGACTACACGTATAGGTCTATACGAATCGTCCTTTTTCAAAAAATTCAAATTTTGATATTCAAATATTCAAAATTCAAATTTTCAAAAACCCGCTCAAATAGACGACCCGTATAGCTCTATACGAGGCGTCTGGTGAAAGTAGAATGACTTTTTAGCCCCTGAAATAAGCCTAGATTGGGGGCATATCAGGGGCTAAATGGTCTTTTGGTCAATCATATACGACCAGCCTAGCTCTATACGAGTCGTATATTTGTATTTTTTTTTATAAAAATGTTATTAACCTGTTTTAATGAATTCTAATTATAGAATAATGATAGAAATTATAATAAAAATTATAGAAATTGTAGAAAATTATAGGAATTAATACAAAAAATACTATTAATTACAAAAAAAAATACTATTAATTACAAAAAAATACTATTAATTACAAAAAAATACTATTAATTACAAAAAAATACTATTAATTACAAAAATCATTCTTCCGTATAACTATCTATGTAATTAAGACTGGGGTTTGATCTTGGCGGAGGATTCATTATCGATGTATACCATTCTAGATGTGGCAAGTACATATCTTCCCATTGTTCTGTATGGGGTCTTCGGTGGGTCAACCATAGCCCGTGTGCTGGTGGCATAGGATAATTCCCTTCCAGCTTAACATGTATGAAGTGGTTCTCGTTAACATGTGTAAGCGTTATGAATAATGGTTGTTGATTAGCCGGAGGACTTAGTATCGGGAAGTAAGTGGAACTCGCACCCATGGTTGTCGTTAACAGGTGCACCCTGATACCGTACGTTTGTGCAATAAGAAGTCCTGCTAAGGGGAAGTCCATCCAGTGATCCTCCCCACAACCGGCCACTGAATCCCAAATTACGCCCTGACGATGCGTGTAAAAATAACCTTCATCCCATGCTTCAAATATTGGGAACCAGATCGATTCAATCTGATCCATTTCTTGGACAAGGTCCCTTCGAATGAGCCCCCATGAACTCTGATCCATACCTAAGCCCACAGCCACAGACCGAAACCCACAATGACCGTCCGACATCACATCTCGTATGCACGAGACGTACGGATGGAACACTGGCGGAATGGCAGACTTAAACCGTTCGATGATTCCCACGTACTCGTCCCCAATGATTAAAGGAAAACCGTGATCATCTCATGTCTCTTTCTTCTTAGAACTCTTTGAACGGCTTAGGCTCGCTTTGGGTTTTTGGGACCATATAACCGACTGTTGAGAGGCCTGTGATGGAACGTACGAGCTGTGGCGAGGTTTATCGTACTTACTTTGTCGTGAACCTTCAAAGCACGTGTTTGCATCACCGAAGGAGCTTCTCCTCAATTCTTCATCATCTATACGAGAGGCCTCGTCCAACCTTTCTTGTACCTGCTTTGTTGTTGGTCGGCCACGAGTATTTTGTTGGACAACCGGTGGTTTCTTGGTAGATTTCTTTGGAGTCAACACCGCTTTAATCTTTGACATCAGGCTTTTTTGCTTAGCTGGGGGGTGCGACTCTAATTGTTGTCTAACAATATTTAGCTCTTTGATCACGTCAACGTCATCGTCTATCAATTTACAACTTTGGAAGTTAAGTTTCCGCCAGAAGACGTCTATGTCTTCGAGTTGAATCGGACGCTATGCACGGTTAAAAACAACATTGTTTAAGTAAAATGAAAAAAAGGAAATATATCACACAAGTGTTGTACGTTTAACAATTATTACCTTCACGCATGTACTTTTCTATCCTACAAGCACAGGGCAACCCACAGCTGTGCCACATTTGGCAACCACATGATGAATGAAAGCGCTCCAAGACATCTAGCTTCCTAATTGCCTCTCCATGCAACAAGTCAAGGGCTGTATGGGATACTTTTCCAAGTAGGTGTTGAAACATCGGGTGTTTGTGGTGTTTCATTGTTTTTTCGATGCTTTCTCGAAAAGTCTTCCTTATTTCACCGAACTGTGTCTCAACTATATCCCGGACACAACCAACTACACGGTCCAGCGAGCTCCTATCTAAGACGTATCTCTTTAAGTTGGCGTGTTGGCTCTCAACTCTGTTTGTGGTACGATTACCAAAGTTGCGCCTCTTATCAGTCCACGTAAAGACGAACATCTCCTTATAGTCTTTTAGCCAGTTATCGTACACGTATTTGAAGACTCCTAAAAAGTAAAAATAATTTAATAAAATTTGCATAGGTGAGTCGTATGTTATTAGAAAAACTTACTAGAACGTTTGCACTCCACAAGTCGCTTTCGCATGTTGCGCAAGTGGTACTCGTAGATGGGTATGGATGGAGACTCAATCAATGTCCTCCAGAATGACAAAAATTTCTTCTAGTCTTCGTCTGTGAAGGCACCCTTGCAGTGCTTCATAACATTCTGTTGTATGTGCCACCTGCAAAGAAGCCTGGAGGCATCTGGAAATACTTTAGCACACACGCCCATAAGGGCTAGGTCTCTATCCGTTAAAATCACACGTGGCTCCATACATTCATCCAACATTGACTTAACCCTCTCAAGCACCCACACAAAGTTATCACCCCGTTCTTTACTAACAACGGCATGCGCGATAATAAACGATTTGTTGGTAGGCGTCATACCAACAATCTAGATAAAGGGCATATTGTATATGTTGTCTTGTACGTCGCATCGATCAGCTTGACGTGGGGGAATGCACGCCACATGACTCTTGAGTCCCGATGAAGAAAGAAGATCTCTGTTACGATCTCTGTTCCGGGTTCTTCCCGTGTCTCGTAAATAAAGTCGTTGTTTATCAGCACGTTTTCTAGTGACTGCATGGGAGTCAATCCTTCTCTTTGTTCGGCTCTAATCTTCGCTACAACGTTTTGAACGTCTTTCTGAACATGAAACCTGTCGGGGTCCTACTTCCTTATCGTTTGAAATATTTTGCGCGGCTCCATGTTTTGAGCTGTCAGCTGCTCGATCAGTTTCATTTCGCTTGGAGTAAACCTTCGCACAAACGCGTGGGCCGACAGGTCCTCACAAAGTTCGTGGTTATGTTCAATTGTTCCGTCTTTTATCTCCCAGGTTTCATACGGGTGGTTTCGGACAGCCAACAGGTAAAACGGGCAACCGGTTTTTTTGCTTCCAGCTTTTCTAAGTGTTGCTGTACTCTGGTGCTCACCACCACGGTCACATTCAAGCCATACCCTCCCGGTTCTTCCCCCGATTTTCTTTGATCGACGGGTGACAATAACGAAACCATCCGCGTTTGCTATTTCTTGTATCCGTTTCTTTAGTTCATCTAAAGAGTTAAAAACCTGTAACATCGACAATATTAATAATAATAATAATAATAATAATAATAATAAATAATAAATAAATAACAATAATAATAAAATATTAATAATAAAATAGTAATTTATACCTGCTTTTTTAAGTACGGACTGTCCAGGATGGGAGGTGCCTCACCACCATATCTACCATATCCACCATAACCACCATATCCTCCAACGTCCGGATTGTTTTGATGAACGTAAGGAGTGCCCGGGGAAATGAATTGCTGATGATCACCGTCTCTTCCGTATCCACCGTATCCACCGTATCCACCATATCCACTGTCTCCTCCGTATCCACGGTCTCCTCCGTATCCACGGTCTCCTCCGTATCCACCGTTTCCTCCGTATCCACTGTCTCCTCCATATCCACGGTCTCCTCCGTATCCACAGTCTCCTCCGTATCCACCGTCTCCTCCTCCGTATCCACGGTCTCCTCCGTATCCACCGTCTCCTCCGTATCCACCGTCTCCTCCGTATCCACCGTTTCCTCCGTATCCACTAGCATGGTATGAGTCATCTACAGGGGTTGTTTCATCAACAGGAGGATGCTTGTTCAAATCTAGAAACGGGCTGTTTTGTTTTCCTTGTATACTAGACACAACCTCCTCTTGCTCATTAGAATCGGGAACGCCAGACTCCTCCAAAATAGACAACCGTATCATCATTAGTAAATAATAAACTAAAACAACAAGTAATTAAAACATTTAAGCTAATAACTGTTACCGGAACGCTTTCGTGCCCCCAGTTTTCGCTAGAATACTGCCCGAAGATATAGTTGTCGTCCCAATATGATGACATTTCAACACTCCGGGATGATAAGAACGCAAATACAAACAACAAGAGTGTCTTTCGAATAAATACAAGAAGAAACAGAATGTGTGAATGTGAGTGTTTGTTGAATGCTCGGGTGTGGACCAAGAATGCACTGTATGTTGCATTTTATGTGAGATATAGACGCCTCGTATAGCTCTTTACTCCCCGTATGCCTTTAAGTCATGTCAGACACATAGTCTCATCATAGTCAAATCAGTCAGCAAGACGCCTCGTATAGACATATACGAGGCGTCTAAGTACCCTCGTATTGGTCCCTCGTACAGGCCTAGACTCCCCGTCTGATGTGACTGATGTGACGTTGTACGAGGTGCAGAAGCTGGTCGGGAAACGAAACCCTATACGCCTCGTATAGGTGTATACGAGGCGTCTTGAAGGGTGTGGAAATAGGCATTAAGGTGTGGGAATATGTAGACCCTTCTAAAAAGTCAACACATAAGGTAACTTATCAACCATTTCCTACAATTATGTTTCACTTTTATCGACAGTTAGGAATGTCTCGTGCAACCGAAACCCTTTGTGGACAAGCATTTGGAGCTGGACAACATCACATGATGGGCATTTACTTGCGAAGATCATGGATCGTTGACTTGATTACCTTGACCATTTTGCTCCCGATTTTGATCTTTGGTACCCAAATTTTCAAACTTGGGTGAGGAAGAACCGATAGCAAACAGTGGTGGATACATATCTTTATGGTTCATCCCATTTGTCTATAAATATGTTTTTAGCCTGACTATACAAATGTATTTACAATCCCAATTAAAGAATATGATCATTGCATGGCTTTCGGCTGTTCGGTTTGTTATCCATATAGCTTTGTCACTACTTTTTGTGTATAAGCTGAACATGGGGATCTCAGGTGCCATGATTGCACTATCAATGTCTTCGTGGTTTCTTGTGATCGGAGAATTCATATACATTTTTGGAGGATGGTGTCCTAATTCATGGAAAGGGTTTACGGTAGCTGCTTTTAAGGATCTTGTTCCTGTCATAAAGCTCTCAATATCCTCTGGTGTGATGCTCTGGTAAGTATATAACACAATCCATTTAACACTCCTAGAATCGACCCATCCTCTTTGCAACATATCTAAGTTTCACATTTCAAATTTGTCCGGATAGCTTTCTAAATCTTGTGAATCACTTTCGAGTTGAAGTTTTGTTTGAATGTATATTTCACACATCCTAACTTGAATCAGTGGTTTTTCTTTCTCATTTGGTATTTAAGTAAGTCCTAAATGGCTTGATGTTACCAAGATCACCAATAACCTGTAGCTCGTTTCTTCACTAACTTTTGCAAAACAAATTTACAAAAGTTAAAAGGTAACTATAAGCTTGTGACAGAGAAATGTGCAAATGTGATGTTTTTACCATATAATTCTTACTAACGTTTCAAACCAATTAGACATGCTTTAAAATAAAGAACAATACCAAATATGAAACACCTATAGTAGCATGGTTGATATGAAACAACTATCTCTGATAAACATGGTCAATATTTTACTTTGATTGTCAAATCCGTAGTTTTACGTTTGCTCTTAATTAATATGTAGTTTGGAGTTATGGTACAATGCTGTTCTAGTCTTACTTGCTGGATACATGGCAAACGCCGAAGTTGTAATATCTGCCTTCTCCATTTGCTATCAAATTGTGTTACTATTTATCCTATTTTGATTAATTTTAGGAGATAAAACTCGTTTTTTTGCAAATTTTTTACAGCCTAAACCTTAATGCGTGGGAGTTTATGATAAGCCTTGGTTTCTTAGGCATTGGCGAAGCATAGTGGGGGCGGGAGGGGGCGGCCGACCCCCCGAACTTTTCGCTCAGTAGTGGAGAATATGTAGTTTTCGTATAGAAATTTTTGGGTATATATGTTTTCACCCCCCGTTTTATAGAAATTTTTGGGTATATACGTTTTCGACCCCCGTCGAAAATCTCAAGCTTCGCCACTGTTCTTAGGTGCTGCATAGTGAGTGATCATATGATGGTTCATTTAGAATATTCCAATAATTACATTTCTATATGCTTTGATCCATTGATTTGCCAATACTATGTTTTTGTCCTTCAATATATTTTCTTTTATATTCGTGTACATGACGGATATGACTATGATTGTAACTTGAACATGTTACACGTATAAAGTGTCCGGGTGGCCAATGAATTAGGGAGAGGAAATGCGAAAGCAGTAAGGTTTTCTATACAAGTCTTGTTGGGGACTTCCATCGCAATTGGGGTGTTCTTCTTTGTTCTTTGTTTGTTGTTTGGCAAAAAACTGGCATATTTGTTCACGGATGATGAAAGAGTTGCAGACACCGTATTGGATCTTTATTTGCTTCTATCCTTTTCGGTCCTGCTAAATTTTAGTCATTTTTGAGTCTAAAATGTTTTGTCAACACGTACACACTTACTCTTTTTGTAAATTTTAGTCATTTTTGAGTCTAAAATGTTTTGTCACCGGCCAGGGGTGGCAATTGGAGGAGGTATGCAGGGAGCTGTTGCAATCGTTAACCTCGTTTGCTATTACTTGATCGGTATCCCATTAGGAGCTTTGCTCGGATATACAACATCTCTTCAAGTTAAGGTACAACATATATAAAGGTTTATTCCTTAGAAACAAAAATCTTGATTTTATTTTATGGGCAATCCTATGATCATAAATTCCCTTTACATGATAGGGTATATGGATCGGAATGATAGGTGGTGTTGTAACGCAGACTATTAGCCTTGCATATATGAATTGGAGAACAAATTGGGATGATGAGGTAATTAAATTGATTTAGATTTTTTTTTTCCTTATGATTTTTGAGACTTTGTAAAAGTGCCATTTATTGGCTAGGTTAAGAAGGCATCCGAATGTCTCGGAAGATTTTACTTAAACTCAGATGAAAATTCTGACCAAATTTCTAATTAG

>HanMATE64
AAAAGGATTTCATCTTCAAACTGGAAACACTAGTTCTGCCCACTCATTGTTCCTCACCTAGTAAGTTTCTTCTATTCATCATTTTTTTTATATCAGCTTCATACATGCATGCTAATTTTCTTTAATAATTTGTTTAATATATAAGTAATTATTTGTATATAGACACGTTTGTCTTGCTACTTAGAGTAGGCCCCGTAAATGATTGTACTTGGATCCCATTTTTTAAATACGATCCAACTACTTTAGAAAATCAGAATCTGATCCATCATTCAACTCCATCCAAGTAATTTAAACACTACCACACCTCCAACCTACCCACCCCATAACCGTTATAGCGTGTCTTCCACGGTGTCATCGCAAGCGTATCTTCCACAGCGTCATCGCAACCTACCACCAGAGTAATCATCACAACTCGGTTACTTTAATTAAATGTTTCAAAGACATAGAATAGCAGTTTAATTTAGTTACATATGTATGCATACATAGTCACACACTCTGGTTCATGGCTCAAACTATCCATTTGAGACACAACTTGAAAAATTGGCCATTAATCCACTAGAATTTTGTGTATGGAGCTTTATATGATTTATATGGGCACGGTATGTTAAATAGAAATATAGAAAACGCCATTTATGTCCGCCCTATGGCCACCGTGTCTCCACGCCAACATTCCAACAGCAACAACAACCTTGTTTCGCCATATATATCTGCAAATTTACCATTACTGATGTGCAGAATAATTTATTGTTTTCAGGATGGATGATGGGATGGAGACAAAGCTTCTTCGACATGAAGAAGAAGAGGAAGGTGACCTAACACTAAGGATATGGAACGAGTCAAAAATGATATGGAGGGTTGCAATGCCAAGCATCATTTCAAGGGTCTCTGCATTCGGTACTATCGTTGTCACCCAGTCATTTATTGGCCATGTCAGTGAGATAGATCTTGCCGGCTATGCACTTGTTCAAACACTTAGCGTCCGATTTATCATGGGAATACTTGTAAGTTCACCATAAAGAGTCATATTTAATCATTAGTAATAAAGTCAACATTTTTAATTCAATTTAAAAGGTCAACTAAAAAACGTAGCACATTTACCTTTTCCTTGTGTTTCATTTTTATCGACAGTTAGGAATGTCTAGTGCAACCGAAACCCTTTGTGGACAATCATTTGGAGCCGGGCAACACCACATGATGGGCATTCACTTGCAACGATCATGGATCGTTGACTTGATTACCTTGACCCTTTTGCTTCCGATCTTGATCTTTGGTACCCAAATCTTCAAGCTCGTGGGTGAGGATGAATCGATAGCAAACAGTGGTGGATACATATCTTTTTGGTTCATCCCTTTTGTGTATAACTATGTTTTTAGCCTGACTATACAAATGTATCTGCAAGCACAGTTAAAGAACATGATTATTGCCTGGCTCTCGTCTTTTCAATTCGTCATCCATATACTTTTGTCAGTACTTTTTGTGTATAAGCTGAACATGGGAGTCTCGGGTGGCATGATTGCACTCTCGATGTCTTCGTGGTTTCTTGTGATCGGAGAATTTATATACATTTTTGGAGGATGGTGTCCAGATTCTTGGAAAGGATTCACAATTGCTGCTTTTAAGGATCTTGTTCCTGTCATAAAGCTCTCAATATCCTCTGGTATAATGCTCTGGTAAGTCTTTTGTGACATACAGTAAATGTTATTTGATTGCAGCTATTTTTCAACAAGTTTAATGTGGAATGCAGTTAAATAACAGCTTGTTTAACCCTCTTTTTGTGTAGCTTGGAGCTATGGTACTATGCTGTTCTGGTCTTACTTGCTGGATACATGCCAAACGCTGAGGTCGCAATATCGGCATTCTCCATTTGGTATCAACACATGTTCTTGTTTCTCCCTTTACGTGTCATTTTAGAAGAAACTTATAAATTCATTTTCTGCTATGTTTTTACAGCCTGAACATTAACTCATGGGAGTTCATGATAAGTCTTGGTTTCTATGGTGCCGGATGGTAAGTTATTAACAGTTACTTTGCTAAAATGGAGCTAGATCTTATCTTGTATTAACATATATAGAAAAATGTGAATTATATTTGTATATTTGACTGATACACCTTATATTGTAACTTTAACATGTATGAAGTGTCCGGGTGGCAAATGAGATAGGGCGAGGAAACGCGAAAGCAGTGAAGTTTTCTATAAAAGTGTTGTTGGTGACATCGGGCGTGATAGGCGCCATCTTCTTTGTTCTCTGTCTGGTGTTCCGGAAAAACATTGCACACATGTTTACAAATGATGAAAGAGTTGCAGATACAGTATCAGATCTTTCGCTTCTTCTATCTTTTTCAGTTCTGCTGAACGGCATTTATCCTGTACTCTCAGGTAACAGCTCTTTTTGGGAAGTGTCTATGTTATGTTCACAATGTTTAGGTTTCTGTAAATGATATAGGCCCCTTGATTACTACTCACCATGAAGCTACCCATGTTCACATAATTAAGCAATAAACACAACCATTGGTCAAGAAATCAAAAACCAACCTACTATATACTCAAAATCTGTGGTAGAGTACTATACAACATTTAATAAACTTCAAACCAACAATCACACAATACCTAATTATTGACATCTTATCAAAAGTAGAAACACATCATAAATGAATAGGTACTCGGTAAATTTTCACCCAGGCAATTTTGTTAAACACAATGTTCTGGCCTTCCTAGATCTCTAAGCTTGAGAACCAGGCTTCTCAAAAGAGCTTTGTGATCCTTTAGGGATGGCAAAAAAGCCCGAACCCAATGGGTATACCCGAATCCCGAAACATATGGGCCGGGTATACCTAAAGTCCGATGGGTATGGGCCGGGAATGGGATTAAAAATATAAAAAAAAATGGGTACGGGTATGGGATTTCGTGATACCCGCCCGATACCCTGCCCGTTTACTCGAATAATACCCAAAAGTATATTAATTTAAATTTGATTTTCCATTTATATAAACTTTAGTAAATACACTTATTCATTATTCATATATTTTTTGTTCCAAACTAGTAGTACCTTAATTAGTTAATTATGTAAGATATATGTTTCAAATATGCATATGAATATGATATGTATGTATGTTATTTGTCATATTTTCTTTTATTGTAATTATTAAAATAGTAAACTTATATAAACATTAGAGTAAAAATGCACATAGGAGTCTCAAAGGTATTTTTAACAAATTAACGGGTATACCTGATGCCCGATAGGTAATTACCCAACAAATATCTCATGGGTAACGGGCCGGGTATGGGACAAAGAATTACAACCAGGTACGGGCTTGGGATTACCAATACCCGGCCCGAACTCGGCCCATTGCCATTCTTTACCAAATCTTTTGCATATTTGGAGCCGACAAAAGAAATTAAAACTTTCAAAATACCATATAACTTACTCTAGCTCTGATCATAGTTCACAATGGGTCGGGTATTGTAATCCCATACCCAGTTGTAAAATTGTGTCATACACCCAGCTAATACCCATCAGGTATTTCTTGGGTAATTACACGCGAGTATTAGATATATCCATTAACCTGTTGAAAGATAGCGAAAGGTTAGGATTTCGAAACACATTTCTTTTTTACTATTATCATTATTGTATAGTTTTTATTTATATAACTATTATTAATTAAAATATACATTACATACATATAGGTTTTATCATATAGGTGTTATCATTATTGTATAGTTTTTATCTACAACTATTATAAATTAAGATATACGTTACATACATACAGGCTTTATCATAAATAAATACTAACATTATAATTTTATATAGTTTTATTTATATATTTCACAACACACAAAATACAAATTATATTATTGAACACATATTGTAAAATATTTTTTTTACATAATGAACCTACTAAAATAACTCATTAATAGATAAGGGTTAAGAGAAAATATAAATATAAACAAAAAAAATTCGGGTATACGATGGAGTATATAGTTCGGGTAAACGGGTATGTGGTGTCGGGTAATCAGGTCAGGTATCACATAATCTTATACCTGTCCCATACGCGAGTTTCTTTTAACTAATTCCGTATATGTCGGGCTTCGGGCATACCCATCCCATATGTTTCCGGTATACCCATTGGGCTCGTTTTTTTTTTCTTTTTGTTTGCCATCCCTACATTCATAACCACCAAATCCAAATTTGATAGAGGCCGATTTGATATGGTCAATCTCCCAAGTGTTAGACCCGTTGAGTGAGGTTAGGATCCAAAGAACATAGATAAGGAAGACTAGATTTTTGCAACAACTTTCTCTATATTCGCGATGAATCAAACTTACAGTGCTTTTAAAGAAAAAGATAACTGCCTAGGTTACATGGGATGAAATGGTTAAATGAAAAGCTACTTAGTCTCGTAAATGCATGCAATAAAATGAAATGGCAACGTGCATGGAGTAATGGATCGGTGTGCAAAGCCCCATGACCCGATGTGGGTGATGACGTGACATAGGCATGTATCAACACTCTTGCTCCAAAAAACATCCATGTCCCCAAGGACGGAATACTCAGTTCATGGCGGTCGTTACTCGCATCTTCCAATAACGTTCGGTTCAGTCTCAATGGGGCACCACAGTGGTTGCCAAGGTGGTCGTCGCTTTCATCGTCCGACATAAACATCTGAAGTCATCCTTAAGAGGCCAACTAAAGCATTGAGGGAAACAATTTTGTCATTAGAAAATCCAAATGTTAGTGGTTGTTCTTGCATAAATTCGAAATTCAAACTGTTTAGAGAAATATAATTGATAGATGTGGGGATATTGATGATGAAAGGTGGTGTTTAAGGATGTTAGCCACTGATGGGGATACGTTTGGTGACGATATCAACTTTGGTGGTAATGCGGCATGGGATCCTAACGATGAACATGGTTTCCATGATGGTGTTGGTGCCGATAATTGTGGTGGATTTGATGGTTCGGTGCGATGAATGAGGTCGGTTGAATTAGTGTTTGTTGGCGGGGTAGATGGCACAACAGGTAAGGATTATGGTGGAGGTGTAGGTATTGTTGGCGGTCAGCACGGCCGGCCCTGACAATTCATGTACCCCTTTTGAGCTCGAAAAAACGTGCCCTCGTGCCTTAGCGAAATAAATAATTTAAACTAATTTTTCATACAATCGTGAACCGTTGATAAAAATATAGCATTCGATAAACAATGCAATTAACAAAATACAAAATATAGTATTCGAATGAGTGACATACCGTAAAAACTAGAGTTAAATGCCATTATAGTCCCTATGGTTTGGGCCATTTGCCAGTTTAGTCCAAATGTTTCATTTTTAACCTGTGGGTCCAAAAACGTTTCACAGTTGCCATTTTAGTCCACTTGGTTAACTTCATCCATTTTTTCTGTTAATGAGAAGGCCAATTCGGTCATTTTGTATGTAATTCTGTTAACTAAAAGGGCAATCCAGCCATATAAAATGACCGAATTTGCCTTCTCATTAACAGAAAAATGGATAAAGTTAACCCAGTGGACTAAAATGGCAAGTGTGAAACCTTTTTGGACCCACAGGTTAAAAATGAAACATTTGGACTAAACTGGCAAAATGGCTCAAACCACAGGGACTAAAATGGCATTTAACTCTAAAAACTAATAAGCTAATAGCTAACCAATGATTCGTGAAACCCTCCTTGCATTCTTGATAGCAAATTGGTGAATCAACTCTTCACAGTTTAAATCATACCTGCATTCGAAAAAAAATAGAACACGGGCCTGAATTTGACAATTGTTATTGTATATATTACCAACAATTTACTCTTCAGCACAATAGAAAAAGGGCATGAATTCGACAATAACTAACTGATGACTGTCGTAAGGGTCAATCAAAAACCTAAATAAGCTACGTAGATAGCGTAAGTAGGGTATCGTATCCACGGGGAATTTGTGGTTAGCGTTTAACTAGAGAATTATTATATACTAAAGAAAAATAACTCCCACCCAGAATCCAGATTGCAAGTTTAACACAAAAACCCGTTTACAGATTCATAACACCACATAGACATGGCCTCGGAATTAATGAATTTGATTAATTATTAGGGATTGTTTTTAAGATTCACCATACAACCTAATAATCCATTTATTTATATCAACTACCCACCAATTTACTAACCCGCTAACGATGCAAGTATATCGCCAATACGCTTGATAAACGACAAATAATTCAAATATAAAAAAAACGTTTACCGAGAATTCAACACAAGTGGTCAAGCTTTACCAGTTAAAAAGAATCCGTGAACAAAGTTTAATGAAAAACAAAGTAATCGTTCATCCGGGCAGAAGCCACAAGCAAAAAGATAAGGTAACGCCCTCCTTGTTTCAGATTCTAGGTTCACACCAAATTCAATTTAATCATTAATTGGACACCACATAGACATGGTGCTGAAAAGTCGGTTACTTTAATTGGTAATCAAAAATAGGTCTTTGTCATCAGATCTTTTACAGTTTAATTACCCTATTTACTAGTGTGAGTCAACCTACTCTATGTCACCCAACGAGCTATAAAGTTTTGTCATCAACCGAGCAAGTTGTAAAGTAAGAACTCAAAACACATAAAAATAGTTCAAAGAAACCAACACATCAAATTGTTTAACAACATTGTCAATGTCAAAAACAAATCCAATCATAAATAAAATTAAGAAAAGTATCAAACCCTATGAACCGTATGCTTGAAGAAAGCCACCTAAAATCATGCCTTAAACCGTGCACAGCGCCCGAAGACGGCTGCCTTCCGTGCGTCCACTCTCCCAAAAGCTGCCGTCAATCCCCCCCCCCCCCCCACACCTTCTTGCGTCCTATTCAGCCTCCCTTTATTCCCTTAACCTAACTGACTCACATATCCTCTTTGTGTGTGGGCTGCCGAATCACAAGCTGGCCCATTTTATCAACTAGAGCCCCACTTAAATTATGTCCATTAAATCAACTCTTGATTCTCAATACAACCTGCAATATGTCAAAATATGTTTATTAATTAATTCTTTTAGGTCCAACGTTAATCCTCATATTACTACATGTAATATTAAAATAGATATACTTGAAACTTTACTATGTAGTTTAAATCTGAATTGGTGGTTATTGATATTAATTTATATGTCTAACTTAATATTTTAGCTCGTTTTCATCTTTACTTATATGATAATAAAACCACATCAAAGAACCATAATTTTAACCAATATCAATGCATTTTAATTATAATTAATATGAACTAGAGTATACCTAAAATGCACCGATCACTAACCGCCTAAACAAGGGCCTGAATTCGACAGAAAGAAACATAATAATTAATAACTAATAAGGGACTGATTGAGTGAATTCGACCAAAAACAAAACATAACAACTGAAGTACTGAACAAGGGCCGGTTGACGATTGATGATTTGATTTTTACCTGAATATGTGATCCGTGATCGTGAGACTAAGTTCGTCGAACAGACGCTATGCTTGGTGGCACGTGGTTGCGTGCAAGACTGAAATCGAAGAACAGAAGAGTGCAGACTCTGTGAGTACTTCTTCGAACCATGTGTGTCTCCTACTCTCCTGCTATACGACGTTTCAATATCCACAGGGCACTAATTGCCGCCCAACATGAACTAATTGTTTTTTATTAGTTTTTAAAATGATTTGGGTATTGGGCTCACTAACTTAGATCTGCTAACTAATCTAAATCATATGATTTTTATTTTGTAAGTGGCCCTATGTTATGATAGTATTTGTTTGGCTATACCCTATTAATTTTTTTACGTATATAATATCGGATTTTAAAAATAAAAAATACGTGCCCTACGAAATCACGGGCCCCGGCCGGTGGTCCTTCCTGCCCACCTCCAGGGCCGGCCCTGGCGGTCAGTATTGTCGCAGTGATGGTAGTGTAGGTTTTCTAGCGAGGCGGGCCGAAATAATCAAAAATAAGTGTCTATTTTCTGTCACCGTGGCCTCGTTAATTTCGGGTTTTGTTGTGGGTTGGAGTTAGCGAAGTTTGGCCAACAACTCTCTGATTGTAGTCTCTTCCGGTTGTGGAGGCATTGGGTCCAAGAATGAAAGCACCAACTGATAGATCTCTTATTTGAGATGCTCAATCTCCTAAGTGTACGTTAGATCTATTAAGTGGGTTAGGCTCCAAAGAACACACATAAAGAAGACTAGATTTTTGCAACAAGTTTCTCATCTATTTCCGATGAAACAAAGTATAGTGCTTTAAACAAGAAGAAAACAATAATGCGTACCTACCTGGGTTATGTTGGGATGAAATGGTTAAATGGAAAGCTACTTATTCTCATAAATGCATGCCATAAAATGAAATGGAAACATACATGGAGTACTGGGTCAGTGTGTAAAGCCCCATGGCCTGATGTGTGTGATGACATGACCAAGGCATGTATCAATCACCCGCCCTAAAAAACATCCTTGTTCTCAAGGGTGGAATGATTGGTACATGGTAGTCGCCACTCGCATCATCAAGTATCCATTCGGTTTAGTCTCAATGGGGCGCCACGGTGGTTGCGAAAGTGGTCGCCACTCTCGTCATCCAACATAAGCATTTGAGATCATCCTTAACCCTTAACGAGCCAACCAAAGCATTGAAGGAACCAATTTTGTCACTAGAAAATCTAAACGATAATGGTTGTTTTTACATAAATTTCGAATTCTAGTTGTCTAGAGAAATATAGTTGATATAGATGTAGGGATTTTGATCATGAAAGTGTTGAATTGAATGATCATTTGCAGCGGAATACTTTGATGATTTGGAATTCATAACGATTAGGAATGTGCAAGAAATGATTATAGATGGACAATATCTGTTTGATAATGTCTTGGTACCGACAAAACTGCCGGCAAAGTTATATATATAGGGACGGTGTATGGCGGTTGAACTTGGAGGGAAAATAACCGTTCAAAAGAACCGGTGCCAACCATTAACCATCAACCGAATAATTGTCATATTGTCATATTTACATAAGTTCATATTCACATAAATTTACAACTACATATTATAAGAAGTTAAGTTTATAACATCATCATTCACTCCCCATAAACTTAATTCTCTTTTCGAGAATTTTTTCTGCACACTTTCGTTAGCTTCATTCACTGCTTTTTCGGCTCTCTTGAAATCGAATTTCTTCCATTGCTTCAGTCGCTTTAGACCATACCAATCATTCCCGGCAAAGAAGGCATAATGCTCATCTGCTGCTTGTTCTGGTGCATCATGATCATCTACTGCTTGTTCTGGTTCTTCACGAGACATCATGCTGGTGCTAGCTTCCATCTCCATGCTTCTGGTACGTCTCTTCATTCCGATGTCTTCCCTGATTTCTTTCTCGGCTGCCATCTCTTTATTAGATTTGATCTTGTAGTAATACACTAATACATCCATATACATAGCATACATTAATCGCATTAACTCTCCATCATTGTATTCAAGCCCCATATCCTTCGATATCACAGCCCACATATGATTGTCTGTCACTCGTCGATGAGCACCTTCTCTTTTTACCGCTAAGTATAAGTCTAACAGACTTATTTTCTTGTTACCCTCAGCATATGCAGGCAACGGTCTAGAATTGATTTCTAACTTAACCTTTAAGAACCAATCGACCATATCTTCGATTTTTTTCTCTATGAAATACTTATACTTTCCTATATAACCATCATCTTCCAACATATCCATTAGGGCCTTACAATCTTGGAATTCGTTAAATGACATTGCTTGCAATATCATTATGTTCCAGTCCGGTTCTTCCGACGATATATTTAAACTTTCGAAATATGAATTCAAGTAATCATTCTTGAATTTCTCATATTCAGTTTCTGATCTAAGCAACTCTTCCTTTTCTATATTACCCATTTCATCTTCTCTAGAATAACATGTGGTATCATTTCTTTTATCGATCGTGGGAATACTAAAAGTTGGATACAGTTTACATTTGTCACCCAGAAATTTTACCGTGTAACCTTGTGTTATTAATTGATCAAAACTCAGTACGTTCCGATCAATAGTGTGTAAAATACGCTTTGTATTCGTAGTTTTTCTGATCCAGAAATCATTTCAACAACACCTATTCCCTTAATGAAATAAAAGTTACATTCCCCTGTGTTTGTTTCAACTTCATACATCTTCTTGATTCGTTTAAACATATTTATATTTCCAGAATAATGTCGTTTAAGTGATTTGCTAACATACTAGATATTTGACCAGTAACTTCCGTCTGTTCCGATTACCATGTACCCCGAACTCCGATCGTATTGATTTTCATCATCAACCCCCTTTTGCGATTGTGATCCCGTGTTTATCGCTAAACGAATGAGTTGAGAGGCCTCATCACTTTCTTTCCTCTTACACTGTGCAATCTGATGCCCTGATAGATTGCAGTAATAACACTTTCTTTGAAACCTTTGTCTCTCTTTCTTCTCATACGAACAGTGTAAACATGGCAGTGTTGATGGCGTTTCTGCATTCTCTTCCAGAAGTGGCTCTGTGGCTCTGATACCACTTTGTTGAATTGAATGATCATTTGCAGCGGAATACTTTGATGATTTGGAATTCATAACGATTAGGAATGTGCAAGAAATGATTATAGATGGACAATATCTGTTTGATAAAGTCTTGGTACCGACAAAACTGCCGGCAAAGTTATATATATAGGGACGGTGTATGGCGGTTGAACTTGGAGGGAAAATAACCGTTCAAAAGACGGTGCCAACCATTAACCATCATCCGAATAATTGTCATATTGTCATATTTACATAAGTTCATATTCACATAAATTTACAACTACATATTATAAGAAGTTAAGTTTATAACATCATCAGAAAGGTGGTGGTTAGGGATGTTACAACCAATGATGGGGATAAGTTTGTTGAGGATATCAACTTTGGTGGTGATGTGGCATGGGATCTAATGGTGGATATGGTCTCGACAGTGTTGGGAGTGATGGTTGTGGTGGATTTGACAATTCAATGAGATGAGGAGGGTCGGTTGAATCAGTGTGTGTTGTTGGCATGGCAGATGGCACAACAGGTAAGGATCATGGTGGCAGTGTAGGTATAAAGAAGACTATATTTTAACAACAAATTTTTCTTTTATTTCCGATGAAATAGTGTTACAATGCTTTTAAACAAGAAAAAAAATAACAAGGCATAACTACCTAGGTTATGTGGGGATGAAATGGTTAAATGGAAAGCTACTTATTCTCTTAAATTCATGCAATAAAATGAATAGCAACATGCATGGAGTAATGGATCGGTGTGCAAAGCACCATGGCACGATGTGTGTGATGATGTGAGTCGTGACCAAGGCATGTATCGAAATTAAACAGTGAATCCATGTCTTTCGCCTCACCAGACAGCTAGTAACCTTGCCAATGCCCTAAAGCATCCATATCCTTATCGTTACTGGATTATCAATTCATCATGCCCACTCACTTTATCCACAACATTGACATCTCTTAATAATATTGAGGGACTCCCAATTTCGAATCTTGACATGTACATGTGTGTGTATGTGTTTGTGTGTGTAAAATATTGTTATATACATAATAGCTAAAATTTAGACCACCTAATTAATTGACTAACACGCTCTCTAATCTTACTCTTAAATCTACACATTTGTCCATCATATGACTTGAACTCTCAACCTCATAGATGGGGCATATTTTTATCACACTTGGTAGAGTGAGAGATATGACTATTCGTACTAATTGATTTATTCATGCAAAACATATGAATACATATGGTGTAGCATGTATATTTATATTGATGGTATACACATCCACTAAATAATAGGTGTTTTTTTTGGCTCACGTTATAATGAGTGGAGGCAACATTATAATCACACAATTTGTTCATGCGTGCATGTGAAGTTGGGCTCACCATTTTAAGTTAGACACACTGTTGTAATTGGTTTAAATGTGTTGTCGTAACTAGTTTAAAAGCAACGTTGTAAGTTGACAACCTAGAGGCACCATGGTAACTTGTATTGACACATTGTTATAATCAACATCTAAAAAAAGCTCATCTTATTAAAAAAAAATATATAGAAGAATAATATACCCAAATTAAAGATAATAAAATTCATAATTTTGTTAACTAATGTATACTTATTAGTCGTGATGGAACTTTGTTAATACTCATGATTAATTTATTTTCATTTTGTCTTTAAAAAACTATTAAATCAATGTTCTCTTAACTACATGAAATCAACATTCAAATGTGACAGATCTTATTGATTTCAATATTTCAAGTTATCTAAAAAAATATTTGTTACTAGGGGTGGCAATTGGAGCAGGGATGCAGGCAACTGTAGCCATCGTTAACCTCGTTTGCTTTTACGTGATCGGTCTTCCATTGGGAGCATTTCTAGGATATTTCACGTCTCTTGACGTTAAGGTACATTTATTAAAACTTAACATCTCGAAACCAAAATTTTAATTTTATTGGAAGGTTGTCTAAAATTTTGAAAGTTGGACCAAACCGGCCAGTCAGACTAGAAACCGTGGGTCTGTCCGGTCTGGTTCTTGCTCTCAAAACTAGTCAGAGTAGAACCGGAACCGACTGATTGGACCAGGAATCTTCAGTTGAACCGGAAAACCATCGGGTCCGGCCAAGAATTTGATAGGTCGATCGGGAATTTATTAAATATTAATCATTTTACCCTACTAATTTTTATCGTATTTATGAGGTCATCTAATTCTGACATCTGATCAAACCGGTTCAACTTGTGGTCCGGTCCTAAGAACATTGGTTATCTATGATAAAATTTAATTCCATTTGCTTGATAGGGTATATGGATTGGAATGATAGGAGGTATTCTATCGCAAACCATTACGCTTATATATATGACTTGGAGAACAAACTGGGATGATGAGGTAAATTCACAATAAATTAAATGGGTTTCTGTATTATTTAGAATTTTAAAGATTTTTTTATATTCGGTCTAATCGGGCTCCTGTTTTTCCAACCGTAGGTCAAGAAGGCAACAGAACGGCTCACACGATTTTACTTGAAATCAAATGAATAATTCATCGTTGTAACTAAGAAAGGCACTCATAAGTTTGTTTGTACGTGTTTCTTTTAACTTAAAACTATTACATATGTCTCTTATGCATACTCACATTTGGCTCTTAGTAACACTATCAGGTATATTGCCTAGATTGTGTGGGATTTATTCACTTTCCATTGATACATATGTCTCCCCTGAATTATGACACTTTTGCCTTTGTTCATCAAATTTGGTTTGTCACATCTTTTGTTTCGTAATCTCTCGCATAGCTGTTTAAAATTAAT

>HanMATE65
ATGATTACACAAAATCCAAAAGTCGCAATTGGGCATCTTGAAAAAAAAGTACTATTTGTAAATGATTACACAAAAATGATTACTTCATCATCAATTTCTGTCCGTGTGATTCACCAAACACCATACACACACATGTGTATGTATATATATTGAGAGAGAGAGGGAGAGTGAGAGTGCAAAGGCCATAGTCCGCAGGCATCTTGTTTCCACAACTAGTAAGTTCCTTCGCTATTTTTTTTGAGTTAAATGCCATTTTAGTCCCCTTAGTTTGGGCTATTTTGCCAGTTAGTCCAAATGTTTCATTTTTCATATGTGGGTCCAAAAAGATTTAACCGTTTAGTCCAAATGTTCCATTTTTCATATGTGGGTCCAAAAAGGTTTCACCGTTGCCATTTTAGTCCACTGGGTTAACTTCATCCATGTTTTCTGTTAATGAGAAAGACGATTCAGTCATTTTAATTTTATATGTAATTCTGTAAACTAGAAGGGCAATTCGGCCATATAAAATGACCGAATTACCCTTCTCGTTAACATAAAAAAGAATTAAGTTAACCCAGTGGACTAAAATAGCAACGGAGAAACCTTTTTGGACCCACATGTGAAAAATGAAACCTTTGGAATAAACTGAAAAAATGGCCCAAACCACAGAGACTAAAATGACATTTAACTCTTATTTTTATTTTCAATTGAAGTTTTAACTATCTTAAGAGTAGTCAGGCAGAACGCGTTTTTGTTATTATGTAAATCAAATTATGTTGAAAAAATATGTGTTTGGGCCGGTATTATTATTTAATACTTTGGACGTTGAGTCTCCTCCTTACTGTTTACAGTCACGTCATGACTCCTAATTTTTAATGTTTGTTGTAACGTTTACATATTTTTAATCGTGAGACAGGTTTGTAAAATACTAAAATGTATAATTGATGATCAAACGGTTGGTGTAGTACTGGTTGTGGTGGTTGGTGATGATGACGATAGGCTGTCGTAGTTGGGGCAGTTGGTGATAGTGTTTAGTACCTGAGTTTAAAAAGCCAATGAGCTGGTGGTGGAGTGGTAAGGGAGACACATATTCTAAGTGACCCAGGTTCGATTGATTACTGCCCCACCCATTAGTTTCTGCGGCAACTAGTGATGATGGGAGACTAGGGGGTGATCGCTAGTTCGATCCTTGAACTGAGCGCTTACCTCACCGCATGTCAAGATACTCGATCTTAACCGAATGCTACTTTAACAAAAAACTTGTTTGAGTCTTTACTTCGCGTTCATTACGCTTTTGGGGCAATGGCCCTCCAAAATGGTTGAGCCGCCCCTATTTGGAGTGCACACTTGTTTGAGATTAATCTGATTTCTTGCTTTTCAGGATGGATGATGGGATTGAGACAAGGCTTCTTCAAAATGAAGAACCAGATGAAGGGGACCTAAAACAAAGGATATGGTCCGAATCGAAAAAGACTTGGAGGGTTGCATTACCAAGCATCATAGCAAGGGTTTCTTCATTCGGAACTATTGTTATCACCCAGTCATTTATTGGCCATGTCAGCGACTTAGATCTCGCTGGCTACGCACTTGTTCAAACACTTAGCGTCCGATTTATCAACGGAATACTTGTAAGCTCACAACACTCTTTCACTTGTATTATCAATAATAAAATCAACATATTTGAATTGAGTTAAAAAAAAGTCAACTCATATCTTTGACATACGTAGTAGATAGTCTTTGTGTCTTTATTCGTTGGAACTGACTATTTTTATCAACAGTTGGGAATGTCAAGTGCAACCGAAACCCTTTGCGGGCAATCATTTGGAGCCGGCCAAGACCACATGATGGGCATTCACTTGCAACGATCATGGATCATTGACTTGATTACCTTGACCATTTTGCTCCCGATGTTGATCTTTGGTACCCAAATTTTCACACTCGTGGGTGAGGAAGAATCGATAGCAAACAGTGCTGGATACATATCACTATGGTTCATCCCTTATGCCTACACCTATGTTTTTAGCCTGACTATACAAATGTATCTGCAAGCACAGTTAAAAAACATGATTATTGCATGGCTTTCGGCTTTTCAATTCGCCATCCATATACTTTTGTCACTGCTTTTCGTGTATAAGTTGAATTTGGGGGTATCGGGTGCGATGCTTGCACTTGTGATGTCATCATGGTCTCTTGTTATTGGGGAATTTATATACATTTTTGGAGGATGGTGTCCAAATTCTTGGAAAGGGTTCACTTTTGCTGCGTTTAAGGATCTGATGCCTCTCGTGAAGCTCTCAATATCCTCGGGTGTGATGATCTGGTAAGTTTTCTTGATAGCCATTATTTGACTTCAAATGGAGAATGTAGTCGTCTAACCTTCACTATGTGTAGCTTGGAGCTATGGTACAATGCTGTTCTGGTCTTACTTGCTGGATACATGGCAAACGCAGAGGTCGCTATATCTGCCTTCTCCATTTGGTATCAACACACGCTCTTATTTCTCCCTTTTACAGGTCATTTTAGAAGACACTTCAACTCATTTTTTGCGATTCTTTTACAGCCTGAACATTAACTTGTGGGAGTTTATGATAAGCCTTGGTTTCTTAGGTTCTGCATGGTAAGTTATTAAAAGTTACTTTGCGAAAAACCAGTATTTTGTTACTAACTAGGATTACGACCCGCCGCAATGCGGCGGGGATTCTTTAGTTATATACTAAGTCGGTCTAGGACCCGCACATTATGTTAACCCTGTCAAACGGGGAAAAATAGACGCTGTAAAACGTTCTCCCACACACACATGTTGTTAAACGTGTCAAACGGGGAAAAATAGACGATGTAAAAACGTTCACCCACACACGCACGTTGCGTCGTGTTACTCGCAAAATTTAGAACGAAACGTAAAAACGTTAAGCCAAAGACGCACGCTGTGATGTGTTATGTCACAAAATTTAGAACCAAGCATAAAGCGCAAAATTTGCGGAAAATGAAAACTATAAAGGAACAAAGTTGAAAGTAAAAAAAGTTATGAAGATAGATTGCAAAAGATAAAAAGTTTTAGGTTAAAAGTAATTTATGAAATACTTTTGGGTGAAAAGTAAAAAAAAATCATTTTTTTTTGGAAAACCCCTAAAGCCTACATTACGACAACCATATGCATAACCATTTTTTCTTTGAAAAACCCACAAAGCACACCCCGCGTTGCAGCGGGGCGTAAAACGGTGTCAAATAGTACTAATGTCACACAACCATCATCGACCACCAACACTGACTTGACCTAGGATATGCGTGTTGCGATGAACCTGTCAAACATGGAAAAATAGAGGCAAAAACGTTGAACCACACATGCACGTTGCGTCATATTAACTCGAAAAATTTAGAACTATACGTAAAACGGAAATTTGGGAAAGATGAAAAGTATAAGTGACAAAAGTTGTGAAGTTAAATTGCAAATAATGAAAAGTTTTGGGTTAAAGTTAAAAAAACAAATTATGTAGGGTTAAAATCGTAAAAGATACAAACCTTTGGGTTAAAACTAAAAAGTCAAGTTTTTTTTTTGGATAATGTGCAAAGCATAATGTACAAGTCCTTATGCATAGAAAACTTGCTAATTTATATAGGTTTTAATACGTGTGATGCATAATTATACATAGAAAAATGTGACTTAATTCTAATTTTAACATGTGTTAAGTGTTCGGGTGGCGAATGAGTTAGGGCGAGGGAACGCAAAAGCAGCAAAGTTTTCTATAAAAGTGGTGTTGGGGACTTCGACTGTGATAGGCGTGTTCTTCTTTGTTCTCTGTTTGGTGTTCCGGGAAAACCTTGCATACTTGTTTACAAATGATGAAAGAGTTGCAGATACGATATCAGATCTTTCTTTACTTCTCTCTTTTTCGGTTCTGTTGAACAGCGTTTATCCCGTACTCTCGGGTAACTCCTTCCATTCATAAAATATAGTTAGTTCACCCACACGCACAAACTTACTATTTTTGGAAAGTTTACATGTTACTGATCACTATGTGGAAATATATTTTGTCACCAGGGGTGGCAATTGGAGCAGGTATGCAAACAACTGTTGCCGTCGTTAACCTCATTTGCTTTTACTTGATTGGTGTTCCATTGGGAGCTTTGCTTGGATATTTAACGTCTCTTGAAGTTAAGGTACATATATAAAAACTTAACGTTCAGAAATCTCTAAACAAAGTATTAATATTACAGGGCGAGATATTCATGATAAGTTGGATTTACTTGATAGGGTATATGGATTGGAATGATAGGAGGGGTTCTAGCTCAAACTATTACGCTTATATATATGATTTGGAGAACAAACTGGGATGATGAGGTAAAATCACAACAAACTAAATGGATTCCATATGATTTAGTTTTTGATCTTATTATATTTAGTATAAACTATCATTCCCTTTGCTAACCGTAGGTAAAGAAGGCTTCAGAACGTCTCAAGCGATATTACGTGAAGTCAGATGCAAATTCTTAGCAAAGCTCTAATTAGTCATGACGGCTTTGTTTGTATGTATTACCTTTTAACTCTAACTATTACATCTCTCTTACACACACTCTCACTTACCCTCGCTTATCTGGCTCTCTCCAACATTATCAGGTCTATTGCCCACATCATGTTGTCTTTACTCATTTTCTGCTGCTACATCCGCCTCTTGTGGTCAGTGGCACGCTCGTCATGGTTTGTCAGACTTTATCATGCCACATCATTGTCTTATAGCTAATCTTTAGCATAGTATTTAAAAAATAATTGTAATGTATGCTGTATTTCGGAATCTACTAGATTAGCTTTAACTTCATCTTTGTTTCGTGATATTTTATGTTTACACATCATGCATTGTGACATTTCG

>HanMATE66
TGAGAGTGCAAAGGCCATAGTCCGCATCTTGTTTCCTCAACTAGTAAGTTTTTTCACCATTTTTTTTTATTTAGTTTCAATAAAAGTTTTAACTATCTCAAGAGGAGTAAGGCAGAATGTGTTTTTGTTACTATGTAAATCAAATGATGTAGAAAAATGAGTTTTACTGGTAATTTCCGTCGTGCCTACGGGTGGATGAGTTATTAGGTTTTTCCCGAAATTGGTGGTGGACTCGGGTTACTCTCGGAGTACTCCGTTTGTCCAGTTGGTGTTCCGAGAGTGCTTCGGATTGATTCTGTTGGCCGTTAAAAAAATGATGTTGAAAAAGTATGTGTTTGGGCATTGAATTTCCTCCTTACTGTTACCAGTCACCTTCTAGTTTTTAGATTTTATTCCAATTACATCTTAGTATTTGTTGTAACGTTTATTTTTTATACGGATTTGTAAAATGTATGATTGATGATCAAACGGTTGGTGTAGTATGGTTGTGACTTGTGGTGGGGATGATAACTACATGCATTTGGTAGTTGGGGGCTTGGGGCAGTTGGTGATAATGTTTGGTACCTGATTTTACTTATTTGAATTCACCCAAAATTTAAACAATTAATGTTGGTGATTTAGTCAAATATTGGGCTCCTATTTTTAGGCTTGGGCCTAGGCCTCCAAATATTGGGCTCCTATTTTTTATTAAAAAAATAAATTATATGAATAGTTCAATCAGCATTTTTTTTGGGTCTAAATACTTGATCTTAATCGAATCTCACTTTAACAAAAAATTGCAGGCCCATACTTTTTATACACATAGTCCAATCCTACTTTAGCGAACCCGTTTTTTACTTCCATTCAGAAAACGTCTTATATCTGCCACTATTTATAAGGATTACGCGTAAAAAAGAGCCTTGGGCCTTTACATTGCCAGGATGGATGATGGGATTGAGACAACGCTTCTTCGAAATGAAGAAAAAGAGGAAGGGGACCTAAAACAAAGGATATGGTCCGAATCGAAAAAGACTTGGAGGGTTGCATTACCAGGAGTCATAGCAAGGGTTTCTTCATTCGGAACTGTTGTTGTCACCCAGTCATTTATTGGCCATGTCAGTGACTTAGATCTCGCTGGCTACGCACTTGTTCAAACACTTAGCATCCGATTTATCAACGGAATACTTGTAAGTTCACCACACTCTTTCGCCTGTATTATTAATAATAAAGTCAACATATTTGAATTGAGTTTAAAAAGTCAACTTATACCGGTGATATATATTATATATAGGTAATAATGTCTACCTAGACTTTGTATATTTATTCGTAATAACTGTAATAACTGACTGTTTTTATCAACAGTTGGGAATGTCAAGTGCAACCGAAACCCTTTGCGGGCAATCATTTGGAGCCGGCCAAGACCACATGATGGGCATTCACTTGCAACGATCATGGATCGTTGACTTCATTACCTTGACCATTTTTCTCCCGGTCTTGATCTTCGGTACCCAAATTTTCAAACTCGTGGGTGAGGAAGAATCAATAGCAAACAGTGGTGGATACATATCACTATGGTTCATCCCTCAAGCCTATACCTATGTTTTTAGCCTGACTATACAAATGTATCTGCAAGCACAGTTAAAAAACATGATTGTTGCATGGCTTTCGGTTTTTCAATTCGCCATCCACATACTCTTGTCACTGCTTTTCGTGTATAAGTTGAATTTGGGGGTCTCGGGTGCAATGCTTGCACTCGTGATGTCATCATGGTCTCTTGTTATTGGGGAATTCATATATATTTTTGGAGGATGGTGTCCAAATTCTTGGAAAGGGTTCACTTTTGCTGCCTTTAAGGATCTGATGCCTCTTGTGAAGCTCTCAGTATCCTCTGGTGTGATGCTCTGGTAATTTTTTTTTTTTTTTTTTTTTTTTTTTTTTTTTTTTTTTTTTGTGATAGCCATTATTAGACTTCAAAAGGAGAATGTAGTCTAACCATCATTATGTGTAGCTTGGAGCTATGGTACAATGCTGTTCTGGTTTTACTTGCTGGATACATGGCAAACGCAGAGGTCGCTATATCTGCCTTCTCCATTTGGTATCAACACATGCTCTTATTTTTCTCTTTACGGGTCATTTTGGAAGACCTTCAACTCATTTTTTTACGTTTCTTTTACAGCCTGAACATTAGCGTGTGGGAGTTTATGATAATCCTTGGTTTCTTAGGTGCCGCATGGTAAGTTATCAAAAGTTACCTTGAAAAAATGATGCCAGTTGACACCAAAATATATAAGCCAAGATCAATATTTTGTTATTAATACTTGTAATGCAAACATACATAGAAAAATATGAAACAATTTTGTATATTTGTCTGACTGCGCTATATTGTAACTTTATCATTGTAAAGTGTCCGGGTGGCAAATGAGTTAGGGCGAGGAAATGCGAAAGCAGTGAAATTTTCTATAAAAGTGGTGTTGGGGACTTCGACTGTGATAGGCGTGTTCTTCTTTGTTCTCTGTTTGGTGTTCCGGAAAAGCCTTGCGTACTTGTTTACGAATGATGAAAGAGTTGCGGATACGATATCAGATCTTTCTTTGCTTCTCTCTTTTTCGGTTCTGTTGAACAGTGTTTACCCCGTACTCTCAGGTAACTCCTTCCATTCAGAAAAGATTGTTAGTCCACATACATGTACAAACACTATTTTTAGAAAGTTTACATGTTACTGATCACCATGTGGAGAAAATATATTTTGTCACCAGGGGTAGCAATTGGAGCAGGTATGCAAACAACTGTAGCAATCGTTAACCTCGTTTGCTTTTACTTCATCGGTGTTCCATTGGGAGCTTTGCTCGGATATTTAACGTCTCTTGAAGTTAAGGTACATATATAAAAACTTAATGTTTAGAAACCAAAGTCTTAATATTAAGGACGATATTATCTATGATAAATTGGATTTACTTGATAGGGTATATGGATTGGAATGATGGGAGGTGTTCTAGCTCAAACTATTACGCTTATATATCTGATTTGGAGAACGAACTGGGATGATGAGGTAAATTCACAATATAGTAAATGAATTTCCACATGATTTAAATTTTTTATGATCTTATAATATTTCATTCCCTTTGCTAACATTAGGTAAAGACGGCTTCAGAACGTCTCAAGCGATATTACGTGAAGTCGGATGAAAATTCTTAGCAAAGTTCTAATTAGGCGTAAGCAAGAAAGGAGCTCACGTGTTTGTTTGTACGTATTACCTTTTAACTCATATATCACATTTCTCTTACATACACTCGCTAATCTGGCTCTCACCAACATTATCAGGTGTTTAACCTGCACCATGTTATCTTTACGCATTTTCTGCTGCTACATCCACCTCTCGTCGTCAGTGGCGCTCTCATCTTGTTCGTTAGATTTTTATCATGCCACATCTTTCGTTTTCTAGCTAATCTTTAGCTTAAGTATTTGAAAAACAATTGTAATGTATGCTGTACTATGAAATCTACTAGATTACCTTTATATTCATCTTTGTTTTGTGAGATTTTGTCTTTACACATCATGCATTGTGACATTTGGGGATCCGGGCTACCCATTTTAGCTCTGGCTACTGCTACTTTAAATTTCATATCTATTGATATTTTTAGTTGGTTTATCTGG

>HanMATE67
AGTTGGAATACAATTATTTCTAAACTGTGAACCCCACTTGAGTTTGTTTGCTACCATACCATGTCTGCGCCTTCCTTCCCAATCTCCCACCTACCCACCTCTCTCGCCACTTTCTTCAATCAATCTTCACAATATTTATATCTTTCTTGAATCAATAAAAACTATGCTGTTTCAGAGCAATTGTATAACTTAAAGAATCATCTTTATATAACTATTCAACATTTTTTTATTGGGTTTCAAGTTTTTTATCTCACAAGTTAATAACTTTTGCAGAAATTGAATTGGGTCTTGCTGTTTTGAGCAAAAATGGTGGTTGCTGGTGCATTGAGTTGTGGAATTGGTGGTGTTATAAGTGAAAATAAGGCAATTAGAAAGAATCTGGTTACCCAATTGCCAATACAAAAGGTTGTTCTAAGAAATGGAATTCAAAATAGGAGATTGAGATTCAATAATGTAATTAGGGGTTGTGGGTTGATTAGTGATCAAGAGGCTTTGGATTATGATCTGGGTGCTTCAAATTTGGAAGAAAGGTTAGCCGAAACACGCGATAGGGTCGTAAATGGTTCGGTTGATGATCAAATGTAAGAGTTTCTAGTCATTGATCATGTGTTTTAATAATTTAATTGCTGTTTTTGATGTTGTATGAGTGATATGAAATGTGTGGTTCTGATTTTTGTTTGATTATGATTGGTTTTGGTTAGTGAATCTTTGGGAACTTCGAACGATGTTAAACGGTCTCCTAGTGTGCAAACCGAGCTTGTATTGCTTGCATTACCAGCCATTGCAGGCCAAGCTATTGAACCTTTGGCACAACTTATGGAAACGGCTTATATCGGTAGACTAGGTAAGCATTCATACCGAGCTTGTATTTCCCGTCAGTAACGACTCAAATGAATGTGATACACACCACTAGATTCACGTATCTATTATTATTTGCATATATGTATTGTTATTTGTTTATGTAACCATAGTTATTAAAGGCGCTAAGCACACTCAAGGCGCATAGGCCTTGCCTGGGGCCTAAGCGCAAAGCGCAAAAAAAGCGAGGGACTGAGAAAAATTAAGCGCATAATGAAAAAAAGTTAAAAATATATTATGTATTAGAAAAAGAATACTATTCTTCAAAAAAAAAAAATAAACAAAAGCTATTATATAAAACTATATATCATCTATTTAAAACCAAAAGTTCTAAAAATATTGGTGTATTAGTGTAGAAAAGTAGTTTTCCTTGGATAAAAGTAGAAATTTGGCTAGAATCTTGTCGGCGGAATTTAGAGAATTTGGCCGGAAACTATCCGGAATCTAGGAATCTCGCCCGGAATGTACGCCTGAACCGTCACCTGGAGAATTAAAGCGCAAATTCCTCGACTTAAAGCGCAAATTCCTCGACTTAAAGCGGAACTGCCTCGCCTCGCCTGAAAAATGGGCCTAGGCACAAGAGGCGATGGCTTTTTAACAACTATGTATGTAACATGCTTTCATCATAAAATGCCTACTTTTACTGGTCATGTCCATGTTGTAAATTGTGCACTCGGTTCCCGTTTAAGGTGCGTTGGAGTTGGCTTCAGCCGGTGTGTCGATATCAATTTTCAATATAGTATCGAAGGTGTTCAATATTCCCCTGCTTAGTGTTGCAACTTCATTTGTGGCTGAAGACATAGCTAAGCATGCAAAAAGTGATTCGGATTCAGGTATACCTTCAACATATAAAAATATATATTACCGTATAGATACACAAAACATACCCGAAAAAATTCCGTATTCTTGCAGAAGAAAGAAGGCAATTACCTTCAGTCTCTACCGCACTGGTATTATCTGTCGGGATTGGTATACTTGAAGCGACGGCGTTGTACTTTGGAGCCGGAACCTTTCTCAATCTAATGGGAATATCATCGGTAAGTAATTAAGCATACTGAAGCCGTATTTGTTTACACGATCGGCTCGATTCTTCAGGAGTCAACAGACACAGACATAACCATTTCGTATATATTGATCAGGCTTCTTCGATGCGCGTTCCCGCTCAACGGTTTCTTCAACTTAGAGCGATTGGTGCTCCTGCTGTTGTACTTTCGTTGGCTATTCAAGGTGTCTTCCGTGGATTCAAGGATACAAAGACGCCTGTATTTTGTCTAGGCAAGTGTTTCTCGAAGTCATGATGTCACACATCCAAACACCCTGTTACTTATCGGCTTCAAAATGGTTTATTCATGCGTGTATTGAAATGTACAGGAATAGGAAATTTGGCTGCGGTATTCTTTTTTCCCGTTCTCATGTACGTTTTCGGATTGGGTGTCACCGGTGCTGCCATCTCCACCATCGCATCACAGTACGTTTTCGGATTGGGCCTAACTATGAACATCAAATATACCTAAAATAAGTTTGTGACGCTTATTACTTTGTTTATATAATTCAGATATATCGTGACATTTGCAATGATATGGTACCTTAATAAGAAGACCGTGCTGAAACTACCGGAAATGAAGGATTTACATTTTGGAGGTTACCTGAAATCCGGTACGCGTTTCTTATAAATATTATCTGTGAACATGGTTGTAAAACAAGGTTTCCAAGGCCGAGTACTACCCGAGTAGTCGCTACAAGGTAGGCTGCCGAGGCGACTTTCTTCGACTCCGCCTAATTACTCGGAGTCGGTCAAACGCGGTCAACCTTGGCCAGAATTGGATCTAGTAGGTCAACTCGGGCTTAGTTTGACTTAAATAATAATAAGATATAATTTCTATGCCTATCATATTAAGAAATGAATATCATTTTCACATATTTTGTTATAAATATTAGTAAAAATATGTTATTTGACATATATTTAATCTCCAAAAAGTAACTTCTTTATAATTTAACATGTCCGAGTACTCCCCGAGTACTCTCCGCCTAGACCGAGTACTCTCAACTCCCCGGTGGACCGACTAGGGAGCGCCTAGCGACTTTTGCAACCATGTCTGTGAACAATCCAAAGTAGTCAAAAGGTTGAAAATGTTGACCATTTACCGTTTACGGTTTCTGTTCAGGCGGTTTTCTGCTAGGGAGAACTCTAGCGGCTGTTGCAACCGTAACATTGAGTACGTCAATGGCCGCACGCCAAGGACCAATATCCATGGCTGCACATCAAATATGCTTGCAAGTATGGTTATCTTCGTCTCTACTTGCAGACGCGCAAGCGTCTGCGGGTCAGGCTCTGATCGCAAGTTCGTTCTCAAAACGAAACTACAGCAGAGTTAAAGAGATCATGTTTTATGCTTTAAAGGTATGGGTTATCTTCGCTACGTTTTTTTTAATTTCAAAACATTTCTGCTTTTGACGGTGTTTGTTTGTTTGTCATCGCGTGTTGCAGACTGGATTAATAACCGGGGTTAGCTTAGCTGTCGTATTGGGATTGTCGTTTGGTACTTTAGCCACGTTGTTCACCAACGATGCACAAGTTCTAGCCATTGCTAGATCTGGTGTACTGGTATGTATCGGAGCTTTGTACTATTTAATTTGCCACTAGCTTTTTAACCCCGCGCGTTGCGGCGAGAATTTGATTATCAGTACAGTAATGCCGTACCGGCACTCAGTATACCAGTCGAAAGACGTAACGTAAAACCATGAGGAAAAGAAAATTTAAACGTAACCACCGTATTTGTAAAAGCCGTTTGGTTTAAAAATGACGTTACAAAAATTAATGCCAAAACGTAGATCAAAAAAGTGTATATTAGTAAAATTAAAAAAGAAAAACAAAGAAATATGGAAATTTTATTAAAGTAGAGAGACTAAACATGTTATTAGCAAAATTGAGGGACTAAAATTGTGTTGATTAAATTTTGTTATAGTAGAGGGACCAAACATGTATACTAGTATATACTATATATTAGTTTAGAAAAGTTAAAAGAGGAAACAAAGGAATTCGAATACTTTATTAAAGTAGAGGGGCTAAACATGTTAATATGTTATTAGCAAAGTTGAGGGACTAAAGTGATAAAAGAGGCTGACATGTGGCATCATATGATTGGCTAGGATGAATAGTGAGATAAAATGAGTTGGTTTTTAATATATATATATAAAATTACTAATGGTGCAAATTCGTGTTATGCACTTATGCTTTATCCCTAACGGGTCAACGGGTAAAAGCAAAAAAAAAAAAAAAAAAAAAAAAAAAAAAAAAAAAAAAAAAAAAAAAACTTATTAGTAAGGAAACAGTTAAAAGTCAAACCAAATAATATATAAAGCCTTCAAAATCATTTTCTTCCAAATATGATATCATTATGCAATAATATACATTTTGCATTACAATTGACAGTACACACATATTGTTCATAAAAGTTGGATAAAAGTAACTCGGTTAATATTTTTTAACAGTTCGTTAGTGCAAGTCAACCAATTACCGCTCTTGCTTATATTTACGACGGCCTTCATTATGGAGTTTCAGATTTCAAATTTGCAGCATGCTCCATGGTAAGAGACCTTCTATATTCGGTTAATAAAATACGTAGAAATGCGAGTACTACGACTAACCATTAATGATATATAGATGTTGGTGGGAGCAATGTCGTCTGCGTTTCTACTCTATGCTCCTTCGGTTTTCGGTCTTGCGGGTGTCTGGGCTGGCTTAACATTATTCATGGGGATGCGTGCTGCGGCAGGATATATGAGGTATCTTAAGCAAATAACAAAGAATAGTTATATAAATATAAATTAATTAATAAAGTAAAATAAAATACGTGATGTTGATCACTTGATTGTTGATTCAGTGCTATGCAAGAAACCGATAACAGACTTAACGTTCTTGTTTTGCAGGTTAGCTGAAAAGAACGGCCCATGGGGGTTCTTGCAAGAGATCCCTGAAACCGAGGTTAGTAACGTGACTCAAAGTGTATATTGTGAGACTATCGGTAGTTTACATCATTGTTTAGGTCATAATATCAGTAGGTGCGGTGCGTATATCGTGTCGGGTTGACGGGTTGTATAGTTGAACCCGAACGCAACCCATATAAAATCTTGTAACCCGAACACAATCCATTTATCTAAGCAAGTCAAACAGGTTGGTGGGCTCTAATCAAATTGTAAATGTGTTAAACGGGTTGACGGGTTGACCTGTTTAATTAAATGGGTTAAAGTGGTCAACATGAACACGGCCCATTTATTAAACTAGTGTTTTGGGTCATGTCAGAATTGCCAGCTCACTCTCAATAATATATGTGCAGATTGAAACTTGTTGAAGGCATAACTCAATTTACAAAAACTTGCGGTTGTATACTGTATACCCAAAACATCAGGTTCCGATGGCCTCGATAACCGTTAGAGGAAACTGTCAATTTCATCTTGACGTTTGTCGCTAAAAATCCCGAAGGGCTGAGGCAGTAACGACAGCCATCCAGGATGCCATTTTTGCAGCTTTATTTGTCATCATTTTTTTACAAGTATGTACAGTTTAATAATGTTTCTAAATATTGAAAATGTTACTGTCTTGTTATATGTTTTAAACTTTTAATAAAGTTGATTGCAAGTTAT

>HanMATE68
[truncated: 25,518 more chars]
