# Supplementary material for: Genome-wide bioinformatics analysis of the MATE gene family for abiotic stress tolerance in sunflower (Helianthus annuus L.)
Source: PLoS One. 2026 Apr 13;21(4):e0346769. doi: 10.1371/journal.pone.0346769 (PMC13075712; doi:10.1371/journal.pone.0346769)
Supplement: S1 File — S2. HanMATE gene sequences. S3. CDS sequences of HanMATE genes. S4. HanMATE genes’ GOE analysis results. S5. HanMATE genes’ CRE analysis results. S6. HanMATE gene and miRNA analysis results. S7. HanMATE proteins’ 3D structure and functional prediction results. (ZIP) [file pone.0346769.s001.zip › Supporting Information/S3.txt]

>HanMATE1
ATGCTCTTCTTAAGCCACATGGGAAAATCTGAACTAGCAGGAGTTGTTCTAGCCATTGGTGTTGTAAACCTCACTTGTGTGTCGATCATGAAAGGACTATGCATGGGCATGGATCCCATTTGTTTTCAAGCCTACGGAGCCAAGCGATTCGCAGTCCTTAGCCAAACATACATCAAAACCTTCATCCTACTCTTGTTTATTTGCATCCCCATCACATTCCTCTGGCTAAACATCGAGCCTGTTTTACATGGGCTTGGTCAAGACCACAGTATCACAAAGGTTGCAGCCACATACTTACTCTTTTGTCTACCAGAAATCCCGGCCCTGGCTCACCTCTTCCCGTTGCGTTCTTTCTTGAGGGCACAAGGATTAAACTCACCAACAACCATTGTTGCAACTTGTGCCACAATCCTACACCTCCCTATTAACTACTTTCTTGTTAGTTATTTAAAACTTGGAATTAAGGGCGTTGCATTGGCTTCAACATCATTTACTTATAACATGAATGTTGGGTTAGCACTCTATGTTTACAAGTCAAATGTTGCCATCAAGCCTTCAATAACCAAGACCATCATGGCATCAGTTTTTAAAGGTTGGGGGCCATTGTTGAGCTTATCAATCCCTTGTGTGTGTTCAGTCTGTTTGGAGTGGTGGTTGTATGAAATCATCCTTTTTCTTAGCGGATTGTTAGCAAATCCTCAATCCTGCGTAGCAGCGACGGGAATTATAATGCAACTAACTGGCCTAGTCTATGTGATGCCCTTCTCATTGAGTTTAAGTATATCACAACGCGTAGGGCACGAATTAGGAGGAGGGCAACCAGCTCGTGCCCAATGGGCTGCAACGATTGGGATATCGACCGCATTTATATATGGGCTTGTAATATTTGCACTATATGTTACTTTAAGAAATGTTCTTGGAATGTTGTACACTAATGAACCCGACATCCTGATCATGCTTTCGTCTGCCCTACCAATCCTAGGGCTCGCTGAAGTCGGAAACGCCCTACAAACGGCTGCTTGTGGTGTTTTGACTGGTTCAGCCAGACCAAAAGTAGGGGTTAAGATAAATATTGCTGCGTTCTACCTTGTAGGGCTTCCTATGTCAGTTGTGTTGGCGTTCGTGTTCAAGCTCGATTATCAAGGATTATGGCTAGGGATGGTTGCATCACAGGCTGCTTGTGCATTGTTAATGGTGTGTACATTGATCAAAACAGATTGGAGGGATCAAGCTAAGAGAGCTGAGGAGCTAACTTTGACTGTGAATAAGGATGATATGGAGTCGGTAGAACTTGTCCCTTGA

>HanMATE2
ATGGCTGAGGATGGTAGTGTAGCTCCCATGGAGAGAAAATGGAAACATCCAGTTTTTGCTTTCTTTAAAGATATTAGGCTAGTCTTCAAGATGGATTCACTTGGAAAGGAAATACTTACTATTGCTGTACCTGCAGCCATGGCATTCGCTGCAGATCCTGTTGCTTCGTTGATTGACACCGCGTTCATTGGTCATATAGGTGCGGTGGAAATTGCCGCTGTAGGAGTATCCATTGCTATTTTCAATCAAGTTTCAAAGGTAGCCATTTTCCCACTTGTTAGTATTACAACTTCATTTGTTGCGGAGGAAGAAACTATCGAAAGACTCAACAGTAAAGTACCGAAAGATGAATGTATGGAAAAGGGTTCCATGAGTAAAGATGAGACCAAAGAGTTAATAAAAGATGATGATGATGGTGTTGTCAAACTTGAAAATTTAGAAAGTGGTTCGAGAATAACAAACGATCAGCAAAAGGAGTTGCCAACAGAAGATGGTTTCAAAACAAGTCCATGCAAGCATGTTACCATAACTGAAAGCACCCAAAATAAGTTGAAGTTAAAGAAACAAAAGAGAAACATCCCATCAGCATCAACTGCACTGCTGTTTGGTGCAGTTCTGGGTCTACTTGAAACATTACTGCTTGTCTTTCTAGCTGAGCCACTTTTGAAGTTGATGGGAGTAAAATCTGGTTCTAAAATGATATTACCCGCGCATAGATATTTAACAATACGTGCACTTGGAGCTCCAGCAGTTCTTCTCTCTTTATCCATGCAAGGTGTCTTTCGTGGTTTCAAAGATACTAAAACTCCTTTATACGCCACTGTTATAGGAGATGTAGCAAACATAATCTTGGATCCCATTCTTATCTTTACTTGCAAATTGGGAGTTACTGGTGCAGCCATTGCACATGTTCTATCTCAGTACTTAATATCAATAATCTTGCTAGTCAAGTTGATGCAACAAGTTGACCTACTACCTCCAAGCCTCAAAGCTCTGCAATTCAGTCGCTTTCTTAGAAATGGTTCTCTGTTGTTGTTTAAGGTATTAGCAGCAACTGGTTGTGTAACATTGGCTGCATCATTGGCAACTAGGTTGGGTGCAACATCTATGGCGGCATTCCAAATTTGCTTACAGGTCTGGCTGACATCGTCGCTTCTTGCTGACGGATTGGCAGTTGCTGGACAGGCAATAATTGCTACATCATTTGCTGAAAAGAACTATGAGAAGGCAATCTCAACTGCATCACGAGTACTACTAATGGGATGTGTGATGGGTGTGGGACTTGGTCTTTTTATTGGACTCGGGTTGCAGTTTGGTTCAGGCATGTTCACAAAGGACATAAATGTAAAACACATTATCACTATAGGCCTCCCGTTTGTTGCTGGAACACAACCAATCAATTCAATAGCATTCATATTTGATGGAGTTAACTTTGGGGCATCTGATTTTGCTTATTCTGCATACTCTATGATCCTAGTGGCAATAGGGAGCATTGGATCATTATTTGCGCTATACAAAGCTGCTGGTTTTGTTGGAATATGGGTTGCTTTATCCATCTTCATGGGCTTACGTGCGATTGCAGGCATATGGAGGATCGGAACAGGAACAGGTCCATGGTCCTTTCTTTCAAAGTAA

>HanMATE3
ATGGCTGAGGATGTTAGTGTAGCTCCCATGGAGATAACATGGAAGCATCCGGTATTTGCTTTCTTTAAAGATATTAGGCTAGTCTTCAAGATGGATTCCCTTGGAAAGGAAATACTTACTATTGCTGTACCTGCAACCATGGCATTCGCTGCAGATCCTGTTGCTTCTTTGATTGACACCGCATTCATTGGTCATATAGGCGCGGTGGAAATTGCTGCCGTAGGAGTATCTATTGCCATTTTCAATCAAGTTTCAAAGGTAGCCATTTTCCCACTTGTTAGTATTACAACTTCATTTGTCGCTGAGGAAGAAACTATAGAAAGACTGAAAGTACCCAAAGATGAGAACATGGAAAAGGGTTATATTAATACAGATGAGTCCATGAAAGATGATGATGATGTCAAACTTGAAAACTTAGAAAATGGTTCGATAATAACAGACGAACAAAACGACTTGCCAGCAGAAGAGGGATTCAAAACAAGTCCACGGAAGCATATGGCCATAACTGAACGCACCCAAAATAAGTTGAAGTTAAAGAAACAAAAGAGAAACATCCCATCAGCATCAACTGCACTGCTGTTTGGTGCCGTTCTCGGTATTCTAGAAAAATTACTACATGGTTCTAAAATGCTATTACCCGCACATAATTATTTAACGTTACGTGCACTTGTAGCTCCAGCAGTTCTTCTCTCCTTATCCATGCAAGGTGTCTTTCGTGGTTTCAAAGATACTAAAACTCCTTTATATGCCACTGTTATAGGAGATGTCGCAAACATAATCTTGGATCCAATTCTTATCTTTGCTTGCAAATTGGGAGTTAGTGGTGCAGCCATTGCACATGTTCTTTCCCAGTACTTAATATCAATAATCTTGCTAGTCAAGTTAATGCACCAAGTTGACCTGCTACCTCCAAGTCTCAAAACTCTACAATTCAGTCGGTTTCTTAGTAATGGTTTTCTATTGTTGTTTAAGGTACTAGCCACAACTGGTTGTGTAACATTGGCTTCATCATTGGCTACAAGGTTGGGTGCAACACCTATGGCTGCATTCCAAATTTGCTTACAGGTATGGCTGACATCATCGCTTCTTTCTGATGGGTTGGCGGTTGCTGGACAGGCAATAATTGCTACATCATTTGCTGAAAAGAACTATGAGAAGGCAACATCAACTGCATCACGAGTATTACTGATGGGATGTGTGGTGGGCGTGGGACTTGGTATTTTTATTGGACTCGGATTGCAGTTTGGTTCGGGTGTGTTCACAAAAGACATAAATGTTAAACACATTATCACCATAGGCCTACCGTTTGTCGTTGGAACACAACCAATCAATTCAATAGCATTTGTATTCGATGGAGTTAACTTTGGGGCATCTGATTACACTTACTCTGCATACTCTATGATCCTAGTGGCAATTGGGAGCATTGGATCATTATTTGCTCTATATAGAGCTGCTGGCTTTGTGGGAATATGGGTAGCCTTATCCATCTTCATGGGCTTACGTGCGATTGCGGGCATATGGAGAATAGGAACAGGAACGGGTCCATGGTCCTTTCTTTGGAAGTAA

>HanMATE4
ATGGCTGAGGATGACAGTGTAGCTCCCATGGAGATAACATGGAAGCATCCGGTATTTGCTTTCTTTAAAGATATTAGGCTAGTCTTCAAGATGGATTCCCTTGGAAAGGAAATACTTACTATTGCTGTACCTGCAGCCATGGCATTCGCTGCAGATCCTGTTGCTTCTTTGATTGACACCGCATTCATTGGTCATATAGGCGCGGTGGAAATTGCTGCCGTAGGAGTATCCATTGCTATTTTCAATCAAGTTTCAAAGGTAGCCATTTTCCCACTTGTTAGTATTACAACTTCATTTGTCGCTGAGGAAGAAACTATAGAAAGACTGAAGAGTAAAGTACCCAAAGATGAGAACATGGAAAAGAGTTATATTAATACAGACGAGTCCATGAAAGATGATGATGATGATGTCAAACTTGAAAACTTAGAAAATGGTTCGATAATAAAAGAGGAACAAGACGACTTGCCAGCAGAAGAGGGTTTCAAAACAAGTCCACGGAAGCATATGGCCATAACTGAAAGCACCCAAAATAAGTTGAAGTTAAAGAAACAAAAGAGAAACATCCCATCAGCATCAACTGCACTGCTGTTTGGTGCCGGTTCTAAAATGCTATTACCCGCACATAATTATTTAACGTTACGTGCACTTGTAGCTCCAGCAGTTCTTCTCTCCTTATCCATGCAAGGTGTCTTTCGTGGTTTCAAAGATACTAAAACTCCTTTATATGCCACTGTTATAGGAGATGTCGCAAACATAATCTTGGATCCAATTCTTATCTTTGCTTGCAAATTGGGAGTTAGTGGTGCAGCCATTGCACATGTTCTTTCCCAGTACTTAATATCAATAATCTTGCTAGTCAAGTTAATGCACCAAGTTGACCTGCTACCTCCAAGTCTCAAAACTCTACAATTCAGTCGGTTTCTTAGTAATGGTTTTCTATTGTTGTTTAAGGTACTAGCCACAACTGGTTGTGTAACATTGGCTTCATCATTGGCTACAAGGTTGGGTGCAACACCTATGGCTGCATTCCAAATTTGCTTACAGGTATGGCTGACATCATCGCTTCTTTCTGATGGGTTGGCGGTTGCTGGACAGGCAATAATTGCTACATCATTTGCTGAAAAGAACTATGAGAAGGCAACATCAACTGCATCACGAGTATTACTGATGGGATGTGTGGTGGGCGTGGGACTTGGTATTTTTATTGGACTCGGATTGCAGTTTGGTTCGGGTGTGTTCACAAAAGACATAAATGTTAAACACATTATCACCATAGGCCTACCGTTTGTCGTTGGAACACAACCAATCAATTCAATAGCATTCATATTCGATGGAGTTAACTTTGGGGCATCTGATTACGCTTACTCTGCATACTCTATGGTTACCATCTTTATCCTAGTGGCCATTGGGAGCATCGGATCATTATTTGCTCTATACAGAGCAGCTGGCTTTGTGGGAATATGGGTAGCCTTATCCATCTTCATGGGCTTACGTGCGATTGCGGGCATATGGAGGATAGGAACAGGAACGGGCCCATGGTTCTTTCTTTGGAAGTAA

>HanMATE5
ATGGCGGAAGACGGTGTCGTGGTTCCAACGCAGGGAAAATGGAAACTTCCGATCTTTGTTTTCTTCAAAGATCTTAGGCTTGTCATGAAGATGGACTCACTTGGAAAAGAAATACTTCTAATTGCTGTACCTGCAGCCATGGCATTAGCTGCTGATCCAATTGCTTCTTTAATCGACACCGCTTTTATTGGTCGTATAGGCCCAGTGGAAATTGCTGCTGTTGGAGTATCGATCGCAATTTTCAATCAAGTTTCAAAAGTAGCCATATTCCCACTCGTTAGTATCACAACTTCGTTCGTTGCGGAGGAAGAAACCATCGAAAGAATGAACAGTGAAGCAATCAAAGTTCAGGACACCGAAAAGAGCACTGTGAACAAAGGGGAGGCAAACGAATCGACGACACAAGATGATGTCAAACTTGAAAATTTGGAAAACGGTTCGACAGTAAAGTACGAAGCAAAGGATGTGGCATCAGAAGATGGTTTCAAAGCTAGTCCATGCAAGAATACGACTGTTGCTGACAACATCTCGAATAAGTCGAATCTCAAAAAACAAAAGAGAAATATTCCGTCAGCATCAACTGCGTTGCTGTTTGGTGCGGTGCTTGGTATTCTTGAAACGCTACTAATTGTACTTCTAGCAGAACCATTATTAAGTTTAATGGGTGTGAAATCGGGTTCTCCAATGCTGTTACCTGCACACAAATATTTAACGTTACGTGCACTCGGGGCTCCAGCAGTTCTTCTCTCGTTGGCAATGCAAGGTGTCTTTCGTGGTTTTAAAGATACTAAAACTCCTTTATATGCCACCGTGGCAGGAGACTTGGCGAATATAATTTTGGATCCAATTCTTATCTTCGCCTGCAATTTGGGAGTCAGCGGTGCAGCCATTGCACATGTTCTATCCCAGTACATAATATCGATAATTTTGTTAGTCAAACTGATGCAACAAGTTGACCTACTACCTCCAAGCGTTAAAGCTTTGCAGTTCAGTCGGTTTCTTGAAAATGGTTTCCTGTTGTTGTTTAAGGTAATAGCCGCAACTGTATGTGTGACATTGGCTGCATCGTTGGCTTCACGGTTGGGTGCAACACCTATGGCTGCATTCCAAATATGCTTGCAGGTGTGGCTGACATCATCACTTCTTGCCGATGGGTTGGCAGTTGCTGGACAGGCAATAATTGCATCGTCATTTGCTGAAAAGAACTATGAGAAGGCTACAGCTGCCGCAGCTCGAGTGCTACAGATGGCCTTTGTAATGGGCCTCGGACTTGCTCTACTAGTTGGACTCGGTTTACATTTTGGTTCTGGAGTGTTTACAAAAGACATAAATGTTATACACATAATAACCATTGGTGTCCCGTTTGTTGCTGGTACTCAACCAATCAATTCGATAGCATTTGTATATGATGGAATTAACTTTGGGGCCTCAGATTTTGCTTATTCTGCATACTCCATGATCCTCGTGGCGATAGGGAGCATCGGGTCACTATTTGTCCTGTACAAAGCCGGTGGTTTTGTCGGAATTTGGGTTGCTCTATCCATTTTCATGGGCTTACGTGCAATCGCTGGCATATGGAGGATGGGAACAGGAACAGGTCCATGGTCTTTTCTTAGGAAGTAA

>HanMATE6
ATGGCATTAGCTGCGGACCCCGTTGCTTCTTTGATCGACACCATCTACATTGGCCGTATAGGACCGGTGGAGATTGCTGCTGTTGGAATATCAATCGCGCTTTTTAATCAAGTTTCAAAAGTTGCGATATTCCCACTTGTTAGTATTACAACGTCGTTTGTTGCTGAGGAGGAGACGATAGAAAAAATCAACACAAAGGTGATAGAGGCTGAGGAGATGAAGAGCGGTTATATCGATAAGGTGTCAACCAAAGGAGAGGCGCTAGAGATTGTAGTTGGGAACTCGGATGATGGTTTGAAAGAAAAGGGCGACCAAAAGGAGTCTGCTACACCTGAAGACGATCCTAAAACAAGCTCATGCGAGCCTACAGATATTACTGATCATCAGAACACGAATGCGCCTAATGTTAAGATACCGAAAAGAAATATCCCTTCGGCTTCAACAGCGTTGTTGTTCGGTTTAGCGCTTGGTGTTCTCGAAACACTCTTCTTTGCACTTCTTGCCAAACCACTTTTAAGTTTGTCAGGAGTTAAACCCGGCTCTCCAATGCTAAAACCGGCATACCATTATTTGGCACTACGATCACTAGGAGCTCCCGCGGTTCTTTTTTCTTTGGCAATTCAAGGAGTCTTTCGCGGTTTCAAAGATACCAAAACCCCTTTATATGCCACCGTTGCAGGCGATGTAGTGAATGTAATCTTGGATCCACTTCTTATATTCACTTGCAATTTGGGTGTTAGCGGTGCAGCTATTGCTCATGTTCTTTCCCAATACTTGATATCCTTAATTATGCTAGTCAAGTTGATACAACAAGTTAATCTACTACCTCTGAGCATTAAGTCTTTGCAGTTCAGCCGCTTTCTTAGAAGTGGTTCGCTATTGTTGTTTCGAGTCATAGCAGCAACCATCCCCGTTACACTCGCTGCATCCTTGGCTACGAGATTGGGTGCAACAACCATGGCTGCATTTCAAATTTGCTTACAGGTCTGGTTGACCTCTTCACTGCTCTCAGATGGTTTAGCCGTTGCTGGACAGGCCATAATCGCTTCATCGTTTGCTGAAAAGAACTATGAAAAGGCAACGGCAGCCGCAACCCGAGTATTGCAGATGGGATTTGTTTTGGGACTTGGAGTCACACTTTTAATAGGACTTGGTCTGCAATTTGGTTCTGGTGTTTTCACCAAAGACATAAACGTGAAGCACATCATAACCATGGGTGTCCCGTTTGTTGCTGGCACACAAACCATCAATTCAATAGCATTCATATTTGATGGAGTTAACTTCGGGGCACATGACTTTGCTTATTCTGCATACTCCATGGTTGAAATTCCTGTCCTTTCGATCCTAGTGTCTGTTGCGAGCATTGGATCATTATTTGGTTTGAACATAGTTGCTGGTTTTGTTGGAATATGGTTCGCTTTGTCGATTTTCATGGGATTACGTGCTATCACAGGCGTATGGAGGATGGGAACAGGAACGGGTCCATGGTCTTTTCTTAGGAAGTAG

>HanMATE7
ATGGAATTCTCGTACTTGGGGATGTCGAGTGCAACCGAGACACTCTGTGGGCAAGCGTTTGGGGCCGGACAACACCATATGATGGGGATTTACCTGCAACGATCTTGGATCGTCGACTTGATTACTTTGACTATTTTGCTGCCAATTTTCGTCTTCGGGACACAAGTTTACAGACTCCTGGGTGAAGACGAAGCCATAGCTGAGAGTGGTGGATACCTGTCACTGTGGTTCATCCCTTTTGTCTACAACTTTGTTTTTAGCTTGACGATACAGATGTTTCTACAAGCGCAGTTAAAGAACATGGTGATTGCTTGGCTTTCGATCTTCCAGTTCGGCATTCACATCCCATTGTCGTGGCTTTTGGTCTATAAATTGGGATTCGGGGTGCCCGGTGCGATGATTGCGTTGTCGGCGTCGTCTTGGTTTCTTGTGATCGGAGAATTTATTTACATTTTTGGCGGTTGGTGTCCTTATTCATGGAAAGGGTTTACAGTTGCTGCATTTAAAGATTTGGTTCCTGTTGTGAAGCTTTCAATATCATCTGGTGTTATGGTCTGCTTGGAGCTATGGTACAACGCGGTGCTGGTCTTACTTGCTGGATACATGGCGAATGCAGAAGTTGCCATTTCTGCCTTTTCCATATGCTTGAACATCAATGCATGGGAGTTTATGATAAGCCTCGGCTTCTTAGGCGCTGCATGTGTACGCATTGCGAATGAACTTGGAAGAGGAAACGCTAAAGCTGCAAAGTTCTCAATTAAAGTTTTGTTGGGAACTTCAATTGCGATAGGGACATTTTTCTTCGTTCTTTGCCTGGTGTTTGGTAGAAAAATTGCTTATTTGTTTACAGCCGATGAACGAGTTGCGGATACCGTATCAGAACTTTCTGTATTACTTTCGTTTTCCGTCTTGCTCAACAGCATTTATCCGGTTCTCTCAGGTGTGGCGGTTGGAGCTGGAATGCAAGGAATTGTAGCGGTTATTAACCTCGTTACGTATTACTTGATTGGTATTCCAACAGGAGCTTTGCTCGGATATTTGACGGATCTCCAAGTAAAGGGTATATGGATTGGAATGATTGGTGGCATTGTAACTCAAACACTTGCGCTCATGTACTTGACATGGAGAACAGATTGGGATGATCAGGTTAAGAAATCGCTGGAACGGCTCAATCGATTCTACGTGAAAAGCGCTGATGAAGCTGAGGAAATTTCAAACTGA

>HanMATE8
ATGGATTCCAACGCAGAAACACCTCTTCTTACCTCTAAACACATCACAACCAATGCTCATTTCACCGGTGATGCTCAAGATATCCCTCCGATAAATGGAATAAGCGATTTCTTCGTCGAATTCGGAGTTGAATCGAAGAAGCTATGGTACCTTGCAGGCCCCGCAATTTTCACTACTGTTTGTCAATACTCACTCGGAGCCATCACTCAGACGTTCGCTGGTCATGTTGGAACTCTTGATCTCGCAGCGGTTTCGATTGAAAACTCGGTTATTGCCGGGTTTTCGTTGGGGATTATGGTCGGAATGGGTAGCGCGTTGGAGACGCTATGCGGGCAAGCATACGGAGCCGGGCAATTAGACATGTTAGGAATCTATATGCAAAGGTCATGGATCATCTTATTCGTCACAGGTCTAATCATGATGTTCCTCTACATATTCGCAACCCCGTTACTCCTCTTAATAGGACAAACCGAAGCCATATCACACGCGGCCGGTAAGATGGCGTTGTGGATGATTCCACAGCTGTTCGCGTACGCCGCGAACTACCCGATCGCTAAGTTTCTACAGGCGCAGAGTAAGATCATGGTCATGTCTTACATATCCGGTGTAGCATTGGTTATTCATACCGTGTTTAGCTGGCTGTTTATGTTGAAGTTGGGCTGGGGGTTGTGGGGTGGAGCCCTTGTGCTTAATTTTTCTTGGTGGTTCATGGTGGTGGCTCAGATGGTTTATATTATGAGTGGGACATGTGGTCAGGCTTGGTCTGGGTTCAGTTGGGCGGCTTTTAGCAATTTGTGGGGATTCGTTAAACTTTCGTTTGCATCTGCTATAATGCTTTGCTTGGAGACATGGTATTTTATGGCGTTGGTACTTTTTGCCGGATATCTAAAGAATGCTGAAATTGCAGTCGATGCACTCTCCATATGCACAAACATTCTTGGGTGGGCAGTTATGGTAGCAATCGGATTCAATGCAGCTGTCAGTGTAAGGGTGTCCAATGAACTAGGAGCAGCCCATCCAAGAACCGCGAAATTCTCTGTGGTGGTGGTGGTGATCTTCTCATTTATCGTCGGTGTTCTATTGGCCATCCTTCTGACCATTTTCCGGCATCAATATCCAGCCATATTTGCCAACAATTTAGAAGTTCAACAAGCAGTTTACGCTCTTACTCCATTGCTAGCAGTCTGCCTCATCATTAACAATATTCAACCCGCACTTTCTGGGGTGGCAATCGGGGCGGGATGGCAAGCTGCGATTGCTTATATAAATATTGCATGCTACTACATTTTTGGTGTTCCTTTGGGACTAAGTTTGGGATTTGCACTAAATTGGGGTGTGAAGGGTATATGGATGGGCATGTTAACAGGAACAGTGGTGCAAACCATTATCTTGATTTGGATTTGTGTTAGAACCAACTGGGAGAAAGAGGCATCTATGGCTGAAGAGAGAATTAGAAAATGGTCAGGTCAAAAGAGGATTGTGGAAGAGCAATAA

>HanMATE9
ATGTGTAACCCAACACAATCTTCCCCATCCAAAGTTGTCTTTTACAAGAATACCCTTTTCAAAAATCTCAATAATAATCCCCCGAAATCCATGGATGATAATCATCACCAACTTCATGGTTGGCCAACTCCTTCTCAGGCCTTAGAGGAGATCAAAGCCATTGGAAAGATCTCAGGACCAACAGCCATAACCGGTTTACTACTATATTCAAGAGCCATGATCTCAATGCTTTTCCTTGGCAACCTAGGCGAGCTTGAGCTTGCCGGAGGGTCTCTCTCCATTGGCTTTGCCAACATCACCGGTTACTCCATCATCTCGGGCTTAGCCATGGGCATGGAACCCATTTGTGGTCAGGCTTACGGCGCAAAACAAATGAAACTATTGGGCTTAACTTTACAAAGAACAATCCTTTTGCTCCTGTCAACTTCTCTCCCAATCTCTTTCATTTGGCTTAACATGAAGACAATTTTGATATGGTGTGGCCAAGACAAAGAGATATCAACCGTAGCACAAACTTTCATTGTTTTTTCGATACCTGACCTTTTCGTGTTGTCCCTTTTACACCCTCTCCGTATATATCTCCGGACACAAAACATAACTTTACCGTTAACTTGTTGTTCAGCGGTTTCTATACTAATTCATGTACCATTAAATATTTTGCTAGTAGGGTATTTCAAATTGGGTGTTATTGGTGTGGCTGTTGCAGTGGTGATCACTAACCTAAACTTGTTATTCCTTCTTGTCACCGTCGTTTACTTCTACGGCATGCACCAGGAATCGTGGGTGCCACCAAGCACCGACTGTTTAAACGGTTGGTCTTCGTTGCTAGCGCTTGCCATCCCGACATGTGTGAGTGTATGTTTGGAATGGTGGTGGTATGAATTAATGATAATATTATGTGGATTACTATCAAACCCTAGGGCTACCGTGGCATCAATGGCGATGGTGTTTACTACATTGATGAGGCACCGTTGGGGGCGGTTTTTCACGGCGGATGTAGAGATTCTTGAACTAACATCAGTTGCATTGCCACTGGCAGGACTTTGTGAGCTTGGAAACTGCCCTCAGACCACTGGTTGCGGTGTTCTTAGAGGCAGTGCGAGGCCAACCGTGGGGGCTAATATTAACTTGGGATCATTTTACTTCGTGGGAATGCCGGTGGCTATATTAATGGGGTTCACCGTGAAATTGGGGTTCGCGGGGCTTTGGTTTGGATTGTTTGCAGCTCAAGTAACATGTGCATTGCTCATGCTTTATGTTCTTTTTACAACTGACTGGAATGTTCAAGTTGAAAGAGCCAATGAGTTGGCAAAACCATCATCATCTACTTTTTCTTGTTTGCCGGCCAATTCTCCATTGCCGGAGACAATCACGAATGATGTTCAAAACTCCATGGAACCAATTCTTGAAGAAATCGTATTGATTTCTAGTGGAAAGGAGGTTGAGCTAGTGCAAGCTGATTGTTCTTCACTTGAAACATATCCTCTCATTGTGCATTGA

>HanMATE10
ATGTGTAATCCCACCGCCACTACCCCACCTGATCACCACCCTCCACCACCACCCCCACCACCCCATTTCTACCTCAATCTCCACTCACTCCCCCTCTCCAAATCCCATTTTCAAACCACCACTAAATCACCCAACAACAACACCAACAACATTAATAATACTAATACTAAAACTAAGAGTATCCTTTTTCCTACACCCTCGGATGTTGCATATGAAACCAAAGCTTTATTCAAGTTGTCCTCTCCTATAGCAATAACGGCTTTGATCTTTTACACACGGTCCATAATATCTATGCTTTTTTTGGGCCGGCTAGGCGAGACTGAGCTCGCAGCCGGCTCGTTGGCTATCGCGTTTGCGAACATTACCGGATATTCTGTTTTATCCGGTTTGGCTCTCGGGATGGAGCCGCTTTGTTCGCAAGCGTTCGGTGCCCGAAGGATGAAGGTGTTATCCGTTACGCTACACCGAACGGTTATTTTTCTGCTTGTAGTGTGTTTACCCATTGGAGTGTTGTGGCTAAACACGACACGGATTTTGATATATTTACATCAGGACCAGACCATTGCACGTGTGGCTCGCACGTATTTGGTTTTTACTTTACCTGATTTATTATCCAACTCGTTTATTCACCCGACCCGCATTTACCTTCGTGCGCAAGGCATCACGTTCCCGCTAACCTTAGCTTCCTTCATCGGCACGTTACTACAGTTACCGTTGAACTATGTTCTCGTGTTCCGGTTTCGGTTTGGCGTTGCGGGTGTCGCTGCGTCGTCGTCGGTTTCGAACTTTGTTGTTTTAGTCGCGCTTGTGGTTTACGTGTGGTGGACCGGGTTGCATTTGCCCACGTGGACGAACCCGACCCGGGATTGTTTGACTGGGTGGGGGCCGTTGGTCCGGTTGGCAGCACCGAGCTGTGTCTCGGTCTGCCTCGAGTGGTGGTGGTACGAGATCATGATTGTGTTATGTGGGCTACTTCCGGACCCCAACGCGACAATCGCGTCGATGGGCATTTTAATCCAAACGACCGCTTTGTTATACGTGTTTCCGTCTTCGCTTAGTTTCGCGGTTTCGACCCGAGTTGGAAATGAGCTCGGTGCAAACCGGCCCGATAAGGCCCGAGTGTCCGCGATGGTGTCGGTTTTTTTCGCGGGGTTGATGGGTTTATCAGCCATGTTGTTTGCGACATCGATGAGAGAGAACTGGGGTTTGATGTTCACGAGTGATTCCGATATTTTACGGTTGACGTCAGCGGCCCTACCAATTATCGGGCTATGTGAGCTGGGGAACTGTCCCCAGACAGTTGGCTGCGGGGTTGTGCGAGGCACTGCTCGACCAACTACTGCAGCCAACGTGAATCTTGGAGCATTTTATCTAGTGGGAATGCCTATTGCGGTAGGGCTTGGGTTCGGGCTTGGGGTCGGGTTTATCGGGCTTTGGCTCGGGTTACTTTCGGCCCAGGTTTGTTGTGCTGGGCTGATGTTATATGTGGTGGGGACCACAGATTGGGAGCATCAAGCAAAGAAAGCAGAGATGTTAACATGCAACGGAGGTGCAGGTGGAGATACACCTTTAACATCTTTAGATCGTGACATTGAAAACCAACCGTTGATTTGCATAATGATGACGTCACCGTGA

>HanMATE11
ATGAAGACTTCAATGTCTCGAATCAAATCCTATATGTCCATCATATACAAGCAAATCATGCCAGACTACAGTCAAATCAACCTTGTTGTTCCCATGGTAATGGAGGAAATGAAGATGATGTCATCGATCGGCTTCCCGCTCTTCACGATGGGGTTAGTAAGTTATCTGAAAAACATGACGTCAGTTGCATGCATGGGACGGTTAGGGAGACTTGAGCTAGCCGGAGGTGCGCTAGCGATCGGATTCACAAACATAACCGGCTATTCGGTTCTGTCAGGGTTAGCTATGGGGATGGAGCCGCTTTGCAGCCAGGCTTTCGGTTCAAGAAACTTACACATGGTTAACCTAACCCTACAACGAACCATCCTCATGTTATTATTCGCATCACTACCCATCGGGATTCTATGGGTTAACCTTGAGCCAATCATGCTTAAACTACACCAGGACCCTGAAATAACACATGTTGCTAGTTTATACTGTCTATATGCAGCCCCTGATCTTCTTGTTAATTGCATTCTAAACCCTTTACGTATATTTTTACGAATCAATGGCAAAACATGGCCATTAATGTGGTGTAGTTTACTGTCAGCGATATTACATTTCCCGATCACCAACACGTTAGCCTTCAACCTTAACCTAGGGATTCAAGGGATTGCGTTTTCAACGATTATAACCAACTTGAGTACATCGGTTTTCATTCTCGGCTATATGTTTTTCACTCATACCCACAAGTCTGAACCATGGTCCGAACAAGAGTCAATAGGCGAAGGTTGGGGTGTGCTATTCCGGCTCGCGGTTTCCAGCTGTTTAGCGGTTTGTTCCGAATGGTGGTGGTATGAATTAATGACGTTTCTGAGTGGTTATCTTCATAAACCGTACATCGCTTTAGCTACATCTGCTATAGTGATCCAAACAACGTCTTTAATGTACACATTGCCGTCAGCGCTTAGCATGTCGATATCGACGCGGGTTGGGCATGAGCTCGGGGCAGGAGAACCGGGTCGGGCCCGTCTGGCAACGCTAGTGGCAATCGTACTGGCGCTTTTAACGTCTGCTTTTGGGTTGTTGGGGATTGCGTTTGGAAAAGAAGCATGGGGGAAAGTGTTCACAAGTGATAGTGAAGTTTTAGAGTTAACGATGGCGGCTTTACCGATAATTGGAGTGTGTGAGCTGGCAAACTGCCCACAAACCACGTGTTCTGGTGTTCTTCGCGGAAGTGCGAGACCGTCTATTGGTGCGAGAATCAATCTGTGTTCGTTTTACTTAGTGGGTACACCCATAGCCGTAATTTTAGCGTTTGTGTGGCCGTTAGGGTTTTTGGGGTTGTGTTATGGGCTGTTAGCAGCACAGGTGGCATGTGTTCTGTCGATATTGATGGTGATATACAGGACAGACTGGGAGAAAGAATCATTGAATGCAAGACAGTTGGTAGGAAGAAGTGAATATCGAATAATGGAATGTGAGCAAGGGATCGGATTTATTTAG

>HanMATE12
ATGAAATCCACCACTTCAGAAGAAAAGAAAAACATCATTCGGTCGATGGATAGCGACCAAAATGTACCGCTTCTGACCACTAAAAATACCACCACCTTCCGCTCCGGTACGGAGGATATTCCTCCGATCACCGGAGTGAAGGAACTCCTTGTGCAGTTCCATATCGAATCGAAGAAGCTTTGGTACCTTGCTGGACCGGCCATCTTCACGTCCGTCTGTCGGTACTCTCTTGGCGCGGTCACTCAAACGTTCGCGGGTCATGTTGGAACTCTTGATCTCGCGGCTTTCTCCGTTGAGAACTCAGTCATCGCGGGGTTTTCGTTAGGGATCATGCTGGGGATGGGAAGTGCGTTGGAGACGTTATGCGGGCAAGCATACGGAGCCGGGCAGGTGGATATGTTGGGCGTATATATGCAACGATCCTGGGTGATCCTGCTAGTCACTGCTCTAATAATGGTGAACCTCTACATATTCGCGACACCGATGCTATTACTAATCGGGCAAACGGAAGAAATAGCACACGCGGCAGGGAAGATGGCGCTATGGATGATACCCCAACTGTTTGCGTACGCGTTAAACTATCCGATGGCGAAGTTTTTGCAAGCGCAGAGTAAGATAATGGTGATGGCGTATATCGCGGGGACTGCGCTGGTGCTACACACGGGGTTTAGTTGGTTGTTTATGTTGAAGTTGGGGTGGGGGTTAGCCGGGGGTGCAGTGGTGTTGAACCTGTCGTGGTGGTTCATTGTGGTGTCTCAGTTGATTTATATTTTTAGTGGGACTTGTGGTCGAGCATGGTCAGGGTTTAGCTGGGGTGCGTTCAATAATCTTTGGAGTTTCGTCAAGTTGTCGTTTGCATCGGCTATCATGCTTTGCTTGGAGACATGGTACTTTATGGCATTGGTGCTCTTTGCTGGATACTTAAAAAACGCTGAAGTTGCAGTGGATGCACTCTCCATATGCACAAACATCGTTGGTTGGGCAGTTATGATAGCAATTGGATTTAATATAGCAATCAGTGTAAGGGTGTCAAATGAACTAGGGGCATGCCACCCAAGAGCTGCAAAATTCGCAATCGGGGTGGTGGTTGTTTCATCTTTCATATTTGGTACCATGCTCGCGATTCTCCTAATTATTTTTCGACATCAGTATCCAGCAATCTTTGCTGAAAGTTTAGAAGTTCAACAAGCGGTTTACGCTCTTACTCCATTGCTAGCGGCTTGTCTTATCATTAACAATATTCAACCCGCACTCACCGGGGTGGCAATCGGGGCAGGATGGCAATCCGTGATAGCTTACATTAATGTTGCATGCTATTACATATTTGGCATACCTTTGGGACTCATTTTGGGATTTGTAGCCGATTGGGGCATAAAGGGTATATGGATCGGCATGTTGACAGGAACAGTCGTACAAACCCTAATTTTGTTCTTGATTTGTTACCGGACCAACTGGGACAAAGAGGCCTCCTTGGCTGACAAGAGAATTAAAGAATGGTCGGGTCAAACTAATGTGGTTGAAGTGCAATGA

>HanMATE13
ATGGGGAGTGCAGTGGAGACATTATGTGGGCAAGCCTATGGAGCTCATCAGTTTGAAATGCTTGGTATTTATCTTCAAAGATCAACCGTCCTTCTAATGGCGACCGGAATTCCCCTCATGTTTGTTTACATCTTCTCTAGATCACTCTTGATCTTGATAGGCCAATCCAAGGAGATCGCAACCGCAGCTTCGCTATTCATCTTCGGCCTCATCCCCCAAATCTTCGCCTACGCAGCCAACTTCCCCATCCAAAAGTTCCTACAAGCTCAAAGCATTGTGAACCCAAGCGCCTACATTGCAGCCGCGGTTCTTGTGGTTCATCTTCTGTTAACATGGCTCGCGTTGTTCGTGTGGGAATGGGGCTTGTTAGGTGCATCTCTAGTGTTGAGTTTTTCATGGTGGGTTGTTGTAGTGGCGCAGTATGTGTACATTGTGACGAGTAATCGGACTAATAAGAAGACGTGGATGGGGTTCAGCATGCAGGCGTTTTCGGGACTTTGGGATTTTTTTAAACTATCTGTTGCGTCGGGTGTAATGTTGTGTCTTGAGATGTGGTACTATCAAGTATTGGTTTTGATTGCGGGTTTGCTAGAAAATCCGGAAGTCGCATTGGATTCGCTTGCTATATGCATGACTTTACTTGCATGGGTGATCATGATTTCGTTTGGGTTTCAAGCGGCCGCCAGTGTGAGAGTTAGCAACGAGCTAGGGGCAGGCCATCCTAAATCCGCAGCCTTTTCTGTCGCAATAGTGACTCTGATATCACTCATAATCTCTTTGATATGCGCCATCATTCTCTTTTTTTCACGACACTCCATAAGCTACATCTTCACTGAAGGTGAAACTGTTGCAAATGTTGTCTCGGAACTTACTCCTCTCCTCGCAATTTCCATCATCCTCAACGGCATTCAGCCCGTCCTTTCAGGGGTTGCGGTTGGATGTGGGTGGCAAGCATTTGTTGCGTATGTGAATGTTGGATGTTATTATGTTGTTGGAGTTCCACTTGGTGCTTTCTTGGCCTTCAAGTTTAACCTTGGTGTTATGGGAATATGGTGTGGCATGATCGCGGGTACTGCATTGCAGACGCTCATTCTACTATGGGTTACGTTTCGAACAGACTGGGACAAAGAGGTGGAGAAATCAAAGAATCGTGTGAATCAATGGCACCACAAAAAACAGAACCATTGA

>HanMATE14
ATGGAGTCCCAAACAAATGATGTTGTTCATCACCCTCTCTTAGAAACAATTGGAAGTTCACCCAGCCATGGTGGCAGTGTGGAGCTGGAGAGGGTGCTTTCGGACACCGAGACACCATTCATCAAGAGGCTTACAGCAGCGTCCGCCATTGAACTCAACCTGCTGTACAAGCTGGCTGCACCCGCGGTCATCGTTTACTTGCTGAACAACGCCATGTCTATCTCCACCAGAATCTATTCCGGACATCTTGGAAACATGGAACTGGCTGCTGCCTCCCTTGGTAACCAAGGGATTCAACTCTTTGCTTATGGCCTCTTGCTCGGAATGGGTAGTGCAGTGGAGACGCTATGCGGTCAAGCATTTGGGGCACAAAAATATGATATGCTTGGAGTATACCTACAAAGATCCGCAATTGTTCTCTTAGTAACATCCATCCCAGTCACGATGATCTACGTTTTTTCTAAGCCCATTTTAATATTACTCGGCCAATCCCCATCCATGGCGTCCTATGCATCCCTATTCGTATATGGCCTCATTCCTCAAGTATTCGCGTACGCCATCAACTTCCCAATACAAAAGTTCCTTCAAGCTCAAAGTATTGTGACCCCAAGCGCTTATATTTCAGCCGGAACACTAGTTGTGCACCTCATACTATCTTGGATCATGGTGTACAAGTTAAAGTTGGGGTTGCTAGGTGCTTCTTTGACTCTAAGTTTGTCATGGTGGATTATAGTGGTTGGTCAAATTGTTTACATCTTGATGAGTGATAGATGTAAGGCCACATGGACCGGGTTCAACTCAAAGGCGTTCGGTGGACTTTGGGAGTTTGTAAAACTGTCAAGTGGGTCAGCCGTGATGTTGTGTTTGGAGACTTGGTATTTTCAGATACTAGTGTTGATTGCTGGCTTGCTTGAGAACCCTGAGCTATCATTAGATGCATTGTCGGTTTGCATGAGTGTGAATGCTTTGGTGTTTATGGTCTCGGTTGGGTTTAATGCAGCTGCAAGTGTTAGGGTTGGAAACGAGCTTGGAGCTGGAAACCCTAAAGCCGCAGCATTTTCAGTGTTAACGGTTACTACAGTCTCATTCCTTATTGCTCTAGTCGAAGCAGTGATTGTATTGTCGGCGCGAGATGTTATAAGCTATGCATTCACTGGCGGTGAAATCGTGGCGAATGCAGTCTCTGATCTTTGCCCACTATTGGCTATAACCATCGTTCTTAATGGCATACAACCCGTTTTATCAGGTGTGGCTGTGGGATGCGGATGGCAAGCTTATGTAGCGTATGTGAACGTCGGATGCTACTACATTGTAGGCATTCCCCTCGGCTTTCTCCTTGGCTTCCATTTCAACCTCGGAGTCAAGGGAATATGGTCGGGAATGATTGGAGGAACTGGGATGCAAACCCTCATCTTATTATGGTCAACCTTTCGTACTGACTGGAACAAAGAGGTGGAAAAAGCTAACAAACGTTTGAATAAATGGGAAGCAAACCAAGAAACTCTTTTGAAGGAATGA

>HanMATE15
ATGACACGTGACAGAGTTTCGTTATTCACGGTGGAAATGGAGGAAGGAGGACTTCAAACGCCACTCGTGGGTCAAGAATCAGCAAAGAGGGTCGGATCCTACAGCAAAGATGAGATATGTTGCGAGTTTAAGAAACAGTTTTACTTGGCAGGACCATTGATGACAGTGAATTTACTGATTTGTGGGTTGTCAATGATTTCGGTGATGTTCGTAGGTCATTTGGGCGAGCTGGCTCTCTCTGGTGCTTCAATGGCTACTTCCTTTGCTTCAGTCACGGGTACCAGTTTAATGGTTGGAATGGGGAGTGCTTTAGATACATTTTGTGGACAATCTTTTGGGGCCAAACAATATCATATGCTAGGAATCCATAAACAAAGAGCCATGATTGTTCTATTATCAGCCAGCATCCCTCTTGCTTTCATTTGGGCAAATGCCGGAACTTTGCTTGTTTTTCTAGGCCAAGATCCCGAAATCTCAGCCGAAGCGGGCCACTATGCAAGATTCATGATCCCCACTCTTTTTGCAAATGCGTTACTTCAATGTCACGTTAGATTTCTACAATCTCAAAACAATGTGTTTCCAATGATGTTAAGCACTGGGATTGCAACTCTACTTCATATTTTGATTTGTTGGATTATGGTGTTTAAATCTGGGCTCGGAAGTAGAGGCGCAGCGTTGGCTAATGCAATTTCTCTTTGGATCAACGTGTTGTTGTTAGCGATTTATATTCGAGTTTCTCCTACGTGTAAAAAGACTTGGACCGGTTTCTCAAAAGAGGCTTTTTATAACATTCCAGCCTTTTTGAAACTTGCAGTCCCTTCTGCCGTTATGGTCTGCTTGGAGATATGGTCATTCGAGATGATGGTGTTGCTGTCTGGTCTTCTTCCTAATCCACAACTAGAAACCTCGGTTCTTTCTATCAGCCTCAATACATGCTCAATGATCTACATGATTCCTCTTGGTCTAAGTGGTGCCACAAGTGTAAGGGTTTCAAATGAATTAGGAGCTGGACGTGCACATGCAGCGCTTTTAGCAATACGTGTTTCAATATTTTCTGTAGTGACTGAAGGCATCTTGGGTGCATTAATCTTGATTTTAGGGCGAAAACTATGGGGGTATTGCTATAGTAATGAAGAAGAAGTTGTGAGTTACATTGCACAAATGATGCTGCTTCTTGCAGCATCTCATGTTGTTGATGGCATCCAATCTGTGCTTTCAGGGGCCGTTAGAGGGAGTGGACGGCAAAAAATAGGCGCGGTTCTAAACTTGGGAGCTTATTATTTGATCGGGATTCCTTTGGCGGTCTTGTTTGCTTTTGTACTTCATTTTGGTGGGAAGGGATTATGGTTCGGGATCATTGCAGCATTATTAGCCCAAGCGTTATTTCTTCTTATTTTGACTTTATGCACGAATTGGGAGATGGAAGCAAAGAAGGCTAATCAGAGAGTGTATGACTCAATGACCCATGATGAAGTATCATAG

>HanMATE16
ATGAATGAAAAATATCCCACAAGTTGTGAAAAAACAAATTGGGAAAGAGTTTCGATATTCACAGTGGAAATGGAGGAAGGAGGACTTCAAACACCACTCGTGGGTCAGGAATTTGGAAAGCGGGTCGGTTCCTACAGCAAAGATGAGATCATTTGTGAGTTTAAGAAACAGTTTTACTTAGCAGGACCATTGATGACAGTGAATCTACTGATTTGTGGGTTATCGATGATTTCGGTGATGTTTGTCGGTCATTTGGGTGAGTTGGCTCTCTCTGGTGCTTCAATGGCTACTTCTTTTGCATCAGTCACTGGTACTAGTTTAATGGTTGGAATGGGGAGTGCTTTAGACACATTTTGTGGACAATCTTTTGGGGCCAAACAATATCATATGCTAGGAATCCATAAGCAAAGAGCCATGATTGTTCTATTGTCAGCCAGCGTCCCTCTTGCTTTCATTTGGGCAAATGCTGGAACTTTGCTTGTTTTTCTAGGCCAAGATCCCGAAATCTCAGCCGAAGCAGGCCTCTATGCAAGATTCATGATCCCCACTCTGTTTGCAATTGCGTTACTTCAATGTCACATTCGATTTCTACAATCACAAAACAATGTGTTTCCAATGATGTTAAGCAGTGGGATTACAACTATACTTCATATTTTGATTTGTTGGATTATGGTGTTCAAATCTGGGCTCGGAAGTAGAGGCGCAGCGTTGGCTAATGCAATTTCTCTTTGGATCAACGTGCTGTTGTTAGCAATTTATGTTCGAGTTTCTCCTACGTGTAAAAAGACTTGGACTGGTTTCTCAAAAGAGGCTTTTTATAACATTCCAACCTTTTTGAAACTCGCTGTCCCTTCTGCTGTTATGATCTGTTTGGACATATGGTCATTTGAGATGATGGTGTTGCTGTCTGGTCTTCTTCCTAATCCACAACTGGAAACCTCGGTTCTTTCTATCAGCCTCAATACGTGCCAAATGATTTACATGATTCCTCTTGGTCTAAGTGGTGCCACAAGTGTAAGGGTTTCAAATGAATTAGGAGCTGGACGGGCACACACAGCACGTTTGGCAATACGAGTTTCAATATTTTCTGTAGTGACTGAAGGCATCTTGGGTGCATTAGTCTTGATTTTAGGGAGAAAACTTTGGGGGTATTGCTATAGTAGTGAAGAAGAAGTTGTGAGTTACATTGCACAAATGATGCTGCTTCTTGCAGCATCTCATGTTGTTGATGGCATTCAAGCTGTGCTTTCAGGGGCCGTTAGAGGGAGTGGACGACAAAAAATAGGCGCAATTCTGAACTTGGGAGCTTATTATTTGATCGGGATTCCTTTGGCGGTCTTGTTTGCTTTTGTACTTCATTTTGGAGGGAAGGGATTATGGTGCGGGATCATTGCAGCATTATCAGCACAAGCGTTATTTCTTTTTATTTTGACTTTACGCACGAATTGGGAGATGGAAGCAAAGAAGGCTAATCAGAGAGTGTATGACTCTATGACCCACGATGAAGTATCATAG

>HanMATE17
ATGATGAGAGAAGAGGAGAGGCACATAAAGGTACCTCTTCCAACACAAGAGGGAGAAGACAGTGGGGTGTTTAAGGAAGTAAAGAAGCAATTATGGCTGGCAGGACCTCTCATATGTGTCTCCCTTCTTCAATATTCTCTGCCACTTGTTTCAATAATGTTTGTTGGTCATCTTGGAGAGTTATCTCTCTCCGGTGCTTCCATGGCTACTTCTTTTGCTAGAGTCACCGGTTTCAGTTTACTTTTGGGTTTGGCAAGCGCTTTAGATACACTATGTGGGCAATCTTACGGAGCAAAACAGTACCATATGTTAGGCATATACATGCAGAGATCAATGGTTGTCCTTATGGTAGTCAGTATTCCTCTAGCAGTCATCTGGGTGAATACCGGTTCGATCCTTAAAGCAGTGGGTCAAGCCGCTGACATAGCTGAGGAGGCCGAGCTCTATGCTCGGTTCATGCTCCCTAGCCTTTTCGCATATGGACTCCTCCAATGCCTTGTTAGATTCCTCCAAACACAGAACATTGTGTTGGCAATGATGATGAGTTCCGGGATTGCCACTGTGATTCATGTACTTGTATGTTGGATTTTGGTGTTCAAACTCGAGCTCGGAAGCAAAGGGGCGGCGTTGGCCAATTCGATCTCATATTGGAATAATGTGATTTTATTGGCACTTTATGTCAAGTTTTCATCTTCTTGTGCCAAAACATGGACTGGCTTCTCTAGAGAAGCTTTTCATGATATCTTTGCTTTTATTAAGCTAGCAATACCTTCAGCTGTTATGGTATGTTTGGAGATGTGGTCATTTGAGATGATTGTTCTGCTTTCTGGACTTCTTCCGAATCCTAAGTTGGAGACATCAGTGCTTTCTATATGCCTTAATACTGCAGCACTTATGTGGATGATCCCATTTGGATTAAGTTGTGCTGTCAGCACGCGGGTCTCAAACGAGTTGGGAGCTGGGCATCCACGCACAGCACGGTTATCTGTAATCATTGTGCTAGTTGTGGTCATTATTGTTGGAATTTTGGTTGGCTCTGTTTTGATATTGATTCGTAACTTCTGGGGATACGCGTATAGTAATGAGGTTGAGGTCGTGAAATATGTAGCAACCATGATGCCAATTCTTGCAGCATCAAACTTCATGGATGGTCTCCAGTGTGTTCTTTCAGGAATAGTACGAGGATGTGGTTTCCAGAAGATTGGCGCATACATTAACCTTGGGTCATACTATCTTGTTGGCATCCCTTCTGCTGTTTTACTAGCCTTTGTATTTCATGTTGGAGGGAAGGGTTTATGGTTTGGGATTATGGCCGCATTGATTGTCCAAGTGATCTCGTTGTTGATCGTCACTATACGTACAAACTGGGATGTTGAGGCTAGGAAGGCTGGGGAAAGGGTATACGAGTTTGCATTACCCATAGACAATGCATCATAA

>HanMATE18
ATGCGATTGTCGTACTCGGATTCAGCTGCTATCCCCTCTCATATCTCTGTCTCTCTCTCTCTCTCACTCACACACACACACAAAAAAAAAACGTATAGGAAAATGAGGGGAGAAGAGGAGAAGCATATGAAGGTACCTCTTCTAACACAAGAGGGAGAAGACGGTGCGGTGTTTAAGGAAGTAAAGAAGCAGTTATGGCTGGCTGGACCTCTCATATGTGTCTCCCTTCTTCAATATTCTCTGCAACTTGTTTCAATAATGTTTGTTGGTCATCTTGGAGAGTTATCTCTCTCCGGTGCTTCCATGGCTACCTCTTTCGCTACAGTCACTGGTTTCAGTTTATTTATGGGTTTGGCAAGCGCTTTAGATACACTATGTGGGCAATCTTACGGAGCAAAACAGTACCATATGTTAGGCATATATATGCAGAGATCAATGGTTGTCCTTATGGTAGTCAGCATTCCTCTAGCAGTCATCTGGGTGAATACTGGTTCGATCCTTAAAGCAGTGGGTCAAGCCCCTGACATAGCTGAGGAGGCCGAGCTCTATGCTCGGTTCATGCTCCCTAGTCTTTTCGCATATGGACTCCTCCAATGCCTTGTTAGATTCCTTCAAACACAGAACATTGTGTTCGCAATGATGATGAGTTCTGGGATTGCCACTGTGATTCATGTACTTGTATGTTGGATTTTGGTGTTCAAACTCGAGCTCGGAAGCAAAGGGGCGGCGTTGGCCAATTCGATCTCGTATTGGAATAATGTGATTTTATTGGCACTTTATGTCAAGTTTTCATCTTCTTGTGCCAAAACATGGACTGGCTTCTCTAGAGAAGCTTTTCATGATATCTTTGCTTTTATTAAGCTAGCAATACCTTCAGCTGTTATGGTATGTTTGGAGATGTGGTCATTTGAGATGATTGTTCTGCTTTCTGGACTTCTTCCTAATCCTAAGTTGGAGACATCAGTGCTTTCCATAAGCCTTAATACTGCAGCAGTTATGTGGATGATCCCATTTGGACTAAGTGGTGCTGTCAGCACGCGGGTCTCAAACGAGTTGGGAGCTGGACATCCACGCACAGCACGGTTATCTGTAATCGTTGTGCTAGTTGTGGTCATAATTGTTGGAATTTTGGTTGGATCAGTTTTAATATTGATTCGTAATTTCTGGGGATACGCGTATAGTAATGAGGTTGAGGTCGTGAAATATGTAGCAACCATGATGCCGATTCTTGCAGCATCAAACTTCATGGATGGTCTCCAGTGTGTTCTTTCAGGTTCTGTACGAGGATGTGGTTTCCAGAAGATTGGCGCATACATTAACCTTGGTTCATACTATCTTGTTGGCATCCCTTCCGCTGTTTTACTAGCCTTTGTATTTCATGTTGGAGGAAAGGGTTTATGGTTTGGGATTATCGCCGCATTGATTGTCCAAGTGATCTTGTTGTTGATCGTCACTATACGTACAAACTGGAATGTTGAGGCTATGAAGGCTGGGGAAAGGGTATACGAGTTTGCATTACCCATAGACATTGTATCATAA

>HanMATE19
ATGCCTTTGTGGGTCTTGTTCCAGGACACAAGGAGTATTTTTAGCAAAGATGAGTTGAATTCGGAGATCGCGAAGATCGCAATCCCTGCAACATTTGGTTTGATGGCAGACCCTATTGCTTCTTTGGTTGACACAGCCTTCATTGGCCATTTGGGACCAGTGGAGCTTGCTGCTGTTGGGGTTGCTATAGCTGTTTTCAACCAGGCATCAAAGATTGCGATATTTCCACTTGTGAGTGTCACAACTTCGTTTGTAGCCGAAGAAGATAGCGCCACAAGTTCAAGTTCAATTCTTGATGATATTGAGTTACAACCGAGGTCAAAATCAGATAATGAGAAAATGTTATTGCTACCAAAACATGGACCAGAGAATACGAACAAGAGAAGACATGTCTCGTCGGCTTCTTCGGCTTTGTTGATAGGTGCCATGCTTGGACTAATCCAAGCTTTTTTGCTCATTGTCTCTGCAAAACCATTGTTAAGTTATATGGGTATTAAATCTGATTCTCCAATGCTAAGCCCAGCCTACAAATATCTGACCCTAAGATCCCTTGGTGCGCCAGCTGTTCTACTGTCATTGGCTATGCAAGGAGTTTTTCGAGGGTTTAAGGATACAAAAACTCCGTTGTATGCGATCGTGATGGGAGGCGTAGTGAATATCGTCTTGGACCCGATATTGATATTTGTATTCAAGATGAGGGTTACGGGTGCAGCCATTGCTCATGTTTGCTCTCAGTACTTGATCTCGGTGGTTCTCCTTTGGAAACTAATAGAACAGGTTGACCTGTTACCACCTAATATCAACGATTTGCAGCTTGGTCGGTTTTTGAAAAATGGATTTCTTTTACTAGTTAGAGTGATTGCCGCCACATTTTGTGTGACCTTGGCGGCATCGTTGTCAGCGAGGCTAGGATCAACCGAAATGGCCGCCTTCCAAGTATGCTTGCAGGTTTGGTTAGCAGCCTCTTTGCTCACTGATGGTTTGGCTGTAGCTGGTCAGGCAATTCTTGCAGGAGCGTTTGCAAGACAAGATTATGAGAGCGCCAAGGAAACTGCCGGGCGTGTACTTCAACTAAGTTTGGCTCTGGGACTCGTTCTCGCATTTATCGTTGGTGTCGGACTAACTTTTTCATCAGGACTGTTCACAAAAGACGTTAAAGTTTTGCAGATTTTGAGTTTAGGCATCCCGTTTGTTGCAGCAACTCAACCGATAAATTCATTAGCATTTGTTTTTGATGGAATCAATTATGGCGCGTCTGATTTTCGTTACTCCGCCTTCTCAATGGTTTTGGTAGCTTTTGCTAGTGTCGCGTGCTTGTTGTTGCTGTCTTCCTATTATGGGTTTGTGGGCATATGGGTTGCATTATCTATTTTCATGAGTTTACGAGCGATTGCCGGTGTTTGGAGGATCGGAACTGCGAGCGGACCATGGAGTTTTCTTAACATATATTAG

>HanMATE20
ATGTACACATTGCCATCAGCGCTTAGCATGTCGATATCGACGCGGGTCGGGCATGAGCTCGGGGCAGGAGAACCGGGTCGGGCCTGTTTGGCAACGCTAGTGGCAATCGTACTGGCGCTTTTAACGTCTGCTTTTGGGTTGTTGGGGATTGCGTTTGGAAAAGAAGCATGGGGGAAAGTGTTCACAAGTGATTGTGAAGTTTTAGAGTTAACGATGGCGGCTTTACCGATAATTGGAGTGTGTGAGCTGGCAAACTGCCAACAAACCACGTGTTCTAGTGTTCTTTGCGGAAGTGCGAGACCGTCTATTGGTGCGAGAATCAATCTGTGTTCGTTTTACTTAGTGGGTACACCCATACCCGTAATTTTAGCGTTTGTGTGGCCGTTAGGGTTTTTGGGGTTGTGTTATTCTGTCCATATTGATGGTGATATACAGGACTGGGAGAAAGAATCATTGAATACAAGACAGTTGGTAGGAAGAAGTGAATATCGAATAATGGAATGTGAGCAAGGAATCGGGTTTATTTAG

>HanMATE21
ATGGAAGAACACAACAACCACCACCGGCAGCCTCTCTTACCATCAATCTCCGACAACCACGAAGAACAACAACAATTAAAACTCGAAGTGTCGGTAATGGAACGAACATGGGTAGAATCAAACAAGTTTTGGCAAATCTCCGGTCCATCCATCTTCGCCCGTATTTGTTTATACTCCCTTGCTGTCGTAACACAGTCATTCGTTGGCCACATTAGTGACACCGACCTCGCCGCCATCTCCATCGCCACCACCGTCATCACCTACATCACATTCGCCTTCTTGCTAGGACTGTCAGGCGCTATAGAAACTCTTGGCGGCCAAGCGTATGGTGCAAAACAATATGACATGTTAGGAATCTACTTGCAACGATCATGGGTTGTTTTGCTTGTAGCTTCGGTTTTATTGCTACCACTTTTCATCTTTGCAACTCCAATACTCAAGCTAATCGGACAACCAGAAGAGGTGGCAGAGTTGGCTGGAATGGTGGCGATGTGGCTTATTCCGATGCATATGAGCTATGTTTTCCTCTTTACTTTGCTGAAATTCTTGCAGTGTCAGCTGAAGATGGCGGTCATTGCTTGGATGACCGGTGTAGCTCTTGCAAGTCACCTTTTTGTTAATTGGTTTTTTGTTTATAAGTATAATATGGGTGTTGTTGGGGCGGCGATCATGCTTGATGTGGCTTGGTGGGTGCCTGTTTTTGGGATGTTTGTGTATGTTGTGTTTGGTGGGTGTCGTGAATCTTGGACTGGTTTCTCTATGCAAGCGTTTTCAGGGTTATGGGAGTTCTTTAAACTCTCAGCTGCTTCCGGTGTAATGCTTGTGCTTGAGAGCTTTTACTATCGAGTATTGGTTATAGTAGCTGGAAGCTTGGGGAACAATGAGATCGATATCAACGCGCTTTCTATATGCATCACTGCTTATGGTTGGGAGATTATGATTCCATACGGATTCTTGGCTGCAACAGCTGTTCGTGTAGCAAACGAGCTCGGAGCAGGCAACGCAAAAGGCGCGATATTTGCCACCAAGATATCGTTGCTAACATCAATCCTTGTCGGCCTAGTGTTTTGTGCACTAATCGTTGCATTTCCCGATAAACTAGCAATGATCTTTACTTCAAACAACATTGTCATTAGCATGGTGGATGAACTCTCGGTATTGTTATCGCTCACCGTTCTTTTTAGTTGCATTCAACCAATTTTTACAGGAGTAGCACTTGGTTGTGGTTGGCAATCCCACGTTGTCATTGTTAATCTTGTAAGCTGCTATGTTGTTGGACTTCCTCTTGGTGTTGTACTAGAAAGATTTCTTGGTTTTGGCATTAAGGGTCTTTGGGCCGGAATGTTGGGTGGGACACTCGTCCAAACGTTGTTACTAGCCATCATAACTATTAGATGTGACTGGGATAAACAGGCGAAAGAAGCACACTCTCGTGTTGTAAATCGAGCAATATCAAGTTAA

>HanMATE22
ATGGAAGAACACAACCACCACCAGCCTCTCTTACCACCAACCTCCGACCACCACCAAGAACAACAACAAGAAGAAGTTTCAATAATCAAACTAACATGGGTAGAATCAAACAAGATTTGGAAAATCGCAGGTCCTTCCATCTTCTCTCGTCTTTCTTTATACTCCCTTGCTGTCATTACACAATCATTCGCCGGCCACCTTAGCGACACCGACCTCGCCGCCATCTCCATCGCCACTACCGTCATCACCTCTATCACATTCGGCTTTTTGCTTGGAATGGCAAGCGCACTAGAAACTCTTTGCGGCCAAGCTTACGGTGCAAAACAATATCATATGTTGGGAATTTACTTGCAACGGTCTTGGGTTGTTTTACTCATAGGTTCAATATTATTGCTACCCCTCTTCATATTCGCGACTCCGATACTTAAACTAACGGGACAACCAGAGGAGGTGGCCGAGTTGGCAGGAAAAGTGGCGATGTGGCTGATTCCGATGCATATGAGCTTTGTTTTTCAATTTTCTTTAGTGAGATTCTTGCAGTGTCAGCTGAAGACGGCGGTTATTGGTTGGGTGTCTGGTTTAGCTCTCGTACTTCACCTTGTTGTGAACTGTTTTTTTGTGTACAAGTACGAGTTTGGTGTTGTGGGGGCTGCGATCATGCTTGATGTGTCTTGGTGGGTGTCTGTTTTGGGGCTTTTTGTGTACGCCGTGTTTGGTGGGTGTCGCGAATCTTGGAATGGTTTGTCTATGCAAGCGTTTTCAGGGTTATGGGAGTTCTTTAAACTCTCCGCGGCTTCGAGTGTTATGCTTGCGCTGGAGAGTTTTTACTATCGGGTATTGGTGATAGTAGCTGGAAGCTTGGGGAACACCGAGATCGACATAGATGCGCTTTCGATATGCATCACTTCTTATGGTTGGGAGATCATGATTCCATACGGATTCTTGGCCGCAACTGGTGTTCGTGTCGCAAACGAGCTTGGAGCAGGCAATGCAAAAGGCGCGATATTTGCCACCAAAATATCTTTACTAATATCTATCCTTATCGGCCTGTTTTTTTGTGCAATAATCGTTGCATTTCCCGACAAACTAGCAATGATCTTTACATCAAACACCACTGTGATTAGCATGGTAAATGAGCTTTCGGTGTTGTTATCACTCACAGTTCTTTTTAGTTGCATTCAACCAGTTTTTACAGGAGTAGCACTTGGCTGTGGTTGGCAGTCTCAGGTTGCCATAGTTAATCTTGGAAGTTATTATGCTATTGGAGTTCCACTTGGTGTGGTACTAGAAAGGTTTCTTGGTTTTGGCATTAAGGGTCTTTGGGCCGGAATGTTGGGTGGGACGGTAGTCCAGACGTTGATACTAGCAATAATAACTATCAGATGCGACTGGAATAAACAGGCGAAAGAAGCGTACTCCCGTGTTGTAAATCGAGCAATATCAAGTTAA

>HanMATE23
ATGGAGGAAGAAAACCCAAACCCGCACCCGCACCCGCAGCCTGAGAAACTTCTTGGAATGGCCTTAATGGAGCTTAAGACGCAGCAGGCGATTGTGTTCCCGTTGGGGGCAATGAACTTGCTATGGTTTGCCAAGCTAGCGATAACTACGGCGTTTCTTGGTCGACTTGGTGAACTTGAGTTAGCTAGTGGGTCACTCGGGTTCATGTTTGCAAACGTGACCGGTTTCTCAATCTTGAACGGTTTATGTGGTGCCATGGAGCCCATTTGTGGTCAAGCTTATGGAGCCAACAACTTCAAGCTACTTCACAAAACTCTTGTAATGATGGTTTGTTTGCTCCTACTAACATCACTCTTTTCTTGCTTCTTGTGGCTAAATGTTGATCAAATCTTGATTCATTTTGGCCAACAAGAAGATATCTCTATCGAAGCAAAGAAGTATTTGTTTTGTCTCCTTCCTGATTTGATCGTTACGTCGTTCTTGTGCCCTCTTAAATCCTACTTGACTTCACAAAGCATGACCATCCCTATCATGTTAACCTCGGCTCTCGCAGTGGTTCTCCATGTACCGGTTAACATTGTCCTTGCAAAAACTAGAGGTTTTGAAGGCATTTCAATGGCCATATGGATCACCGATCTTGTGGTAGTCATTCTACTAGCGGTCTATGTGGTGGTGGTTGAGTTCCGAAAGGGTGGAACATGGAAAGAAGGTGGGTGGTGTGAACACCGGTTCGAAGACTGGGTTCAGTTGCTAAAACTTTGTGGTCCATGTTGCCTTACTACATGCCTTGAATGGTGGTGCTATGAAATTTTAGTCTTGCTAACCGGAAAGCTCCCGAATGCTAAACAAGTGGTTAGCATAATCGCGATTGTGCTCAACTTTGATTACTTGCTTTTCGCTATAATGCTTTCGTTAGCCACATGTGCATCCATTCGTGTTTCAAACGAGCTCGGTGCAAACCAAGCCGGACCCGCCTACAAAGCGGCTTATATCTCATTGACGTTGGGCTCCGTTGCAGGGTTAGTTGGTGGGTTAGTCATGGTGTTAGCTAGAGGCACATGGGGTCGTCTATTTAGCCATGATAAGGCGATCGTGAGAGGCGTCGGGAATGCAATGTTGTGGATGGCTTTGCTAGAGGTGGTGAATTTCCCATTGGCGGTTTGTGGCGGGATTGTGAGGGGAACCGCTAGGCCGTGGTTGGGGATGTATGCAAACATCGGCGGCTTCTACCTATTAGCATTGCCTTTAGGTGTGGTTTTAGCTTTTAAGGTTCATATGGGACTCCAAGGATTGTTGATAGGTTTCATAGCCGGCGTTTCGGGTTGTTTGATGTTGCTATTAGTGTTCATTTCAAGGATTAATTGGGCCGAGGAAGCCGATAAGGCACAAAGATTTGCCGCTCCGGAGTATGTTAAAGATGAAAACATTGCCAAAACATGA

>HanMATE24
ATGGATCTTGCTGCCTACGCCCTTGTTCAAACGCTCAGTGTCCGCTTTGTCAATGGAATCCTTTTGGGAATGTCGAGTGCAACTGAAACTCTTTGTGGTCAAGCGTTTGGAGCAGGGCAACACCACATGATGGGCATTTACTTGCAAAGATCATGGATAGTTGACTTAATTACTTTAACCGTCTTACTCCCAATTTTCATCTTTGCTACACAAATTTTCAAACTTCTAGGGGAAGACGAGGCGGTAGCAAATAGTGGCGGTCCCATCTCTCTATGGTTCATCCCTTTTGTCTACAATTTCGTCTTCAGCTTGACCATACAAATGTTCCTACAAGCACAGCTAAAGAACATGGTGATTGCATGGCTTTCAATCTTCCAATTCGGGATCCACATCCCTTTGTCTTTGCTTCTTGTGTATAAGCTAGACCTCGGGGTTGCTGGTGCAATGATTGCACTGTCCATGTCATCATGGTTTCTTGTGATTGGAGAATTCATTTACATATTTGGTGGTTGGTGTCCATATTCTTGGAAAGGATTTACGGTAGCTGCGTTTAAGGATCTGTTTCCTGTTGTGAAGCTTTCCATATCTTCTGGTGTGATGGTCTGCTTGGAGTTATGGTACAATGCGGTGTTGGTCTTGCTTGCGGGGTATATGGCAGATGCAGAGGTTGCTATATCTGCTTTCTCGATATGCTTGAATATCAATGCATGGGAATTCATGATCAGCCTCGGGTTCTTAGGTGCTGCATGTGTCCGGGTTGCAAATGAATTAGGGAGAGGAAATGCCAAAGCAGCAAAGTTCTCAATTAAAGTCTTGTTGGGGACTTCTATTGCAATTGGATTGTTTTTCTTTGTTCTCTGTCTGATTTTTGGAAGAAAACTTGCCTACGTGTTCACCACTGATGAAAGAGTTGCAGATACAGTATCAGACCTTTCTTTGCTCCTTTCTTTTTCGGTTTTACTCAACAGCATTTACCCTGTTCTCTCAGGGGTGGCGGTTGGAGCCGGGATGCAGGGTACTGTAGCAATCGTGAACCTCGTTTGCTTCTATCTAATTGGTATTCCAATTGGGGCATTGCTTGGTTACTTGACTAACCTTCAAGTAAAGGGCATATGGATCGGAATGATCGGTGGTGTTGTGACACAGACGATTGCGCTTATATATATGGCATGGGCAACTGACTGGGACGATCAGGTTAAGAAGGCTTCAGAACGGTTAAATCGGTTTTATGTTAAGTCGTCGGAAAATCCAGAGTAA

>HanMATE25
ATGCTTGTAATCATATCATCTTCTTTCATTGGAAAATCATTTTTTGTGATCATGGAAGATGGAAATGGAATGCAAGCAACGTTACTTCGACACGACGAAGACGTGGAAGAAGGTGATTTGAAAGGGAGAATATGGGACGAATCAAGAAGGATATGGAGGGTCGCATTGCCAAGTGTCATATCAAGAATATGCACATTTGGAACTATTGTTGTCACACAATCATTTATCGGCCATATTAGTAACATAGATCTTGCCGGCTTTGCCCTTGTTCAAACACTCAGTGTCCGCTTTGTCAATGGAATCCTTTTGGGAATGTCGAGTGCAACCGAAACTCTTTGTGGTCAAGCGTTTGGAGCAGGTCAACACCACATGATGGGCATTTACTTGCAAAGATCATGGATCGTTGACTTAATTACTTTAACCGTCTTACTCCCGATTTTCATCTTCTCTACACAAATTTTCAAACTTCTTGGGCAAGACGAGGCTGTAGCAAATAGCGGCGGTTACATCTCTCTATGGTTCATACCTTTTGTCTACAATTATGTCTTCAGCTTGACCCTGCAAATGTACCTACAAGCACAGTTAAAAAACATGATCATTGCATGGCTTTCAATCTTCCGATTCGGGTTCCACATCCTTTTGTCTTTTCTTCTTGTGTATACGCTAAACCTTGGGGTTGCTGGTGCAATGATCGCATTGTCCGTGTCATCATGGTTTCTTGTGTTTGGAGAATTCGTTTACGTATTTGGTGGTTGGTGTCCTAATTCTTGGAAAGGATTTACGGTAGCTGCGTTTAAGGATCTTGTTCCTGTTGTGAAGCTTTCCATATCTTCTGGTGTGATGCTCTGCTTGGAGTTATGGTACTATGCGGTGCTGGTCTTGCTTGCGGGTTACATGGAAGACGCAGAGGTTGCTATATCTGCTTTCTCCATAAGCCTGAACATCTATGCATGGGAGTTCATGATCTGCATTGGTTTGTTAGGCGCCGCATGTGTCCGGGTGTCAAATGAATTAGGGAGAGGAAATGCCAAAGCAGCAAAGTTCTCAATTAAAGTCTTGTTGGGGACTTCTATTGCGATCGGAGTGTTTTTCTTTGTTCTCTGCTTGATTTTTGGAAGAAAACTTGCCTACTTGTTCACCGATGACGAAAGAGTTGCAGATACAATATCAGACCTTTCTTTGCACCTTTCCTTATCAATTTTACTCAATAGCATTTATCCTGTTCTCTCGGGGGTGGCGATTGGAGCAGGAATGCAGGGTAGTGTAGCAATTGTGAACCTCATTTGCTTCTATGTGATCGGTATTCCAATAGGGGCATTGCTCGGTTACTTGACTGACCTTCAAGTAAAGGGAATATGGATGGGTATGATTGGTGGCGTTGTGACAGAGACAATCGCGCTTATGTATATGGCATGGACAACCGACTGGGACAAGCAGGTTAAGAAGGCTTCAGAACGGCTAAACCGGTTCTATGTTAAGACGTCTGAAGATCCCGAGTAA

>HanMATE26
ATGTGCCAGCAACCTTCATCTCCTTGTTGTTGCAATTGCAAATCACCCAAACAAGTTGTTAAAGATATTCTAGACCCTTTTTTGATCCCTCAAGAAAACCTCAAACAACCACCAAAAGTAATCACACAAACTAACAACAACAAAAGTCATCTTACTTTAGCTATCAATGAGGCCATTTCGATAGCGAAAATCGCCATCCCCATGATCCTCACGGGCCTCTTGTTGTACTCTCGCTCAATGATCTCCATGCTTTTCTTGGGCCACCTAGGCGAGCTGGCACTCGCCGGTGGCTCATTGGCTATCGGGTTCGCTAACATTACCGGATACTCAGTTTTATCCGGGTTAGCGATGGGAATGGAGCCCATTTGCGGGCAAGCTTTCGGGGCGAAAAGACATACTCTTCTTGGTCTTTGTTTACAAAGGACCATTCTGTTGTTAATACTGGTATCGGTACCGATTTCCATTCTGTGGTTCAACATGGAAAGTGTTTTGTTACTTTGTGGGCAGGATGCGGAAATTGCAACTCAAGCCCAAACTTATCTTACGTATTCGATTCCGGATCTTTTGGCTCAATGTTTTTTGCACCCATTGCGGATTTACCTCCGTTCGCAGTCGATTACTCTGCCGCTCACATTTTGTGCGTCGGTTTCGATCATTCTTCACATTCCCATCAACTATTATCTCGTAAATATCCTTAACTTAGGACTTAAAGGTGTTGCAATTAGTAGTGTGTTGACAAATTTCAACTTGGTAGCTTCATTGGTCATTTACATACTCATTTCCGGTGTTTACAAGAAAACATGGGGGGGTGTCTCGAGGGAATGTCTAAAAGGGTGGAACTCGCTACTGAGTTTAGCGATTCCGAGTTGTATATCGGTTTGTCTCGAATGGTGGTGGTACGAGATCATGATTTTGCTATGCGGGTTGTTGGTGAACCCGCGAGCCACGGTAGCTTCAATGGGGATTTTGATTCAAACCACGGCATTGATATACATATTCCCGTCTTCGCTGAGTTTCAGCGTGTCGACTCGGGTGGGTAACGAGTTGGGTGCGGGTCGACCCGAACGGGCGAAACGGGCCGCGGATGTTGGACTCACGTGTAGCTTTATGTTGGGGTTTTCGGCTTTGCTTTTCGCAACAAGTGTGAGAAACTTGTGGGCGACTATGTTTACTCAAGATAAGGAAATCATCGCGTTGACCGCGATGGTTCTTCCTATCATCGGTCTCTGCGAGCTGGGAAACTGCCCGCAGACGACCGGGTGCGGTGTCGTAAGAGGCACCGCACGGCCGAAAATCGGGGCAAATATAAACCTTGGATGTTTTTATCTAGTGGGTATGCCGGTTGCGGTAGTACTAGGATTCTTTATGGGATTTGACTTCAAAGGTTTGTGGTTGGGGATGTTGGCGGCGCAGATGTCGTGCGTGGTTACTATGTTGGTGGTTATGAGGCGTACGGATTGGGAGTTTGAAGCAGATAGGGCGAAGATGTTAACGTTAAGCGGTGACGGCGGGGACGGCGGTAACAACGTTGCTGTTAAATATGTTAATGACAACGAAGAAATTAAGGAAAAAGAGTACAAGTTAATAAAACCTGAAATCAAGGAGGAAGAATCTCTGGGTTTTGGGGCTGATTTAGTTTAA

>HanMATE27
ATGGAAGAAGGATTGATCCTGAAGCCAAATGATAACAGATTAACAATAACATGGCACGTCTTGGTGGAGGAGATGAAGAAACTAGGACTTATTGCGGGCCCGATGACGGCGGTAACTCTGTCACAGTACTTGTTGCAGGTTATCTCCGTCATGATGGTCGGTCATGTCGGCGAACTTTCTCTCTCTAGCACCTCCATTGCCATCTCCATCTCCATCGTCACGGGTTTCAGCTTACTCTCGGGAATGTCTAGTGCACTAGAAACTTTATGTGGACAGGCTTACGGAGCTCAACAATACACAAAAGTTGGAACTCTGACTTACACCGCTATTTTCTCACTTTTAATTGTTTGCATTCCTCTTGCAATCCTTTGGAGATACACAGAATCATTACTCATTTTATTGGGCCAAAGCCCATTGATTTCACATGAAGCTGGGAATTATCTCACCTACCTCATTCCTGCACTTTTTGCTTATGCAATTCTTCAACCACTTGTTAGATATTTCCAAATGCAAAGCATGCTTATACCCATGCTTGCCAGCTCATTAGTTGCTTTATGCATACACATTATTCTTTGTTGGGCCCTTGTGTATAAAACTGGATTGGGAAACATTGGAGCAGCAGTGTCAATGGGGGTTGCCTTGTGGTCAAACACTGTTTTCCTCTTGTTGTACATGAAGTACTCCCCTTTGTGTGCGAAAACGCATTCTCCAATCTCGGTTGAAGTGTTTCATGGGATGAAACAGTTCTTCAGCTTTGCTATCCCGTCAGCTGTCATGATTTGTCTCGAATGGTGGTCTTTCGAGTTACTCGTATTGCTTTCTGGGCTTCTGCCTAATCCGGAGCTTGAAACCTCAGTTCTTTCCATTTGTCTCGAATGGTGGTCTTTCGAGTTACTCGTATTGCTTTCTGGGCTTCTGCCTAATCCGGAGCTTGAAACTTCAGTTCTTTCCATTTGTCTCAATACTATTGATACACTCTATGCAATCACATACGGATTTGCTGCTGCTGTAAGCACAAGAGTCTCGAATGAACTTGGAGCGGGAAATCCAAGAGGAGCGCGTGTGGCAGTTAACGCCATCATGATCCTTGCAGTTGTCGAGACAAGTATAGTCAGCATGATTGTATTTTTCAATAGGCACATTTTTGGGTACATTTTCACAAATGAAAAAGAAGTTGTTGATTATGTGACAAAAATCACCCCTCTTCTATGTGTAAACATCATAATGGATAGTTTACAAGGAAACTTTTCAGGTATTGCAAGGGGTGTGGGATGGCAACATTTAGGGGCGTACGTGAATCTTGCTGCCTTTTATTTTGTTGGCATCCCGGTTGGTGCTTTTTTAGGGTTCTACACCTCACTAAGAGGAGAGGGCTTGTGGATCGGAATACTAGTTGGCGTCATCATTCAAGTTATTCTACTTTCAGTTGTTACATTTTGTACGGATTATGAAAAACAGGTATTAACCTTTTCTTCAAAGCATTTCCTTTTCATTTTCCTTCCAAGGAAGAAATAA

>HanMATE28
ATGGAAGAAGGATTGATCCTCAAGCCTAAAGATAACAGACCAACATGGCGCGTGTTGGCGGAGGAGATGAAGAAATTAGGATTTATTGCAGCGCCGATGATGGCGGTAACTCTATCGCAGTTCCTTTTACAGTATATCTCCATCATGATGGTCGGTCATCTCGGAGAACTTTCTCTCTCTAGCACCTCCATTGCCATCTCCCTCTCAAGCGTCACCGGTTTCAGCCTACTCATGGGAATGTCTAGCGCACTAGAAACATTATGTGGACAGGCTTACGGAGCTCAACAATACACAAAAGTTGGAGTTCAGACTTACACTGCTATTTTCTCACTTTTGATTGTTTGCATTCCTCTTGCGTTTGTTTGGAGATACACCGAATCATTGCTCCTTCTTATGGGCCAAAGCGCTTCGATATCATATGAAGCTGGGAAATTCATCACCTGCCTCATTCCTGCGCTTTTTGCTTACGCAATTCTTCAACCGCTCGTTAGATATTTCCAAATGCAAAGCATGTTGTTACCCGTGCTTGCCAGCTCGATAGCTGCTTTGTGCCTACACATTCCTCTTTGTTGGGCCCTTGTGTATAGAACCGGACTGGGAAACATTGGAGCAGCAGTGTCAATGGGGGTTGGCTTGTGGTCAAACGTTGTTTTCCTCTTGTTATACATGAAGTACTCCCCTTCATGTGCGAAAACGCGTTCTCCAATCTCAGTTGACGTGTTTTACGGGATGAAACAGTTCTTCAGCTTTGCTATCCCGTCAGCTGTCATGCTTTGCCTCCAATGGTGGTCCAATGAGTTTATAATATTGATTTCTGGGCTTCTACCAAATCCAGAGCTTGAAACTTCAGTGCTTTCTATTTGTCTCAGTACTATTGCTATAGTCTATGCTATACCATATGGATTTGCTGCTGGTGTAAGCACACGAGTCTCGAATGAACTTGGAGCAGGGAATGCAAGAGGGGCGCGTGTGGCAGTTAACGCCATCATGATCCTTGCAGTTGTTGAGACAACTATAGTCGCCATGATTGTTTTTTTCAACAGACACATTTTCGGGTACATTTTCACAAATGAAAAAGAAGTTGTCGATCATGTCACAAAAATCACCCCTTTTCTGTGTGTAAGCATCGTAATGGATGGTCTACAAGGAACCTTTTCAGGTGTTGCAAGGGGTGTGGGATGGCAACATTTAGGGGCGTACACGAATCTTGGTGCCTTTTATCTTGTTGGAATTCCCGTTGCTATCGTTTTAGGATTTTGCACCTCATTAAAAGGAGAGGGCTTATGGATCGGAATACTAATCGGTGCCATCGTTCAAGTTATTTCACTTTCAGTTATCACACTTTGTACAAATTATGAAAAACAGGCAACAAAGGCAAGGGAGAGACTATCGGAGGAAGAAT

>HanMATE29
ATGATAAAAGAACAAGCAAAAGCTGTTCAAGATCCTCTTATTCAGAGGCAATATGATGATCAAAACTTAACTGAACATGAAGATGAAGATGAAGATGGTGATCTAAGAACACAAGTTATTGTTGAAGTGAAAAAGCAGATAGGATTAGCAGGGCCATTGATAGCAGTTAGCTTGTTGCAGTACTGTTTGGAAGTTATATCAATCATGTTTGCTGGTCATCTTGGTCAACTTCCTCTCTCCAGTGCTTCTATGGCCACATCTTTTGCTTCATTCACTGGCTTCAGTGTCTTGTTAGGAATGGGAAGTGCATTGGAAACGCTATGCGGACAAGCGTATGGAGCTAAACAATATCACATGCTCGGGATTCAAATGCAAAGAGCAATGATCACTCTAACAGCCTTATGCATTCCTTTAGCAATCATTTGGTTCTACACAACCACAATCTTCATAGCCCTTGGTCAGGACGAAGAAATATCGATCGGGGCAGGAAATTTTATTCGTTGGATGATTCCATGTTTATTCGCATACGCTTTACTTCAATGTCTAAACAGATTTCTTCAAACACAAAACATTGTAGTTCCTATGATGACTATGTCGGGTGTTACAGCTTTATTACATATATTTATATGTTGGGCGTTAGTGTATAAACTCGGGCTTGGAATCAAAGGGGCTGCATTGGCTAATACTATATCGAACTGGATAAATGTCGTTTTGTTGGGAGTTTATGTGAAACTGTCTCCTACTTGTAAACACACGTGGACCGGTTTTTCAAAAGAAGCCATGAATGATCTTCTTAGTTTCCTTAAACTTGCGGTTCCTTCGGCAGTTATGATTTGCTTTGAATATTGGTCGTTCGATATGGTTGTTTTGTTATCCGGTCTTCTCCCAAATCCAAAGTTGGAGACATCTGTATTATCGATCAGCCTTAATACATGTTGGATGGTCTACATGATCTCAGTGGGTCTTGGTGGAGCAATAAGTACACGAGTTTCAAATGAATTAGGGGCTGCAAGACCTGAAGCTGCCCGTTTGGCGGTCATTGTCGTTGTTGTAATCGCAATTTTGGAGGGCTTGGTAGTTGGAAGCATTACCATTCTCGTACGTCGTGTTTGGGGAAGGTTATATAGCGACGACGAAGAAGTTATCAACTACGTTGCAACGATGATGCCATTGCTTGCATTGTCAGATTTCTTGGATGGATTCCAGTGTGTTCTTTCAGGGGCTGCTAGAGGATGTGGGTGGCAAAATATTTGTGCAGTTATCAATCTTGGAGCTTATTACATTGTGGGAATTCCTTGTGCATTGCTCTTTGCTTTTGTCCTACATGTAGGAGGCATGGGGCTATGGATGGGCGTTATCTGTGCACTTTCTATCCAAGTTGTAGCACTCATTGCTATTAATTTGTCTACTAATTGGACCGACGAGGCGTGGAAAGCGATTTGCAGAGTTCAAACAAGCAATGCTATTGAATGA

>HanMATE30
ATGGAAGACGGATTAATCCAGAAGCCAAAGGATGACGTCAGATTAACGTGGAGCGTGTTGGTGACGGAGATGAAGAAGTTAGGATATGTTGCAGGTCCGATGGTGGCGGTTACTCTGTCACAGTACTTGTTGCAGGTTATCTCTGTTATGATGGTCGGTCATCTCGGTGAGCTTTCTCTCTCTAGCACCTCCATTGCTATCTCTCTCTCTAGCGTCACCGGTTTCAGCTTAATCTTGGGAATGTCTAGTGCACTGGAAACTTTATGTGGACAAGCTTACGGAGCTCAACAATACAAAAAAGTTGGAACTCTGACTTACACTGCTATTTTCTCACTTTTGATCGTTTGCATTCCTCTTGCTATCTTTTGGAGATTTACGGGATCGTTACTCATTCTTGTCGGCCAAAACCCTCTCATTTCACACGAGGCTGGGAAATTCATCACCTACCTCATCCCTGCACTTTTCGCTTACGCAATTCTTCAACCACTTGTTAGATATTTTCAAATGCAAAGCATGCTTATACCCATGCTTGCCAGCTCAATAACTGCTTTATGCCTACACATTCCTCTTTGTTGGGCCCTCGTGTATAAAACCGGATTGGGAAACATTGGAGCCGCAATGTCAATGGGGATTGCCATGTGGTCAAACGCTATATTCCTCTTGTTTTACATGATGTACTCTCCGTCGTGTGCAAAAACACGTTCTCCAATCTCGACTGAAGTTTTTCACGGGATGAAACAGTTCTTCAGCTTTGCTATCCCGTCAGCTGTCATGATTTGCCTCGAATGGTGGTCATACGAGTTTCTGATATTGCTATCGGGGCTTCTGCCAAATCCAGAGCTAGAAACTTCAGTTCTTTCTGTTTGTCTCAATACTATTGCTACATTATACGCTATACCATACGGATTTGCCGCTGGGGTAAGTACAAGAGTCTCGAATGAACTTGGAGCGGGAAATCCAAGAGGAGCGCGTGTGGCAGTTAACGCCATCATGATTCTTGCAGTTGTCGAGACAAGTATAGTCAGCATGATAGTTTTTGTTAATAGGCACATTTTTGGGTACATTTTCACAAATGAAAAGGAAGTTGTCGATTACGTGACAAAAATCGCCCCTCTTCTATGTGTAAATATCATAATGGATAGTTTACAAGGAACCCTTTCAGGTGTTGCAAGGGGTGTGGGATGGCAACATTTAGGGGCGTACGCCAATCTTGCTGCTTTTTATCTCGTTGGAATCCCGGTTGCCGCTTTCTTAGGGTTCTGCACCTCATTGAAAGGAGAGGGCTTGTGGATTGGAATACTAGTTGGTGCCACCATTCAAGTTTTTCTACTTTCGGTTGTTACATTTTGTACCAATTATGAAAAACAGGCGACAAAGGCAAGGGAGAGATTATTGGAGGAAGAATGTTCAACAGAAGATATAGTAATGTGA

>HanMATE31
ATGGAGCCAGCGAGAGACGCCATGGAAGAAGGATTGCTTCTGAAACAAAGAGATGAGAGATTAACATGGCGTTTGTTGGTGGAAGAGATGAAGAAGTTAGGATTTGTTGCAGGGCCCATGGTGGCAGTTACTTTGTCACAGTACTTGCTGCAGGTTATCTCGGTCATGATGGTCGGTCATCTCGGCGAACTTGCTCTTTCTAGCACCTCCATTGCTATCTCGCTTTCTAGCGTCACCGGATTCAGCCTAATGTCAGGAATGTCTAGTGCCCTGGAAACTTTATGTGGACAAGCTTATGGAGCTCAACAATACAAAAAAGTTGGAATTCAGACTTACACTGCTATTTTCTCACTTTTAACTGTTTGCATTCCTCTTGCAATCTTTTGGAGATACACAGGATCATTACTCATTCTTATCGGTCAAAGCCCTTCGATTTCAAATGAGGCCGGAAAATTCATCACTTGGCTCATTCCTGCACTTTTCGCTTATGCAATTCTTCAACCACTTGTTAGATATTTCCAAATGCAAAGCATGCTATTACCCATGCTTGCTAGCTCAATAACTGCTTTATGCCTACACATTCCTCTTTGTTGGGCCCTTGTGTATAAAACCGGATTGGGGAACATCGGAGCCGCAATGTCAATGGGGGTTGCCATGTGGTCAAACGCTATATTCCTCTTGTTTTACATGATGTACTCTCCGTCGTGTGCGAAAACGCGTTCGCCAATCTCAACTGAAGTGTTTCACGGGATGAAACAGTTCTTCAGCTTTGCTATCCCGTCAGCTGTCATGATTTGCCTCGAATTGTGGTCATACGAGTTCATTATTTTGCTTTCAGGGCTTCTACCAAATCCAGAGCTTGAAACTTCGGTTCTTTCTATTTGTCTCAATACTATTTCTACATTATACGCTATACCATACGGACTTGCCGCTGGTGTAAGCACAAGAGTCTCGAATGAACTTGGAGCAGGAAATCCTAGAGGAGCGCGTGTGGCAGTTAACGCCATCATCATCCTTGCAGTTGTGGAGGCAACTATAGTCAGCATGATTGTTTTTGTCGATAGGCACATTTTTGGGTACATTTTTACAAATGAAAAGGAAGTTGTCGCTTATGTGACAAAAATCGCCCCTCTTCTATGTGTAAACATCATAATGGATAGTTTACAAGGAACCCTTTCAGGTGTTGCAAGAGGTGTGGGATGGCAACATTTAGGGGCGTACGCCAATCTTGCTGCGTTTTATCTTGTTGGAATCCCGGTTGCTGCTTTGTTAGGGTTCTGCACCTCATTAAGAGGAGAGGGCTTGTGGATCGGAATACTAGTTGGTGCCACCATTCAAGTTTTTCTACTTTCAGTTGTTACGTTTTGTACCAATTATGAAAAACAGGCAACAAAGGCGAAAGAGAGATTGTTGGAGGAAGAATGTTCAACAGAAGATATAGTAATGTGA

>HanMATE32
ATGGAGCCAGCGAGAGACTCCATGGAAGAAGGATTGCTTCTGAAACAAAAAGATGAGAGATTAACATGGAGTGTGTTGGTGACGGAGATGAAGAAGTTAGGATATGTTGCAGGCCCGATGGTGGCGGTAACTCTATCGCAGTATTTGTTGCAGGTTATCTCGGTCATGATGGTCGGTCATCTCGGCGAACTTGCTCTTTCTAGCACCTCTATTGCTATCTCCCTTTCTGGTGTCACGGGATTCAGCCTAATGATGGGGATGTCTAGTGCTTTGGAAACTTTATGTGGACAGGCTTATGGAGCTCAACAATACACAAAAGTTGGAATTCAAACTTACACCGCTATTTTCTCACTTTTGATTGTATGCATTCCTCTTGCAATCTTTTGGAGATATACCGGACCATTACTCATTCTTATCGGTCAAAGCCCTTCGATTTCAAATGAGGCCGGAAAATTCATCACATGGCTCATTCCTGCACTTTTTGCTTATGCAATTCTTCAACCACTTGTTAGATATTTCCAAATGCAAAGCATGCTATTACCCATGCTTGCCAGCTCAATAGGTGCTTTATGCCTACACATCCCTCTTTGTTGGGCCCTTGTGTTTAAAACTAATTTGGGGAACATTGGAGGAGCAATATCAATGGGGGTTGCCATGTGGGCAAATGTTGTTTTCCTCTTGTTTTACATGAACTACGCCCCCTCGTGTGCAAAAACGCGTGCTCCAATCTCACTTGAAGTGTTTCGTGGGATGAAACAGTTTTTCAGCTTCGCTATCCCGTCAGCTGTCATGATTTGCCTCGAATGGTGGTCATACGAGCTTCTAGTTTTGCTATCCGGGCTTCTGCCAAATCCAGAGCTTGAAACTTCAGTCCTCGCTGTGTGTCTTAACACAATTGCAACACTATATGCTATACCTTTTGGATTTGGTGCTGGTGCTAGCACTAGAGTCTCAAATGAACTAGGAGCCGGGAATCCAAAGGGGGCTCATGTGGCTGTCCAAGCCATTTTGATCATATCAGTCGTCGAGACAGCTATAGTCAGCACAACTGTTTTTGCCAGTAGGCGTGTTTTTGGATACATTTTCACAAATGAGAAGGAAGTTGTTGATTATGTCACGAAAATGGTTCCTCTTCTCTGTTTAAACATTATAGCAGATAGTATCCAGGGAGCCCTTTCAGGCGTTGCAAGGGGTGTGGGATGGCAACATTTAGCGGCGTACGTGAATCTCGCTGCATATTATCTTGCTGGAATCCCGGTTGCTGCATTATTAGGATTCCGAACCTCACTGAGAGGAGAGGGCTTGTGGATAGGAATACTACTAGGTGCCATCATTCAAGTTATCCTACTTTCAATTGTTACAGTTTGTACCAATTATGAAAAACAGGCAATGAAGGCGAGGGAGAGACTATTTGAAGAAGAATGTACAACAGAAGATAGATCGATTTGA

>HanMATE33
ATGAAGAGTTCAAATCCACAGCCAAATAACAACAAAGGGTTTACCACCTCACAGATCATAGCTGAACTAAAGGACCTTATGTCGATGGCTATTCCAATAACCGCGATGAACCAGCTCGTATTTCTCCGAGCCGTTGTTTCGGTCCTGTTCCTAGGCCGGCTAGGCAGCCTGGAGTTAGCCGGCGGTTCGTTATCGTTAGGTTTCACTAACATAACCGGCTACTCGGTGCTAGTCGGCCTAGCATCAGGACTTGAGCCAGTGTGCAGCCAAGCGTACGGTAGCAACAGCCCAGACAAGTGGATGATATTATCTTCATCTCTTGTTCGTATGATTTTCATACTAATGTTGGCGATTATACCTATCGGTTTCTTATGGTTAAACGTTGAACGGATTCTATTATTTATGGGACAAGATGCAGATATAGCCATAATGGCTGCGAAATACTGTATGTATTCTGTTCCGGATTTGTTAACAAACTGTTTGTTACAGCCGTTGAGGGTTTATCTACGGTCACAGGGGGTGACGAAACCGCAGATGTGGTGTAGTATGATAGCGGTTGCATTTCACGTGCCGTTGAATTACGTGATGGTGGTGAGGATGGGATTGGGTGTGGGCGGGGTGGCGATGGCTTCGGTGGTGACGAATTTGAATATGGTGGTGTTGATGATTGGGTATGTGTGGGTGTATGGGAAGTGGAGGTGGAGGTGGAGATGGACGGATGGGATTGGGATGGGGGAGTTGTGGAGATTGTCTGTGACGAGTTGTATGGGGATATGTTTGGAGTGGTGGTGGTATGAGATCGTGACCGTTCTTGCTGGATATCTGGAGAATCCACGGCTGGCGGTGGCGGGGACTGGGATATTGATTCAGACAACTAGTCTGATGTACACGGTTCCCATGGCTTTGGCTGGCTGTGTCTCTGCCCGAGTGGGTAACGAGCTCGGAGCAGGGAGACCCAACAAGGCTAAACTAGCTGCAGTCGTCGCGCTAGCCAGTGCTTTAGTAGTTGGTTTCATTAATGTCATTTGGACCATTGTCTTTAGGGACACATGGAGTGCCCTATTCACCCACGACCAAATGCTCCAATCGCTTGTTTCATCCGTGATGCCCATCATGGGTCTATGTGAGCTTGGCAACTGCCCCCAAACTACGGGTTGTGGGATCCTTCGTGGGACTGCCAGACCCGCGGTTGGTGTTCGTATCAACCTCGGGTCGTTTTACTTTGTGGGCACTCCTGTGGCCGTGGGCTTAGCCTTTTATTACAAAGTTGGGTTTAGTGGTTTGTGGTATGGTCTTTTGTCTGCTCAATTCGCATGTGTGGTTTCGGTTTTGTATTCGGTGCTTGTTCAAACAGATTGGGAAGGTGAGGCTTTGAGAGCGGAGAAACTAACGAATTCGACTAGTGTGGTGGAGATGGTCACGGAGGAATGTAATGATGTGGCTAGGGATCATGAAAAGGGGGTTTTGATATAA

>HanMATE34
ATGACATTTCTGTCTAGCACAAAAACTAATAGACATATGGAGGACGGATTGTCGTCAGCGACGGAGATGCCACGAAGATGGGAGATCGTACTGGCGGAGGAGGTGAAAAGAAGCTGTTACATAGCGTTGCCGATGGTGGTGGTGATGGTGTCACAATACCTATTGCGCGCGGCATCCATTTCAATGGTTGGTCACCTTGGTCAACTAGAGCTTGCCGGAACCGCCGTTGCTATCTCCTTCACCAATGTCACCGGATTCAGCCTTCTTTTTGGAATGGCGAGCGCGTTGGAGACGTTATGCGGGCAAGCATACGGCGCACAACAATACCATATGCTCGGTGCATACACATATGGCGCCATGATCTCTCTGATTTTAGTCTGTTTACCGATTTCCATTTTATGGATCTACATCGACAAACTCCTAATCCTTATCGGCCAAGACCCTTTAATCTCGGCAGAAGCACGCAAATTTTCAGTTTGGCTCATTCCTACCCTTTTCCCCTATGCCATACTCCAACTGATCACGCGCTACCTATTGTCTCAAAGTCTCATCTTTCCAATGCTATGGAGCTCAGTCGCGGTTCTTCTGATCCACGTACCCATTTGTTGGGCTCTCGTGTTCAAGCTAGGCTTTCGGACACCTGGAGCCGCATTAGCTATAGGTATCTCCTACACCTTAAATGTGGTTATTCTCGGGGTTTACTTGTATCGCTCCAAAGCGTGCAAAAGGACTCGTGCCACGTGTTTAGGTGATGTCTTCTCGAGCATCAAGGAGTTCCTTCGCTTTGCCGTTCCATCTGCTGTCATGATTTGTCTTGAGTGGTGGTCATACGAGATTGTTGTATTGCTATCGGGACTCTTGCCAAATGCTCGACTGGAGACTTCAGTGCTCTCGATATGTCTAACGGTTGATATCTTACACTACTACATACCTTATTCTTTTGGGGTTGCTGCAAGCACCCGGGTCTCAAATGAACTGGGAGCCGGGAATCCAGAGGCTGCAAAAATGGCTCTCTTGGCCGTATCAGTCCTCGGAGCAATGGAGGTGATCATAGCAAGCACCATTCTCTTTTGCTCCCGTTCTATACTCGGATATGCGTTCGGTAAAGACAAGGAGCTAGTCAACTATGTCAAAGAAATGACTCCTCTTCTATGTCTCTCTATATTTGCAGACACAATACAAACAATCCTTTCAGGAGTTGCAAGAGGGAGTGGGTGGCAAGATATTGGGGCTTACATTAATCTTGGGTCATATTATCTGGTTGGAATCCCTATGGCTATAGTGTTGGGCTTTGTGTGTCATCTAAATGGGAAAGGATTGTGGAGTGGATTAATTATTGGAATAGTGATACAATGCATTTTGTTAACACTTGTTACGTGTTCTACAAATTGGAAGAAACAGGCAAGAAAGGCAAGAGAAAGGATGTTTAAGGAGGAGCTTATTGATGAGCAATGA

>HanMATE35
ATGGAGGAGGGGTTGTTGTCGACTGCGGAGCAGCCACGAAGATGGGGTGTTGTGTTGGCGGAGGAAGTGAAGAAAAGTTGTTACATAGCGTTGCCAATGGTGGTGGTGACGGTGTCACAAAACCTATTGCGAGTAGCGTCTATGTCAATGGTTGGTCACCTTGGTCAGCTGGAACTTGCGGGCACCGCAGTGGCTACTTCCCTCACTAATGTTACGGGCTTCAGTCTCCTTTTTGGAATGGCGAGTGCATTAGAGACGTTATGCGGACAAGCTTTCGGGGCACGACAATACCATAGGCTCGGTACATATACATATGGTGCCATGATTAGTCTCATTTTAGTCTGTTTCCCCATTTCCATTTTATGGGTCTACATCGACAAACTCTTAATCCTTCTAGGCCAAGATCCTTTAATCTCGGCCGAAGCACGTAAATTTTCAGTTTGGCTCATTCCCACCCTATTCCCTTACTCCATACTCCAACTATTTATCCGATACCTACTCTCGCAAAGTCTCATCTTTCCAATGCTTTGGAGCTCAGTCGCGGTTCTTGTTATCCATGTGCCTGTCTGTTGGGCTCTAGTGTTCCCGCTAGGGTTCGGGACAGCTGGAGCAGCATTAGCCATTGGAATCTCCTACACTTTGAATGTGATGTTTCTTGGATTTTACTTGTACTACTCTGAAGCGTGTGAAAAGACACGTGTCACGTTTTCAGTAGACGGTTTAAAAAGCATCAGGGAGTTCTTTCATTTCGCCATCCCGTCAGCAATCATGTTATGTCTTGAATGGTGGTCGTATGAGATCGTTGTTTTGCTATCGGGGCTCTTGCCTAATCCTCAGTTAGAGACTTCAGTGCTCTCAATATGTCTAACAGTTGGTGTCCTACATTACTACATACCTTACTCATTTGGGGCTGCTGTAAGCACACGAATATCAAACGAGTTAGGAGCTGGAAATCCACAGGCTGCAAAAACGGCTCTATTGGCTGCAACCGGTCTTGGAGCAGTGGAAGTGATCATAGCCATCACCACTCTTTTATGCTCACGTTCGTTTCTGGGATATGCATTTGGTAGCGAGCAGGAATTGGTAGACTATGTCAAAGACATCACCCTTCTTCTTTGTTTCACTCTATTTGCCGATACAATTCAAGTGATCCTTTCAGGAGTTGCTAGAGGGAGCGGGTGGCAACATATTGGAGCTTACATTAATCTCGGATCATATTATCTCGTTGGAATACCCATGGCTCTAGTTTTGGGTTTTGTGGTGGATCTTAAAGGGAAAGGCTTATGGAGTGGACTAATTATCGGATCAATCGTGCAATGCATTCTGCTTACTCTAATAACATGTTCTACTAGTTGGGAAAAACAGGCAACAATGGCGAGAGAGCGGCTATTTGTGCAGGCGGTTATAGACAAGTAA

>HanMATE36
ATGCTTCAAAATTTATACTTGTGTGTGCTGGGGTTGTTGTTGAGGGCGGAGGCGCCACGGAGATGGGATGTTGTATTGGCGGAGGAGGTGAAGAGAAGTTGTCACATAGCGTTGCCGATGGTGGTGGTGATGGTGTCACAAAACTTATTGCGTGTGGCGTCTATGTCAATAGTTGGGCACCTTGGTCAACTAGAACTCGCAAGCACAGCTATTGCTACCTCCTTTGCCAATGTAACCGGCTACAGTCTCCTTTTTGGCCTGGCGAGTGCATTGGAGACGTTATGTGGGCAAGCTTATGGAGCACGCCAGTACCATAGGCTCGGAGCATATACATATGGCGCCATGATATCTCTAGTTTTAGTCTGTTTCCCGATTTCCATTTTGTGGTTTTACGTCGACAAGCTCCTAATTCTTATAGGCCAAGACCCTTTAATTTCAGCTGAAGCGCGTAAATTTTCAGTGTGGCTCATTCCTACCCTATTCCCTTACTCCATACTCCAACTATTCATTCGATATTTACTGTCTCAAAGTCTCATCTTTCCAATGCTATGGAGCTCCGTTGCGGTTCTTGTTATCCACATACCCCTTTGTTGGGCTCTAGTGTTCCAGCAAGGGTTTGGGGCAGCTGGAGCCGCATTAGCCATTGCAATCTCCTACACTTTGAATGTGGTATTTCTTGGATTTTACTTGTACTACTCAAAAGCGTGTGAGAAAACTCGTGTCACGTTTTCAGTGGATGGCTTTAAAACCATTAGAGAGTTCTTTCGTTTCGCCAGCCTGTCAGCTGTCATGACATGCCTTGAATGGTGGTCGTACGAGATCATTGCTTTGCTAGCGGGGCTCTTGCCGAATCCTCAACTTGAGACTTCAGTGCTCTCAATATGTCTAACGGTTAGCGCCTTACACTACTACATACCCTACTCATTTGGGGCTGCAGCAAGCACACGAATATCAAACGAGTTAGGAGCTGGGAATCCACAGGCTGCAAAAACAGTTCTCTTGGCTGTAACTGGTCTTGGAACAGTGGAAGTAATCATAGCCGTCACAGGTCTTTTCTGGTCACGTTCGATTCTGGGATATGCATTCGGCAACGAGCAGGAATTAGTTGACTATGTCAAGGACATCACCCTTCTTCTTTGTTTCACCATATTTGCAGATACAGTACAAGCAATCCTTTCAGGAGTTGCTAGAGGGAGTGGATGGCAACATATCGGAGCTTATATTAATCTCGGGTCGTATTATCTCGTTGGAACCCCCATGGCTCTAGTTTTGGGTTTTGTGGTCCACCTAAAAGGGAAAGGCTTATGGAGTGGACTAGTAATCGGATCACTCGTGCAATGCATTCTACTTGCTCTAATAACATGTTCCACCAATTGGGAAAAACAGGCAACAATGGCGAGAGAAAGGATATTTGTGAAGGCAGTTATTGAAAAGGAATGA

>HanMATE37
ATGTGTAACCCAACACCATCTTCCCCATCCAATTTGGTCATTTCCAAGAATACCCATTTCAACACTCATCGTAACAATAATAATAATAATAATATTACTAACAATGATCCCCCAAACTTCATTCATGGCCAACCCCTTCTGAGAAACTTGGCATTGGAGGAAATGAAAGCCATTGGGAAGATTTCAGGACCAACTGCCATGACTGGTTTACTACTATACTCAAGAGCTATGATCTCCATGCTGTTTCTTGGTTATCTTGGTGAACTTGAGCTCGCCGGGGGATCTCTCGCTATCGGATTCGCCAACATCACCGGTTATTCCGTCCTCTCTGGCTTAGCTATGGGCATGGAGCCCATTTGTTGTCAAGCCTATGGTGCCAAACAGATGAAAATACTGGGGATAACCCTACAAAGAACAGTGCTTTTGCTCCTGTCAACTTCTCTCCCAGTGTCTTTTATGTGGTTCAACATGAAGACTCTCTTGTTATGGTGTGGACAAGATGAAGAAATCTCATCTGCAGCTCACATTTTCATCGTTTTCGCCATTCCGGACCTCTTCTTGCTCTCTCTTCTTCACCCTCTTCGTGTCTATCTCCGGGCTCAAAACATTATCCTGCCTTTAACTTACTGTTCAGCAGTTTCAATATTTCTGCATGTACCACTCAACTTTTTGCTCGTTGGGTATTTGAAGATGGGGATTTCGGGGGTGTCAATCGCCATGGTTCTCACAAATCTAAACCTTTTGTTCCTTGTGTTCTCGTTTGTTTACTTCTCTGGAGTTTACAGGGATTCATGGGTGGCACCCAGTGCTGACTGCCTCCGCGGATGGTCCTCTCTCTTGGCGTATGCCATTCCGACATGCGTCTCCGTGTGTCTCGAGTGGTGGTGGTATGAGCTCATGATAATGCTGTGCGGGTTACTAGCAAACCCTAAAGCCACCGTCGCTTCAATGGGAATTCTCATCCAAACGACGTCGTTGGTGTATGTTTTCCCTTCTGCATTGAGCCTTGGGGTGTCCACTAGGGTTGGGAATGAGCTGGGTGCAAACCGACCGGCCAAGGCTCGTATCTCGATGATTATTTCGCTTGTGTGCGCTGTGGTGTTAGGCCTTATGGCAATGCTGTTCACAACATTGATGAGGCACCAATGGGGCAGGTTTTTCACCGACGACCCCGACATTCTTGAACTCACTTCTGTAGCATTGCCGATAGCGGGGCTGTGTGAGCTTGGAAACTGCCCACAAACCACCGGTTGTGGGGCGTTGAGAGGCAGTGCAAGGCCCACCCTTGGAGCCAATATTAACTTGGGCTCATTTTATTTGGTTGGAATGCCGGTTGCTGTTGTTATGGCTTTCGTCTTGAAAATGGGGTTTCCCGGGCTATGGTTCGGGTTGCTTGCAGCTCAGGGATCATGTGCCTTGCTCATGTTGTATTTTCTCTCTAAGACAGATTGGATTGTTCAAGTGGACAGAGCTAAAGAGTTGACAAAATCACCAACGCTGTTACCGGTGGTCTCAATGGAACCTAATCTTGAAGATATCACAGTAGTGTCTGATGTTATTAAGAAGAATCCAGATTGTGGTGGTTCACTTGAAACAGATCCTCTTCTTAAGCATTAA

>HanMATE38
ATGAATAATCCGGCAGCCGAAGATGAACTGAGCCATGGACTATTACATGCGCCACCGGTTAGCGAAAGCCCGAAACCAAGATTTTGGCTAGAATCACAGAAGCTATGGTACATAGTTGGTCCTTCCATCTTCAGCCGTGTCGCCACCTTTACGATGAACGTGGTCACCCAAGCGTTCGCTGGCCACCTAGGCGACGTTGAACTCGCCGCTATCACCATCTCCACTGGCGTCATCGTTGGCTTCAATTTCGGCCTACTTCTCGGAATGGCTAGTGCACTCGAGACGTTGTGTGGACAAGCGTTTGGCGCGAAAAGGTACGGCATGCTGGGAATATACATGCAACGGTCGTGGATCGTTCTATTGATATGTTGTATAGTGACATTGCCATTCTACATATATGCCACACCGATCCTAAAGTTCTTAGGTCAATCTGATGAGATTGCTGAGTTATCCGGACTAGCCGCTATTTGGCTAATACCACAACACTTTTCGTTTGCGTTCTTGTTCCCAGTGCAACGATTTTTACAAAGCCAAATCAAGACTCCCGTGTTGGCGTGGGTTTCGTTGGTGATTCTCGCCATACATATCTTGCTTACTTGGCTTTTTATGAATGTGTTTCATTTCGGGATTGTTGGGACGGTGGTTGCTTTGGATATTTCATGGTGGTTGAATTTCGTTTGTTTGTTTTCGTATACCGCTCTTGGAGGGTGTCCTTTGACTTGGAATGGTTTTTCTATGCAAGCGTTTTCGGGGTTGTGGGAGTTCGTGAAACTTTCGGCTGCTTCGGGTGTCATGCTTTGTTTGGAGAATTGGTACTATCGAGTATTGATACTAATGACTGCATTTCTAAAGAATGCCACCATTGCTGTGGATGCGATATCGATTTGTATGAACATCAATGGTTGGGAAATGATGATTCCTCTTGCCTTTTTCGCGGGCATCGGAGTAAGAGTGTCGAATGAGCTTGGTGCTGGTAATGGGAATGGGGCGAAATATGCAACATTTGTGGCTATATTGCATTCAACTGTCATCGGGCTAGTATTTTGTGTATTAATAGTTGTATTTCATAACAAGTTCGCTCTAATATTCTCATCGAGCACGGTTGTTCTTGATGCGGTTGATAACATGGCATGGCTCTTAGCTGCCACTATCCTTCTTAACAGCATTCAACCGGTCATCTCTGGAGTAGCAGTAGGTTCGGGATGGCAATCATGGGTTGCGTATATTAATTTGGGCTCGTACTACTTGGTTGGACTACCTGTTGGAATCGTATTGGGCTTGATTTTGCACCTCGGTGTTGAGGGAATATGGGGAGGAATGATTTTTGGTGGAACTGCGTTACAAACGATCATATTAGGGATAATGACCATTCGTTGTGATTGGGAAAATGAGGCTCAAAAGGCAGTCGCAAAATATTCAAATCTAAAATAA

>HanMATE39
ATGGATCAAGAACAGTACTCGAAACCACTTCTCAAGTCTACTCTTACAATCCCAAAATCGAAACACATATTGGAGTTTGATATACATGATATTTTTGCAGAATTGAAGCTTCAGCTGATGTTAGCTGGACCTTTTATTGTGGTTAGTTTTCTTCAGTATAGTTTTCTACTAACATCGCTCATGTTCATAGGCCATCTTGGAGAGCTCACCCTTTCTGGTGCGTCGTTGGCCACTTCGTTTGCCGGTGTCACCGGTTTCTGCTTCATGATGGGCATTGGGGGTGCACTGGAAACATTATGTGGGCAAGCTTACGGTGCAAAACAGTATCAAATGCTTGGTGTACACATGCAGAGAGCTATGGTAGTACTAATGCTAATGGGCATACCAATTTCTATCATTTGGGCATTCACAGGACAAATGTTTACAATATTTGGACTGGATTTGGATATCTCAAAAGAAGCTGGAAACTATGCGCATTGGCTGATCCCAAGCATCTTTCCATACGGTTTACTTCAGTGCCAGATCAGATTCTTGCAGACTCAAAATAACCTGAAACCATTGATGATAAGCACGGGTTTTGCGAGCTTATTTCATGTTGGGTGTTGTTGGATCTTGGTTTCAAAATTTGGGTTTGGTAGTTCGGGTGCTGCTCTATCAGTTGCCATCTCGTACGGGGTTAATGTGGTTATTTTATGTATGTATATCAAGGTGTCACGTACGTGTGAAAGAACATGGGTCGGGTTTTCTAAAGAGGGTGTTCGTGATCTTGGGGGGTTTCTTGCTTTAGGCATACCTTCGGCTCTCATGGTCTGCCTGGAGCATTGGACTTATGAGTTTTTAGTTTTACTCTCTGGATTTCTTCCAAATCCAAAGCTAGAGACATCGATGATGTCTATCAGCCTAAGTACGATTTCATTGGCCTACAGAATTCCCTTTGGCTTTGGGAACACAGTGAGCACAAGAGTTTCAAATGAACTTGGGGCAGGAAAACACGAATATGCAAAAATAGCAGTATGGGTGGCCTTATCACTAGTCATCACAGAAGTACTAGTTATTGGCCTGGTTCTAGTGGCAGCCCGTAGAGTTTGGGCAAATTTGTACACGAATGAAGCTGAAGTCGTTAGTTATGTATCATTAGTTATGCCGGTGCTAGCTATATCTAACGTCATGGATGGACTTCAAGGTGTATTATCAGGTGTTGTGAGAGGGTGCGGTTGGCAGAAAATGGGCACGTTGGTAAATCTAGGAGCTTACTACCTTGTCGGTCTTCCTAGTGCCGTCATTTTAACATTTGTTTACAATCTAGGAGGCAAGGGTTTGTGGATCGGGATCATTTGTGGGAGTGGGGTTCATGCGTTGTCGCTTTTAGTAATCACAACACGAACAAACTGGGTACTAGAAGCGAAAAAGGCGATGAATAGGGTGCATTCTAGCACCATTACGCTGACCACTGTGTCATGA

>HanMATE40
ATGGATCAAGAAAACCCAACAAATCTTCTTCAAGTCCCTCTTATTGTTCAAAAATCTAGAGAAAGAAGATGGGTTGAGATCAAATCTAGCATTAGTTCATCAGAGCCAATAGTTGAACTGAAACAACAGTTGAAGTTAGCTGGACCTCTTTGTTTGGTTAGTTTTTTGCAGTACAGTTTGGAGATCATTTCTGTCATGTTCGTTGGTCGTCTTGGGGAGCTTTCGCTTTCTGTTGCTTCCATGGCGACCTCTTTTGCTTCTGTCACTGGCTTTAGCTTCATGCTTGGAATGGGAAGTGCACTAGAAACATTATGTGGACAAGCTTATGGTGCAGAACAATATCACATGTTAGGCATACACACACAAAGAGCAATGCTTGTACTCATGCTCATGGCTATTCCTACATCCATCATATGGACCTTCACGGGCACTATCTTTACTTGGTTCGGTCAAGATTTGGAAATCTCAACTTTAGCCGGATCATACACCCGTTGGCTCATTCCGAGTATTTTCCCTTACGGAATTCTCCAGTGTCAGTTCAGATTCCTACAAACTCAAAGTAAAACAAAAGTGTTGATGATAAGCACCGGGTTCACGAGCTTTGTTCACATTCTTGTTTGCTGGATTTTCGTTTGTAAGATCGGGTTAGGGTGTCAAGGGGCTGCACTTTCGTGTGCTGTTTCATATTGGACCAACGTGTTGGTTTTATCGGTTTATATCAAGTTTTCATCCGATTTTGAGAAAACATGGACGGGTTTTTGTAAAGAAGGGATCACAAATCTTGGCGAGTTTTTTGTGTTGAGCATACCATCTGCACTTATGGTCTGCTTGGAGTATTGGTCTTACGAGTTCCTTGTTTTCATGTCCGGTCTTCTTCCAAATCCAAAACTTGAAACCTCAATGATGTCTGTCAGGTATATTATTAAGCGGCCTCAAGTAGATTACAAACGAAATGATGCAATCATCACATTATGTTGTCTTAAAGACTTAAACTGTTTTCATCACCAGTCTTACTACAAGTTCGGTGATCTTCAGAATCCCTTATGGTTTTGGGAGTGCGTTTCAAATGAGCTAGGAGCAGGGAAACCACGGGCTGCACGGCTTGCAGCGCGAGTTATGATGTTTCTAGCTGTAACAGAAGGTGTTTTAGTAAGCCTGTTTTTGATATCTGTTCGACATATTTGGGGATATTTGTTCACAAATGAAGAAGAAGTTGTGAGTTATATGTCTAATGTCATGCCGGTTCTTGCATTATCCAACTTCATGGATGGAATTCAAGGTGTTCTATCAGGTACTGCGAGAGGATGTGGGTGGCAAAAGATTGGTGCAGCTGTAAATCTTGGAGCTTATTACATCATTGGTCTTCCTTGTTCAGCCATCTTGACTTTTGTGTTCCATTATGGAGGAATGGGACTCTGGATGGGGATCATAAGTGGAAGTGGGCTTCAAGCGATACTTCTTTTGGTTATTACTATGCGCACGAACTGGGAGCAACAAGTATATACATAA

>HanMATE41
ATGAAGAACTCCAATAACAACTTCCAAGGGTTCACCACTTCACAGGTAGTAGAAGAACTAAATGATCTTCTACGTATGGTGATTCCAATAACCGCAGCAAATTGTCTCGTATTCCTCCGAGCTGTTATTTCCGTGCTGTTTCTAGGCCGGCTCGGGAGCCTAGAGCTAGCTGGCGGTTCGTTATCCTTAGGTTTCACTAACATCACCGGCTACTCAGTCCTGGTCGGGTTGGCGTCGGGGCTGGAGCCGGTGTGCAGCCAGGCGTACGGTAGCAACGGGAGCAACAAGTGGGAGTTATTGTCTAATTCTTTAGTTCGAATGATCTTCATACTACTGGTGGCGATCATACCTATTGGGTTCTTATGGTTAAATCTAGAACCGATTCTGTTGTTTATGGGACAGGATGCAGCGATTACGTCAGCAGCCGCGACGTACTGTTATTATTCTCTACCGGATTTGTTAACAAACTGTTTGTTACAGCCGTTACGGGTTTATCTACGGTCACAAGGAGTCACGAAACCGTTGATGTGGTGCAACTTAATAGCGGTTGCGTTCCACGTGCCGATAAACTACGTGTTAGTAGTGGAGAAAGGATTGGGTGTGAGCGGGGTGGCGATGGGAACGGTGCTAACGAATTTGAACATGATGGGGTTAATGATAGGGTACGTGTGGGTGTATGGGAAGTGGAGGTGGACGTGGAGATGGACGGAGGGTATTGGGATGAGGGAGTTGGTGAGATTGTCTGTGACGAGTTGTATGGGAATATGTTTGGAGTGGTGGTGGTATGAGATCGTGACCGTTCTTGCTGGATATCTGGCAGATCCACGGCTGGCAGTGGCGGGAACTGGGATATTGATACAGACGACGAGTTTGATGTACACGGTTCCCATGGCGTTGGCTGGGTGTGTTTCTGCACGAGTCGGAAATGAGCTCGGAGCAGGGAGACCATACAAGGCAAAACTAGCTGCACTTGTGGCCTTGGGTTGTGCTTTTGTAGTTGGTTTCATTCATGTCATTTGGACCATAATTTTTAGGGACAAATGGAGTGCACTATTCACCCATGACCACATGCTCCAATCACTCGTGTCATCGGTCATGCCGATCATGGGTCTATGTGAGCTAGGCAACTGCCCACAAACCACTGGTTGTGGGATCCTACGTGGGACAGCTAGACCTGCGGTTGGTGCACGTATCAACCTCGGTTCTTTCTACTTTGTTGGCACTCCGGTGGCCGTGGGCTTAGCTTTCTTTTTGAATGTTGGATTTAGTGGTTTGTGGATTGGTCTTTTGTCGGCTCAGTTGGCGTGTGTGGTTTCGGTTTTGTATTCGGTTCTTGTAAAAACAGATTGGGAAGGTGAGGCTTTGAGGGCGGAAAAACTAACGAATTTGTCGAATGGTGGGTTGGAGATGGTCGCGGAATACGATTCTGATGGTAGTGATCATGAAAAAGGGTTGTTGATCGTCAAGTGA

>HanMATE42
ATGTCGGAAACCACAACTCCATTGGTGGCCAAGGGGGGTGGCGGCCGGTGGTGGAAGACGATACTAGATTGGGAAGAAGCTAAGAATCAGCTAGTGTTTTCTTTTCCTATGATTATAACTAATGCTTCTTATTATGCAATACCCTTAGCATCCGTCATGTTCGTTGGCCACCTCGGAGATGTTGAGCTCGCAGCCTCAAACCTTGCTAACTCTTGGGCCAACGTCACCGGTTTCTCCTTCATGATTGGGCTAAGTGGTGCCTTGGAAACATTATGTGGGCAAGGATTTGGCGCAAAAGTTTACAGAATGTTAGGAGTATATCTTCAAGCATCTTGTTGGATTTCCATCTTCTTCTCCATCCTCATCTCAGTTGTTTGGTATTCCACTGAACCTATACTCATTTTACTTCACCAAGATCCTGAAATCGCGAAAATGGCCGCTCTCTACATCAAATATCTTATCCCTGGACTATTCGCATTCGGGTTTATGCACAACATATTGAGATTTCTCCAAACACAATCGATCGTAAACCCTTTAATATGGTGTTCATTAGTCCCATTCATCGTCCATCTCGCCTTTAATTATGTACTCGTGTATCACACGTCTTTGGGTTACATCGGCTCCCCTTTGGCTGTTTCGATTACGTTTTGTATCTCAGCACTTATGCTGGCAGGATATGTGCTTTTGAGTCAAAAGTTTAAGGAAACATGGCAAGGTTTTTCGATGGAGTCGTTTAATTATGTTCTTGTTGGTTTAAAACTCGCCCTTCCGTCTGCTGCTATGATTTGCTTAGAGTATTGGGCTTTTGAAATACTTGTGCTTCTGGCTGGGATTTTGCCAAATTCTGAAATAACAACTTCTTTGATTGCAATGTGTGTAAATACACAAGCTATCAGCTACAATTTTATGTACGGGCTCAGTGCCGCTGCAAGCACACGCGTGTCAAATGAGCTGGGAGCTAGGAATATCGAAAGAGCTAAACACGCCATGACTGTGACTCTAAAGCTTTCTGTCGTAGTTGCACTTGTTATTGTTTCAGCTTTGGGCTTTGGTCATAATATTTGGGCTGGCCTTTTTAGCGACAGTCCTGTGATCATAAGCGAATACGCTTCTATGACGCCTCTCTTGGTATTCTCCATCATGGTTGATTCTATCCAAGGAGTCTTATCAGGGGTGGCAAGGGGATGCGGTTGGCAACATCTGGCTGTGTACATCAACATAGGAACATTTTATCTTATTGGCATGCCGGTTGCACTTATCCTTACTTTTCTACTGAATCTATATGCAAAGGGGTTGTGGATTGGCTTAATAACCGGTCTCTCGTGTCAAACGGGTGCCCTTCTACTACTAGTGTATCTCAACAGGTGGACGCGAGTGGAACTCAATGGTGGCAATAATTTAGAAAACGTGATCCATGTTTGA

>HanMATE43
ATGAGGGACATGCCGGAAAACTCTACTCCATTGATAGCAAATGCGGCCGGTGGTGGCAGTCATGGCGGCGATGATAGGTGGTGGTGGTGGAAGAAGGTGGTGGATTGGGAAGAGGCTAAGATTCAGATCTTATTTTCCCTCCCAATGATACTAACCAACCTTGCTTATTATGCAATACCATTAGTATCCGTCATGTTTGCCGGCCACCTCGGAGAAGTGGAGCTCGCCGCGGCTAACCTTGCCAACTCGTGGGCCACCGTCACCGGATTCTCCTTCATGATTGGTCTAAGTGGTGCACTGGAGACACTATGTGGACAAGGATTTGGAGCAAAGCTATACAGAATGTTAGGAATATATCTACAATCATCTTGTTTGATCTCCATCTTCTTCTCCATCCTCATCTCAATCCTTTGGTTCTTCACTGAACCTGTCCTCATTTTTCTCCAACAAGATCCTCAAATCTCCAAAATGGCTGCTCTCTACCTTAAACATCTTGTCCCCAGTCTCTTCGCATACGCGCTTTTACACAACATACTAAGATTTCTCCAAACGCAATCCGTTGTATACCCTTTAGTATTGTGTTCCATGATCCCGTTGATCCTCCATACCGCCATTACTTATGTACTTGTGTATCACACTTCTCTAGCTTTCGTTGGAGCTTCCGTGGCTGTTTCTGTTTCTCTGTGGATCGCGGTACTTATGTTGGCTGGATACGCGCTTTTTAGCAGACAGTTTAAGGAAACATGGCAAGGTTTTTCCATGGAGTCATTTGATCATGTTCTTGTTACACTAAAGCTTGCTCTTCCCTCTGCTGCTATGGTTTGCTTAGAGTATTGGGCCTTTGAGTTACTTGTGTTACTAGCAGGGGTTTTACCGGATTCAGAAATAACAACTTCCTTAATTGCAATGTGTGTAAATACAGAAGCAATTGCCTACATGTTAACATATGGGCTCAGTGCTGCTGCAAGCACACGCGTGTCAAATGAGCTGGGAGCTGGCAACATCGATAGAGCAAAACATGCCATGGCTGTGACACTAAAACTTTCTGTCATCCTAGGACTTGTTGTCGTTTTAGCGTTGGGATTTGGTCACGATATTTGGGCCAACTTTTTTAGTGATAGTCACACGATCATTACGAAATACGCATCCATGACTCCCCTGTTGATGATCTCCATTGTTCTTGATTCTATCCAAGGAGTCTTATCAGGGGTGGCAAGGGGATGCGGTTGGCAACATCTGGCCGTGTACATCAACTTAGCAATGTTTTATCTCATTGGCATGCCGGTTGCAGTTGCCCTAGCGTTTCTGCTAAAACTATATGCAAAGGGGTTGTGGATTGGTTTGATATGTGGTCTCTCTTGTCAAACTGGTAGCCTTCTACTACTCGTGTATCTCAACAAGTGGACGCGAGCAGAACTCAATGGTGGCAAAAATTTAGAGAACATGCTTGTAGTTTAA

>HanMATE44
ATGTGCAACAGTGCAAGAGTGATGGACGATGGGATCGACACAAAGCTTCTTCGACACGAAGAAGAAGAGGAAGGTGACCTAAAACAAAGAATATGGGTAGAATCGAAAAAGATATGGAGGGTTGCGTTGCCAGGTGTCATATCAAGGGTTTGTGCATTCGGAACTATTGTTGTCACTCAGTCATTTATTGGACATATTAGTGACATAGATCTTGCTGGCTACGCACTTGTTCAAACACTTAGTGTCCGATTTGTCAACGGAATACTTTTGGGAATGTCAAGTGCAACCGAAACCCTTTGTGGACAAGCATTTGGGGCCGGACAACACCATATGATGGGTATTTACTTGCAACGATCATGGATCGTTGACTTGATCACTTTGACCGTTTTGCTCCCAGTTTTCATCTTTGGTACCCAAATCTATAAACTTGTTGGTGAGGAAGAAGCGATAGCAAACAGTGGCGGATACATATCATTATGGTTCATTCCTTTTGTCTATAACTTTGTTTTTAGCTTGACTATACAAATGTATCTACAAGCACAGTTAAAGAACATGGTTATTGCATGGCTTTCGGTTTTCCAATTCGGTATCCATATACCTTTGTCACTGCTTTTCGTGTATAAGCTGAACATGGGGATCGCGGGTGCCATGATTGCACTCTCGATGTCTTCGTGGTTTCTTGTGATTGGGGAATTCATATACATTTTTGGAGGATGGTGTCCTAATTCATGGAAAGGGTTTACGGTAGCTGCCTTTAAGGATCTTGTTCCTGTTGTGAAGCTCTCATTATCATCTGGTGTGATGGTCTGCTTGGAGTTATGGTACAATGCTGTTCTGGTCTTACTTGCCGGATACATGCAAGATGCCGAAGTTGCAATATCCGCCTTCTCGATTTGCCTGAACGTTAACGCATGGGAATTCATGATAAGCCTTGGTTTCTTAGGTGCTGCATGCGTTCGGGTGGCGAATGAATTAGGGAGGGGAAATGCGAAAGCAGTAAGGTTTTCTATACAAGTCTTGTTGGGGACTTCCATTGCTATCGGGGTGTTCTTCTTTGTTCTTTGTTTGGCCTTTGGCAAAAAACTCGCGTACATGTTCACAGATGATGAAAGAGTTGCAGATACCGTATCAGATCTTTCTTTGCTTCTCTCTTTCTCGGTTTTGTTGAACAGCATTTACCCTGTACTCTCTGGGGTGGCGGTTGGAGCGGGTTTGCAGTCAGCTGTAGCAATCGTTAACCTCGTTTGCTTTTACCTCATTGGTATTCCATTGGGAGCTTTGCTCGGATATCTAACGAGTCTTGAAGTTAAGGGTATATGGATCGGAATGATTGGTGGTGTTTTAACACAAACGATTACGCTTGTATACATGACTTGGAGAACAGACTGGGATGATCAGGTCAAAAAGGCTTCAGAACGCCTCACGCGATTTTACTTAAACTCGGACGGGCAAGTTTCTAACTAG

>HanMATE45
ATGTATCAACAGTTGGGAATGTCGAGTGCAACGGAAACCCTTTGCGGACAAGCATTTGGGGCTGGACAACACCACATGATGGGCATTTACTTGCAACGATCATGGCTCGTAGATTTCATTACTTTGACAATCTTGATCCCAATCTTCATCTGTGGTACACAAATTTTCAAACTTTTTGGGGAGGAAGAATCAATAGCAAACAGTGCTGGATACCTATCACTATGGTTCATTCCTTTCGTATATAACTTCGTTTTTAGCTTGACAATGCAAACGTATCTACAAGCGCAGTCAAAGAACATGATTATTGCATGGATTTCGGCTTTTCAATTTGCTATCCATATACCTTTGTCACTGCTTCTCATTTATACGCTGAACATGGGGATCCCAGGTGCGATGATTGCAATGTCGATGTCATCGTGGTTAGTTGTGATTGGAGAATTGGTATATATTTTTGGAGGATGGTGTCCGCATTCATGGAAAGGATTTACAGTTGCTGCTTTTAAGGATTTGTTGTCTGTCGTGAAGCTCTCAATATCCTCAGGTGTTATGATCTGCCTGGAGTTATGGTACAATGCTTTTCTAGTCTTACTTGCTGGATACATGGAAGACGCAGAGGTCGCGATATGCGCATTCTCCATTTGGTGCTGCATGGTACGTGATAAAGGATTTGATACGCTTTTTGAAATTAATCACGACACTATAAAAGCACAAATAATTCTGTTACCAATACCTGGCATGCCATCTTTTTCGAGGAATTTGATGCTATTCTCTTCATGTGTGACTGATACACTATGTAATATATTTTTAACATGTATATATGTTTATAGTGTTCGAGTGGCAAATGAATTAGGGAGTGGAAACGCTAAAGCTGCAAAGTTCTCAGTAAAAGTTGTAGTCTGGACTTCGATAATGATAGGCGTGTTCTTCTTTGTTCTTTGTTTGGTTTTTGGGGAAAAGGTTGCATGCTTGTTTACAGATGATGATAGAGTTGCAAATGAAGTATCCGATCTTTCTTTGCTTCTTTCTTTATCAATTTTGTTCAATAGCATTGGTCCAGTACTCTCAGGGGTGGCAGTTGGAGCTGGAATGCAGGGAGTCGTAGCAATCGTTAACCTAGTTTGCTTCTATTTGATTGGTATTCCATTGGGAGTTTTGCTTGGATATTTTACGACTCTTGGAGTTAAGGGTATATGGATCGGTATGATTGGTGGTGTTCTAGTGCAGACACTTGCACTTCTATTTATGACTTGGAGAACAAATTGGGACGACCAGGTAAATTAA

>HanMATE46
ATGTGTCAGCAAACTTCATCACATTCCTATGTCAAATGTGACTCAACCCACGAACAATCCGAAATCTTCAATCATTTGATCCCCAAAACCACTGAAAACAACCAACCAACATTACCACCACCAACACTTAATCATGTCAAGCCCCACAAATCCCAAATCTCATTAGCAATCCAAGAAGCCATTGAGATATCCCACATCGCAATTCCCATGATCCTGACCGGGATACTAATGTATTCCCGGTCAATGATCTCCATGCTTTTTCTTGGACACCTCGGCGAGTTGTCTCTCGCCGGGGGGTCACTCGCTGTTGGCTTTGCCAACATCACCGGATACTCCATTCTCTCTGGCCTTGCCATGGGAATGGAGCCCATTTGCGCCCAAGCGTTTGGCGCCGGAAAACACAAAGGTCTCGGCCTATGCTTACAAAGAGCCATTCTCCTTCTACTCTTCACTTCATTACCCATATCCATTTTGTGGATCAGCATGAAAAAAATCTTGATTTTTTGTGGGCAAGATCAAGAAATCGCCACAATGGCACAAAGCTATCTTCTTTATAACCTCCCTGACCTTTTCCTTCAATCTTTCTTACACCCATTACGAATCTACCTTCGTTCTCAATCCATAACCCTACCATTAACATATTGTGCATCTTTTTCAATCATTCTTCACATACCCATCAACTATTTTCTCGTCACAAAGCTTCAAATGGGAATCAAAGGTGTCGCTATCAGCAGTGTTTGTACCAACTTCAACTTCGTAGCATCTTTAATCCTTTACATAATAATCTCCGGTGTTTACAAAAAAACATGGGCAGGCATGTCAAACTCATGTTTTAAAAACTGGAACATGCTTTTAAACTTAGCGCTTCCGAGTTGTGTATCAGTCTGTCTCGAATGGTGGTGGTACGAGATTATGATCTTGTTATGTGGGCTACTAGTTAACCCTAAAGCCACCGTGGCTTCAATGGGTATATTGATCCAAACCACCGCGTTAATATACATATTCCCCTCATCTTTGAGTTTTAGTGTGTCAACTCGGGTTGGTAACGAGTTGGGAGCGGGTCAACCACGTAAAGCAAAACTAGCAGCCGTTGTTGGAATATGTTGCAGCTTTGTTTTGGGTTTTTCAGCTCTTTTGTTTGCTACCAGTGTACGGAACTTATGGGCGGTTATTTTCACACAAGATAAAGATATCATAGCGTTAACATCGTTGGTTTTGCCGATAATCGGGTTATGCGAGCTCGGAAACTGCCCACAGACGACCGGTTGCGGTGTTTTGCGAGGGACAGCCAGGCCGAAAATCGGGGCGAATATTAACCTGGGATGTTTTTATCTTGTGGGCATGCCTGTGGCTGTGGTTTTGGGATTCTGGTTGAAATATGATTTTAAAGGGTTGTGGCTAGGGATGCTGGCGGCTCAGATGTCTTGTGTGGTGGTGATGCTGGTGGTGTTGGGGCGGACGGATTGGGTGGTTGAAGCGGAGAGAGCTAAGGAGCTTACACACGGTGGTTGTGGTGGTGGTGACATTGGTAAGGATGATGCTGACAGCGAAGAAACTAAGGAAGAGAATTATAAGTTAATCAAACCTGCAAACAAGGGAGAAGAATCTATGGGTTTAGGGGATGATTTCGTTTAA

>HanMATE47
ATGGCTCATAAAGATGATGGACATCCATGTGGGATCTCCATTTTCTTTAAAGATGCTAGGTTAGCATTAAAAATGGATGATCTTGGTGTGGAAATAGCAAAAATAGCATTACCAGCAGCACTTGCTTTGACAGCTGATCCTATTGCCTCTCTTGTTGACACAGCCTTCATCGGTCAAATCGGTGCAATCGAACTAGCTGCCGTTGGAGTTTCGATAGCGGTATTCAACCAAGTATCAAGAATCGTGATTTTTCCCCTAGTAAGCATTACAACTTCGTTTGTGGCCGAGGAGGACGCGGTCTCAAACTTGAGTAACGAAAACTTAGAAATGCACGAACAAACGGAAAACAAAATGTTGCTCCAACAGGAACACAAGATGACCGAGTCACCCGATACAGAGTCGCTTGTTACAAGCCACAAGAAGAAGCGGATAGCGTCCGCTTCTTCTACTCTAATCATCGGGAGTGTGTTGGGGTTCTTGCAAGCCGCGTTTTTAATCATTGGAGCAAAACCCGTGTTGGGTTTTATGGGGATCAAATCCGACTCTCCGATGTTACATCCCGCACAACAATACCTAAAGTTAAGATCGCTTGGAGCTCCAGCCGTTCTACTTTCATTGGCGATGCAAGGAGTCTTTCGTGGTTTTAAAGACACAAAAACTCCTTTGTACGCCACTGTGGCAGGAGACGTGACAAATATTATTCTAGACCCAATTTTTATGTTTGTTTTTGGTCTTGGGGTTAGTGGTGCAGCCATTGCTCATGTTATGTCTCAGTACTTGATTTCTGTAATACTATTTTGGAAATTAATAGAAAAGATCGATTTCGTATCACCTACATCTAAACATCTTCAATTCGGTCGATTTCTCAAGAATGGCTTTCTGCTATTGATGAGAGTTATGGCTGTAACATTTTGTGTAACATTGGCTGCATCAATGGCTGCAAGACAAGGGTCAACCACAATGGCTGCATTTCAAGTTTGCTTGCAAGTTTGGCTAGCAACGTCACTTTTAGCCGACGGTTTAGCTGTCGCTGGTCAGGCTATACTTGCAAGTGCGTTTGCTAACACGGATTATGAGAAGGTCACCGCAACTGCTTCAAGAGTTTTGCAGCTGGGTCTGGTTCTTGGGGTCGTATTGGCGGTTTTCTTAGGGGTCGGGTTACACTTTGGGGCAAGACTGTTTACAAAAGATGTTGGGGTTCTACATCTCATTAGCATCGGCATACCGTTTGTAGCAGCAACTCAACCCATCAATGCGTTGGCCTTTGTTTTTGATGGTGTGAACTTTGGAGCATCTGATTTTGCATATGCAGCATATTCTATGGTTTTGGTTGCTATGGTTAGCATTCTATCGCTATTCATCGCCTCTAGCCATGGATTTGTCGGACTATGGGTTGCTCTTACTTTCTACATGAGTTTGAGAGCATTTGCAGGATTTTGGAGGATAGGGACAAGAACCGGACCGTGGTGCTTTCTAAAGGGTACATCATAG

>HanMATE48
ATGAAGACATCAATGCCTTTTATCAAATCCTATATCTCCATCTTATACAAGCAAACCATGCCAGATTACACTCAAATAATTCTCATAGTTCCCATGGTAATGGAGGAAATGAAGATGATAACGACTATAGGGTTCCCGCTCTTTACCATGGGGTTGGTGAGTTATCTAAAAAATATGATTTCGGTTGCATGCATGGGAAGGCTAGGGAGACTTGAGCTAGCTGGTGGTGCACTAGCCATTGGGTTCACAAACATAACGGGCTACTCGGTTCTATCAGGGTTGGCTATGGGGATGGAACCACTTTGCAGCCAAGCTTTCGGTTCAAGAAACTTACACATGGTTAACCTATCGCTACAACGAACCATACTTATGTTATTATGTGCATCACTACCCATTGGGATTCTATGGCTTAACCTTGAACCGATCATGCTCAAGTTACACCAAGACCCCGAGATTACACACATTGCTAGTTTATATTGTAAATACGCAGCCCCTGATCTTATTGTTTATTGCATTTTAAACCCTTTACGTATATTTCTAAGAACCAATGGGAAAACATGGCCATTAATGTGGTGTACCTTACTATCAACACTTTTACATTTTCCAATTGCCAACATTTTAGCCTTCACCCTTAACCTTGGTCTTCAAGGGATTGCACTGTCGACAATTATCACCAACTTGAGTGCATCGGCTTTCATTCTTGGCTACATGTTTTTCACGCATACCCACGAGTCTGAACCGATGGCTGAACAAGAGTCACTAGGGGAGGGGTGGGGCGTGCTATTTCGGCTCGCGATTTCCAGCTGTTTAGCGGTATGTTCAGAATGGTGGTGGTATGAATTACTAACACTTTTAGCCGGTTATCTTCATAAACCGTACATTGCTTTAGCGACATCTGCTATAGTAATCCAAACAACCTCTTTAATGTACACATTGCCATCAGCGCTTAGTATGTCAATATCGATCCGGGTTGGGAACGAGCTTGGGGCAGGAGAACCGGGCCGGGCCCACCTGGCAACACTAGTGGCAATCGGGCTCGCAATATTAACGTCAGTTTTTGGGCTGTTGGGGATTACATTTGGAAGAGAAGCATGGGGAAAAGTGTTCACTAATGATATTGAAGTTTTAGAGTTAGCAATGGCTGCTTTACCCATAATTGGAATATGTGAGCTGGCAAACTGTCCACAAACCACATGTTCGGGGGTTCTTCGAGGAAGTGCAAGGCCGTCTATTAGTGCAAGAATCAACCTATGCTCGTTTTACTTGGTGGGTACACCCGTAGCCATAATTTCAGCTTTTGTGTGGAAGTTAGGATTTTTGGGGTTGTGTTATGGGCTTTTAGCGGCACAGGTGGCATGTCTGCTATCGATCTTGACTGTGATATACAGGACAGATTGGGAGAAAGAAGCATCGGATGCAAGGCAGTTGGTAGGAAGAAGCAGTGAATGCACATATGAAGATCAAACTATGGAATGTGAGCAAGGAATTGGGTTTATATAG

>HanMATE49
ATGAAGACATCAATGCCTTTTATCAAATCCTATATCTCCATCTTATACAAGCAAACCATGCCAGATTACACTCAAATAATTCTCATAGTTCCCATGGTAATGGAGGAAATGAAGATGATAACGACTATAGGGTTCCCGCTCTTTACCATGGGGTTGGTGAGTTATCTAAAAAATATGATTTCGGTTGCATGCATGGGAAGGCTAGGGAGACTTGAGCTAGCTGGTGGTGCACTAGCCATTGGGTTCACAAACATAACCGGCTACTCGGTTCTATCAGGGTTGGCTATGGGGATGGAACCACTTTGCAGCCAAGCTTTCGGTTCAAGAAACTTACACATGGTTAACCTATCGCTACAACGAACCATACTTATGTTATTATGTGCATCACTACCCATTGGGATTCTATGGCTTAACCTTGAACCGATCATGCTCAAGTTACACCAAGACCCCGAGATTACACACATTGCTAGTTTATATTGTAAATACGCAGCCCCTGATCTTATTGTTTATTGCATTTTAAACCCTTTACGTATATTTCTAAGAACCAATGGGAAAACATGGCCATTAATGTGGTGTACCTTACTATCAACACTTTTACATTTTCCAATTGCCAACATTTTAGCCTTCACCCTTAACCTTGGTCTTCAAGGGATTGCACTGTCGACAATTATCACCAACTTGAGTGCATCGGCTTTCATTCTTGGCTACATGTTTTTCACGCATACCCACGAGTCTGAACCGATGGCTGAACAAGAGTCACTAGGGGAGGGGTGGGGCGTGCTATTTCGGCTCGCGATTTCCAGCTGTTTAGCGGTATGTTCAGAATGGTGGTGGTATGAATTACTAACACTTTTAGCCGGTTATCTTCATAAACCGTACATTGCTTTAGCGACATCTGCTATAGTAATCCAAACAACCTCTTTAATGTACACATTGCCATCAGCGCTTAGTATGTCAATATCGATCCGGGTTGGGAACGAGCTTGGGGCAGGAGAACCGGGCCGGGCCCACCTGGCAACACTAGTGGCAATCGGGCTCGCAATATTAACGTCAGTTTTTGGGCTGTTGGGGATTACATTTGGAAGAGAAGCATGGGGAAAAGTGTTCACTAATGATATTGAAGTTTTAGAGTTAGCAATGGCTGCTTTACCCATAATTGGAATATGTGAGCTGGCAAACTGTCCACAAACCACATGTTCGGGGGTTCTTCGAGGAAGTGCAAGGCCGTCTATTAGTGCAAGAATCAACCTATGCTCGTTTTACTTGGTGGGTACACCCGTAGCCATAATTTCAGCTTTTGTGTGGAAGTTAGGATTTTTGGGGTTGTGTTATGGGCTTTTAGCGGCACAGGTGGCATGTCTGCTATCGATCTTGACTGTGATATACAGGACAGATTGGGAGAAAGAAGCATCGGATGCAAGGCAGTTGGTAGGAAGAAGCAGTGAATGCACATATGAAGATCAAACTATGGAATGTGAGCAAGGAATTGGGTTTATATAG

>HanMATE50
ATGGCCATCAATGGCAGAGGTGGTCGAGAGGATGAACCAATACTTGTACCCTTGTTAGATCACTCATCTTCAAACGTCGACTTGACTTCAAAAACCGCACACCAAGAACTCGAACTCCCGTTTCACAAACGGTTCTTGATCGAATCCAAGAAGCTATGGCACATAGTTGGCCCAGCTATCTTCAGTCGCATAGCTTCCTATTCCATGTTCGTCATCACACAAGCTTTCGCCGGACATCTCGGTGATCTTGAACTTGCTGCCATCTCCATCGCCACAAGTGTGATCGTCGGCTTCGACTTCGGCCTCTTGTTGGGTATGGCAAGTGCTTTGGAGACACTATGTGGGCAAGCATACGGAGCCAAAAACTACCACATGTTGGGGGTGTATCTACAACGCTCATGGATCGTGCTTTTCGTATGTTGTATAGTACTTTTACCCTTGTACATATTCGCCTCACCGGTACTAAAACTCCTCGGACAACCGACAGACATAGCCGAGCTCTCCGGGGTGGTGTCAATGAGTTTGATACCACTTCATTTCAGCCTATGCTTTCAGTTCCCGTTGCAAAGGTTTCTTCAAAGTCAACTTAAAACATACGTGATTGCGTGGGTGTCACTAGTGGCTTTGGTGGTTCATTCGGCAATGAGTTGGCTAGTTGTGGCTAGGTTACAGTTGGGACTTGTTGGGACGGTTGTGACTTTGAATTTCTCATGGTGGCTCATTGTTTTGGGGCTGTTTGCTTATGTGGTGTTCGGTGGTTGCCCGGAAACATGGGGAGGGTTTTCAATGGAAGCTTTTTCTGGATTGTGGGCGTTTGTTAAACTCTCGGCAGCTTCCGGTGTCATGTTGTGTTTGGAGAACTGGTATTACAGAATATTGATAGTGATGACAGGAAACTTGGAGAACGCAAAAATTGCAGTTGATGCTTTATCCATATGCATGTCCATCAATGGCTTTGAACTCATGATCCCTCTTGGATTCTTTGCTGGAACCGGAGTTAGGGTTGCAAACGAGTTAGGAGCAGGCAATGGCAAAGGCGCTAGATTCGCTACCATAGTCGCGGTTACAACATCCACAATGATAGGCGTTGTCTTCTGGATCTTAATCATGTTTTTCCACAACGAGCTAGCGTTAATATTCACAAATAGTGAACCTGTATTGGATGCCGTGAGCCAACTTTCACTTCTCTTGGCCTTTACCATTCTCCTTAATAGCGTTCAACCTGTTCTATCAGGTGTTGCTGTTGGGTCCGGATGGCAATCATATGTAGCGTACATCAACTTAGGATGCTACTATTTGATAGGAGTCCCAATGGGACTTGTCATGGGATGGGTTTTTCATCTCGGAGTCATGGGTATTTGGGCTGGGATGATCTTCGGAGGAACGGCATTTCAAACGGTGGTCTTAGCTATCATCACAAGTCGTTGTAATTGGGAATTGGAGGCACAGAAAGCAAGCAAACATGTAAAGAAGTGGGCAGTTGTGCATTGA

>HanMATE51
ATGGCCAATAATGGCAGTGGTGTTCGAGTGGATGAATCATCACTTGTATCCTTGTTGGATCATTCATCTTCAAAAACCACAAACCAAGAACTCGAACTTCCGTTTCACCAACAATTCTTGATCGAGTCCAAGAAGCTATGGCACATTGTTGGGCCCTCGATCTTCAGCCGTGTAGCTACCTATTGCATGTTCGTCATCACACAAGCCTTCGCTGGACATCTAGGCGATCTTGAACTTGCTGCCGTCTCCATCGCCACAAATGTCATCGTTGGCTTCGACTTTGGCCTCTTGTTGGGGATGGCAAGTGCTTTGGAGACACTATGTGGCCAAGCGTACGGGGCCAAAAACTATCGAATGTTGGGGGTGTATCTACAACGCTCATGGATCGTGCTTTTCGTATGTTGTATAATACTTTTACCCTTATACATATTCACCACACCAGTGCTAAAACTGCTCGGACAACCCGCAGACATAGCCGAGCTCTCAGGTGTGGTGTCAATGAGTCTGATACCCGTTCATTTCAGCCTATGCTTTCAGTTGCCGTTGCAAAGGTTTCTTCAATCTCAACTTAAAACATCAGTCATCGCATGGGTTTCACTGGCCGCGTTGGTGGCTCATTCGGTGATGACTTGGCTGGTTGTGACCAAGTTTCAGATGGAACTTGTTGGGACGATTGTTGTATTGAATATTTCGTGGTGGTTGATCGTTATAGGGTTGTTTGCTTATGTGGTGTTCGGTGGTTGCCCGGAAACTTGGAGAGGGTTTTCAATGGAAGCTTTTTCTGGATTGTGGTCGTTTGTCAAACTCTCGGCAGCTTCCGGCGTCATGTTGTGTTTGGAGAACTGGTACTACAGAATATTGATAGTGATGACAGGAAACTTGGAGAATGCAAAAATCATGGTTGATGCTTTGTCTATATGCATGTCCATCAATGGCTTTGAACTCATGATCCCTCTTGGATTCTTTGCAGGAACCGGAGTTAGGGTTGCAAACGAGCTAGGAGCAGGCAATGGCAAAGGCGCTAGATTCGCTACCATAGTGTCGGTTACAACATCCACGATAATAGGTGTTGTCTTCTGGATCTTAATCTTGCTATTCCACAACGAGCTAGCATTAATATTCACAAATAGTGAACCCGTATTGGATGCCGTGAGCCAACTTTCACTTCTCTTGGCCTTTACCATTCTTCTGAATAGCATTCAACCTGTTCTTTCAGGTGTTGCGGTAGGGTCCGGATGGCAATCATATGTAGCATACATCAACTTAGGATGCTACTATTTGATAGGACTCCCAATGGGATTTGTCATGGGATGGGTTTTCCAACTTGGAGTCATGGGTATTTGGGCGGGGATGATTCTCGGAGGAACTGCATTTCAAACGTTGGTATTAGCTATCATCACAAGTCGTTGTAATTGGGAATTGGAGGCACAGAAAGCAAGTAAACATGTAAAGAAGTGGGCAGTTGTGCATTGA

>HanMATE52
ATGGCTTCGGGGCAACTGAATGGTGTTCTATTTAAAGGATTAGCAACTGAAAGCGGTGAACGGACCAAATCAAAATTTAAAAAAGGGTCTTTCCCTGAAAAGTTGTCGGTTCGAGCCCATGGATTATTTCTAGCTAACAAACATAAGAGGTTGAGATTTGCAACAGATGCTGTAGCAAATTATAGCTCAGTTTTGTCGGATCATTCAAGGATGATGTCGTGCCCTTCGGTTATACATAAGAGGAAACGTGTTTCTTCCACAACTAAAGGCCGGATAAACTCAGACTGTCGTGTGCAGTCTTCTGAACCGGAAAACAGGGTTGTCAAAGAAGAAAATGATGTCTCAAACATGAGAGAAATATATCCGGACTTGATGGGTGTTGGTTCAAATGAGGAACCAAAAATTACGGAAATATCACGTTCGAAAAATATAAAAAACGAGCTCATTGCATTGTCAATACCCGCACTTGCTGGGCAAGCAATTGAACCTATGGCTCAGTTAATGGAGACGGCTTATATCGGTAGATTAGGCCCTGTGCAGTTGGCTTCTGCTGGTGTCTCGATATCGATCTTCAACATCGTTTCTAAACTATTCAACATTCCTCTCCTCAGTGTTGCTACTTCTTTTGTGGCTGAGGATATCGCAAAGAACTCCAGAGAAAATACCGAGCAAGCAAATGGCAAAATAGAAAGACAGCAGTTGGCTTCTGTTTCAACCGCTTTGCTTTTGGCTGTCGGTATCGGTTTATTTGAGGGTTTGGCTTTATACTTGGGGTCGGGAACGTTTCTTAATTTGATGGGTATATCATCGGCTTCTTCCATGCACGGTCCAGCTCAGCAATTTCTTTCTCTTAGAGCCCTCGGTGCACCTGCAGTTGTTGTGTCATTGGCTCTTCAAGGCATATTTCGTGGTTTTAAGGATACGAAAACACCTGTAGTATGTCTAGGCATTGGTAATTGTTTAGCTATATTTCTGTTTCCTCTGCTTATGTACTACTTCAAATTAGGTGTGAGTGGAGCTGCTATTTCTACTGTTATCTCACAATATATTGTCACCTTTATAATGTTATGGCACCTTAATAAAAGAGCTATAATACTTCCTCCAAGGCCCGGAGCACTACAATTTGGCGGCTATATGAAATCTGGTGGTTTTCTTATTGGAAGAACACTTGCGGTACTTATAACAACAACCTTAGCAACATCAATGGCGGCTCGCCAAGGTCCTATTGCTATGGCTGCCCACCAAATATGTCTGCAAGTTTGGTTGGCTGTTTCACTTATTACAGATGCACTCGCAGCATCTGGTCAGGCGTTGATTGCCAGTTCAGTTTCAGAAGGGGATTATAAATCCGTGAAGGATATCACATACTTTGTTTTAAAGATTGGTCTTGTGATGGGTGTTACTTTGGCTGCAATATTGGGCTTATCTTTTGGCTCTCTATCCACACTGTTTACCAAGGACATTGAAGTATTGACCATTGCTAGAACCGGGGTTCTGTTTGTGAGTGCAAGTCAACCATTGAATGCTTTGGCTTTTATCGTTGATGGTTTGCATTACGGAGTTTCAGATTTTCCTTATGCAGCTTATTCCATGATGCTTGTGGGGGTTATATCATCTGCATTTCTTTTATATGCTCCTTCGGCTTTTGGTCTTTATGGTGTTTGGTCGGGTTTGACTATCTTTATGGGATTGCGAATGGTGGCAGGGTTTATCAGATTGTCAACCAAGAACGGTCCCTGGTGGTTTTTGCATCAGGATTTGAATAAAGCTAAGGTCTCGCCTGTTGGATGA

>HanMATE53
ATGTGTCAGCAACCTTCATCTCCTCATTGCAATTGTAACCCAGCCGACCAAGACACAAACATATTCGACCCGTTTTTGCTACCAAAACCCATCAAACAATCCCCAGAACCAATCACACCAACTCTTGGTCATCACCAACAATTCAACAAGCCACACAACAAGAACAAAACTCATCTTTCATTAGCCATAAATGAAGCCATTTCAATAGCCAAAATCGCTATCCCGATGATCCTCACGGGTCTCTTGCTCTATTCACGCTCAATGATATCGATGTTGTTCTTAGGCCACCTCGGCGAGCTAGCACTCGCAGGCGGTTCGTTGGCAGTCGGGTTCGCTAACATCACAGGTTACTCGGTTCTATCCGGTTTAGCCATGGGCATGGAGCCCATTTGTGGCCAAGCTTTTGGTGCCAAAAGACACACTCTTCTTGGTCTTTGTTTACAAAGAACCGTTCTGTTATTGACTCTAGTGTCGTTACCGATTGCGGTTTTGTGGCTTAACATGAAAACCATCTTGCTTTTTTGTGGGCAAGATGAAGAAATTGCAACACAAGCTCAAACTTATCTTTTATACTCTCTTCCTGATCTTTTGGCTCAATCTTTATTACACCCATTGCGAATTTACCTCCGTTCGCAATCGATAACTCTGCCGCTCACATTCTGTGCATCGCTTTCGATCTTTCTTCACATGCCCATTAACTATTATCTTGTGAAGTATCTAAATTTGGGGATTGAAGGTGTTGCAATTGGTAGTGTGTGGACGAATTTCAATCTTGTTGCTTCATTGGTGGTTTACATATTAATTTCGGGTGTTTACAAGAAAACATGGGGAGGTGTTACGAGAGAATGTCTTAAAGGGTGGAAATCGTTGCTAAATTTAGCGATTCCGAGTTGTATATCGGTTTGTCTCGAATGGTGGTGGTACGAGATCATGATATTGTTATGTGGGCTATTGGTTAACCCGCGAGCCACCGTGGCTTCGATGGGGATTTTGATTCAAACGACCGCGTTAATCTACATATTCCCGTCTTCGTTGAGTTTCAGCGTGTCGACTCGGGTTGGTAACGCATTGGGCGCGGGTCAGCCCGATAAGGCGAAACGGGCCGCCATTGTCGGGCTGTCGTGTAGCTTTTTCTTGGGGTTTTCGGCTCTGTTTTTCGCGGCTAGCGTGAGGAATATATGGGCGACTATGTTCACGCAAGATAAAGAAATCATCGCATTGACGACGACAGGGTGCGGTGTCCTAAGAGGCACCGCTCGCCCGAAAATCGGAGCGCATATTAATTTAGGGTGTTTTTATTCGGTGGGTATGCCAGTGGCGGTTGTGTTGGGATTCTTTATGGGCTTTGATTTCGAAGGTTTGTGGTTGGGGATGTTGGCGGCGCAGATGTCCTGCGTGGTTGCGATGTTGGTGGCTTTGGGGCGTACGGATTGGGGGTTTGAAGCCGAAAGAGCGAAGGAGCTGACGCTCGGCAGCGACGGCGACGACAGTGACAAAACTGTTGTAAAAGTTGTTACTGACGACGAAGAAATTAAGAAAGAAGAGTACAAGTTGATGCAACCTCAAAACAAGGAGGAAGAATCTCTGGGTTTTGGGCCAGATTTAGTTTAA

>HanMATE54
ATGGATGCATCTCGAGGAGGAGCTCATGGGGATGCTGAGATTGTCACTATAAGTGATCCTCAACAGATTCAAAATAAGGATTTTGCTAACAACAACGTTGATGGAGATACACAAGTTCAGTTCTTTCATGGTTTTCTCCGAAGTATACCAATAAATAAGGTGGTAGAAGAGATGGTATTGATTGGGAAAGCAGCATGTCCAGTAGCCACAACCACTTTTCTTGTGTTTTCAAAGTCTATGATCTCCATGTTATTCTTAAGCCACATGGGTAAAATTGAACTAGCAGGTGGGGCTCTAGCCATTAGTTTTGCTAATGTCACAGGCCTCTCAATCATGAAGGGTTTATGCATGGGCATGGATCCAATTTGCTTTCAAGCCTATGGTGCCAAAAGGTTTTCAGTACTTAACCAAATGTATATCAAAACCTTCATTCTTCTCTTAATTACTTCTGTGCCCATCACCTTCCTATGGCTAAACATGGAGCCCGTATTCCATCTGCTCGGTCAAGACCGTGTGATCACAAAGGTTGCGGAAATGTACCTAATATTAATGCTCCCTGAGCTCCCAGCCCTAGCCAATTTGCTACCGCTTCGATCCTTCTTACGAGCACAAGGGTTGAACTCACCTGCCACCATGGTTGCAACTTGTTCCACTATCTTGCATCTCCCTATCAACTACTTTTTTATTAGTTACTTAAAGTTAGGGGTGAAAGGTATAGCTATGGCGTCGACTTGTTTCTCGTATAACATGAATATCGGATTGTTGATCTATCTTTTCATGTCGAAAAACGCGATTAAGCCTTGGGCTGCTAAGAATAGGGCCAGTTTGTTGTCCATTTTTCAGGGTTGGGGGCCATTGTTGAGTATGGCCATACCTAGTTTGTTTTCAGTTTGTTTGGAGTGGTGGTGGTATGAGATCATTCTTTTTCTTAGTGGGCTACTAGAGAATCCTCAATCTTGTGTTGCAGCTACAGGGTTAATCATGCAAACCACTGGTGTTATTTATGTGATACCATTTTCTTTGAGCTTAAGTATATCACAACGTGTTGGGAACGAGCTAGGTGCTGGTCAACCTGCTCGTGCTAGATGGGCAGCAATCGTCGGGATCTCAATTGCCTTCGTATATGGGCTCGTAGTATTTGGATTATCCGTTGCTTTGAGGAACGTTTATGGGAAATTATACACTAATGAGGTCCAAGTCCTTGCATTGCTTTCCTCATCTATGCCAGTGACAGGTCTGGCTGAGGTGGGAAACGCACCACAGACTGCTGCCTGTGGTGCGTTAACAGGGTCAGCCAGACCTAAAGTAGGCGTTAGAATAAACATCGCGGCTTTCTACCTTGTAGGGCTTCCAATGTCGGTTGTTCTGGCCTTTGTTTTGAATATAGGTTATCGAGGACTATGGCTAGGGTTAGTTGCATCACAGGCAGCTTGTGCTTCATTAATGATGTATACATTGGTGAAAACCAACTGGAGAGATCAAGCTAAAAGAGCAGAAGAATTGACTTTGGCTATGGATAAAGATGATGAAACTGAACTTAATGAACTTGTGATTTGA

>HanMATE55
ATGGACTCTCAAACAAATGAAGTTCATCATCCTCTCTTAGAACCTGTTCAATATTGCTCAACTTCTGATCAATCTGCCGCCAGCCATGGCGGTTGTGTGGAGCTGGAGAGGGTGCTTAACGATACCAACACACCATTGATCAAGCGGCTTGCATCGGCGTCCAGGATTGAGCTTAATCTACTGTATAAGCTGGCTGCACCCGCGGTGATGGTTTACTTGATCAACAACGCCATGTCTATCTCCACCAGAATCTTTTCTGGCCATCTTGGAAACCTCGAACTTGCGGCTGCCTCCCTCGGTAACCAAGGGATCCAACTCTTTGCATATGGCCTTATGCTCGGAATGGGGAGCGCAGTGGAGACGCTATGCGGTCAAGCATTTGGGGCACGAAAATACGACATGCTTGGAGTATACCTCCAAAGATCCGCAATTGTTCTCTTAGTAACAGCCATCCCGATCACTATGATTTACGTATTTTCTAAACCAATTTTAATTTCACTTGGCCAATCGCCATCAATGGCATCGGCCGCATCATTATTTGTGTATGGTCTCATTCCTCAAGTATTCGCGTATGCTATCAACTTTCCAATACAAAAGTTCCTTCAAGCTCAAAGTATTGTGGCTCCAAGTGCTTATATATCTGCTGGAACACTACTTGTGCACTTGGTACTTTCTTGGATCATGCTGTACAAGTTAGGGTTGGGCTTGCTAGGTGCTTCTTTGACCCTAAGTTTGTCATGGTGGATTATAGTTGTTGGTCAGTTTGTTTACATCTTGATGAGCCATAGATGCAAGGCCACATGGACCGGGTTCAACTCGATGGCGTTCGGTGGGCTATGGGAGTTTGTAAAGTTGTCGAGTGGGTCCGCGGTGATGTTATGTTTGGAGTCATGGTATTTTCAGATCTTGGTGTTGATTGCAGGGTTGCTCGAGAACCCTGAGCTAGCATTGGATGCACTTTCGGTCTGCATGGGTGTCAATGGGCTGTTATTCATGGTCTCAGTTGGGTTCAACGCAGCTGCTAGTGTTAGGGTTGGAAACGAGCTTGGAGCAGGAAACCCTAAAGCCGCAGCCTTTTCGGTGTTAACAGTTACTACGGTCTCATTTCTCATTGCGCTAGTCGAAGCAATGATTGTTTTGTCAGCGCGACATGTTATTAGCTACGCATTCACTGGTGGTGAAACCGTTGCAAATGCAGTTTCTGATCTTTGCCCGCTATTGGCCATCACCATCATTCTTAATGGCATACAACCCGTTTTATCAGGTGTGGCTGTCGGGTGTGGATGGCAAGCTTATGTGGCATACGTGAACGTCGGATGCTATTACATAGTAGGCATCCCCCTCGGGTTTCTTCTCGGCTTCCATTTCAAACTCGGAGTTAAGGGAATATGGTCGGGAATGATCGGAGGAACCGGGATGCAAACCTTCATTTTACTATGGTCAACATTTCGTACAGACTGGAATAAAGAGGTTGAAAAAACTAACAAACGTATGGATAAGTGGGAAGCAAACAAAGAAACCCTTTTGAAGGAATGA

>HanMATE56
ATGGACTCCCAAACAAATGAAGTTCATCATCCTGTCTTAGAACCTGTTCAAGATTGTTCAACTTCTGATCAATCTGCCGCCAGCCATGGCGGTAGTGTGGAGTTGGAGAGGGTGCTTAACGATACTGAGACACCGTTGATTAGGCGGCTTGTAGCGGCATCCAGGATTGAGCTTAATCTACTGTATAAGCTGGCTGCACCCGCGGTGATGGTTTACTTGATCAACAACGCCATGTCTATCTCCACCAGAATCTTTTGCGGCCATCTTGGAAACCTCGAGCTTGCGGCTGCCTCCCTCGGCAACCAAGGGATCCAACTCTTTGCTTATGGCCTTATGCTGGGAATGGGGAGTGCAGTGGAGACGCTATGCGGTCAAGCATTTGGGGCACGAAAATACAACATGCTTGGAGTATACCTCCAAAGATCCGCAATTGTTCTCTTAGTAACAGCCATCCCGATCACTATAATTTACGTATTTTGTACACCAATTTTAATTTCACTTGGCCAATCTCCATCAATGGCATCAGCCGCATCACTATTCGTCTACGGTCTCATTCCTCAAGTATTCGCTTATGCCATCAACTTTCCTATACAAAAGTTCCTTCAAGCTCAAAGTATTGTGGCTCCAAGTGCTTATATTTCTGCTGGAACACTAGCTGTGCACCTGATGCTTTCTTGGATCATGGTGTACAAGTTAGGGTTGGGGTTGCTAGGTGCTTCTTTGACCCTAAGTTTGTCATGGTGGATTATAGTTGTTGGTCAGTTTGTTTACATCTTGATGAGCCATAGATGCAAGGCCACATGGACCGGGTTCAACTCGATGGCGTTCGGAGGGCTATGGGAGTTTGTAAAGTTGTCGAGTGGGTCCGCGGTGATGTTATGTTTGGAGACATGGTATCTTCAGATCTTGGTGTTGATTGCAGGGTTGCTTGAGAACCCTGAATTAGCATTGGATGCACTTTCGGTTTGTGTTAGGGTTGGAAACGAGCTTGGAGCAGGAAACCCTAGAGCCGCAGCCTTTTCGGTGTTAACGGTTACTATAGTCTCATTTCTCATTGCCTTAGTTGAAGCGATGATTGTTTTGTCAGTACGACATGTTATTAGTTACGCGTTCACAGGTGGTGAAACCGTTGCACATGCAGTCTCTGATCTTTGTCCGCTATTGGCCATCACCATCATTCTTAATGGCATACAACCCGTTTTATCAGGTGTGGCTGTCGGGTGTGGATGGCAAGCTTATGTGGCATACGTGAACGTCGGGTGCTATTACTGTGTAGGCGTCCCCCTTGGGCTCCTTCTCGGCTTCCATTTCAAATTTGGAGTTAAGGTACCATTCATAACCATACGATTAATGTATCTTCAAAAAACTGGCATACGATTAGTTGTATCTTAA

>HanMATE57
ATGGACTCTCAAACAAATGAAGTTCATCACCCTCTCTTAGAACCTGTTCAAGATTGTTCAACTTCTGATCAATCGGCCGCCAGCCATGGCGGTAGTGTGGAGTTGGAGAGGGTGCTTAACGATACTGAGACACCATTGATTAAGCGGCTTGTAGCGGCATCCAGGATTGAGCTTAATCTACTGTATAAGCTGGCTGCACCCGCGGTGATGGTTTACTTGATCAACAACGCCATGTCTATCTCCACCAGAATCTTTTGCGGCCATCTTGGAAACCTCGAACTTGCGGCTGCCTCCCTCGGCAACCAAGGGATCCAACTCTTTGCTTATGGCCTTATGCTGGGAATGGGGAGTGCAGTGGAGACGCTATGCGGTCAAGCATTTGGGGCACGAAAATACAACATGCTTGGAGTATACCTCCAAAGATCCGCAATTGTTCTCTTGGTAACAGCCATCCCGATCACTATAATTTATGTATTTTGTAAACCAATTTTAATTTCACTAGGCCAATCGCCATCAATGGCATCAGCCGCATCACTATTCGTCTACGGTCTCATTCCTCAAGTATTCGCGTATGCCATCAACTTTCCTATACAAAAGTTCCTTCAAGCTCAAAGTATTGTGGCTCCAAGTGCTTATATTTCTGCTGGAACACTAGTTGTGCACTTGATGCTTTCTTGGATCATGGTGTACAAGTTAGGGTTGGGGTTGCTAGGGGCTTCTTTGACTCTAAGTTTGTCATGGTGGATTATAGTTGTTGGTCAGTTTGTTTACATCTTGATGAGCCATAGATGCAAGGCCACATGGACCGGGTTCAACTCAATGGCGTTCGGTGGGCTATGGGAGTTTGTAAAGTTGTCGAGTGGGTCCGCGGTGATGTTATGTTTGGAGACATGGTATTTTCAGATCTTGGTGTTGATTGCAGGGTTGCTTGAGAACCCTGAGCTAGCATTGGATGCACTTTCGGTTTGCATGGGTGTCAATGGGTTGCTGTTCATGGTCTCAGTTGGGTTCAATGCAGCTGCTAGTGTTAGGGTTGGAAACGAGCTTGGAGCAGGAAACCCTAAAGCCGCAGCCTTTTCGGTGTTAACAGTTACTACAGTCTCATTTCTCATTGCCTTAGTCGAAGCGATGATTGTTTTGTCGGTACGACATGTTATTAGCTACGCGTTCACTGGTGGTGAAACCGTTGCACATGCAGTCTCTGATCTTTGCCCACTATTGGCCATCACCATCATTCTTAATGGCATACAACCCGTTTTATCAGGTGTGGCTGTCGGGTGTGGATGGCAAGCTTATGTGGCATACGTGAACGTTGGGTGCTATTACATTGTAGGCATCCCCCTTGGGCTCCTTCTCGGCTTCCATTTCAATTTCGGAGTTAAGGGAATATGGTCGGGAATGATCGGAGGAACTGGGATGCAAACCTTCATTTTACTATGGTCAACATTTCGTACAGATTGGAATAAAGAGGTGGAAAAAACTAACAAACGTTTGGATAAATGGGAAGCAAGCAAAGAAACCCTTTTGAAGGAATGA

>HanMATE58
ATGGACTCCCAAACAAATGAAGCTAATCATCCTCTTTTAGAACCTGTTCAAGACTGCTCAATTTCTGATCAATCTGCTGCCAGCCATGGCGGTAGTGTGGAGCTGGAGAGGGTGCTTTCCGACACCGACACACCCTTGATCAGGCGGCTTGCATTGGCTTCCTGGATCGAGCTCAATCTATTGTATAAGCTGGCTGCACCCGCGGTGATGGTTTACTTGATCAACAATGTCATGTCACTCTCCACCAGAATCTTTTCCGGCCAACTTGGAAACCTCGAACTTGCAGCCGCCTCCCTCGGCAACCAAGGGATCCAACTCTTTGCTTATGGCCTCATGCTTGGAATGGGTAGCGCGGTGGAGACGCTATGCGGTCAAGCATTTGGGGCACAAAAACATGACATGTTAGGAGTATACCTTCAAAGATCCGCAATTGTTCTCTTAGTAACAGCCATCCCAATCACTATAATTTACGTATATTCTAAACCAATTTTAATTTCACTCGGTCAATCGCCACCAATGGCATCAGCTGTAGCACTATATGTCTACGGTCTCATTCCTCAAGTATTCGCTTATGCCATCAACTTTCCTATACAAAAGTTCCTTCAAGCTCAAAGTATCGTGGCTCCAAGTGCTTATATATCTGCTGGAACCCTAGTTGTGCACTTGGTACTCTCTTGGATCATGGTCTACAAGTTAGGGCTGGGCTTGCTAGGGGCTTCTTTGACCCTAAGTTTGTCATGGTGGATTATAGTGGTTGGTCAGTTTGTTTACATCTTGATGAGCCATAGATGCAAGGATACATGGACCGGGCTCAGCCGGAAGGCGTTCGGTGGGCTCTGGGAGTTTGTAAAATTGTCGAGTGGGTCGGCAGTGATGTTATGTTTGGAGACATGGTATTTTCAGATCTTGGTGTTGATTGCAGGGTTGCTTGAGAACCCTGAGCTAGCATTGGATGCACTTTCGGTTTGCTTGGGTGTCAATAGTTTGTTGTTCATGGTCTCAGTTGGATTCAATGCAGCTGCTAGTGTTAGGGTTGGAAACGAGCTTGGAGCAGGAAACCCTAGAGCCGCAGCCTTTTCGGTGTTAACAGTTACTACAGTCTCATTTCTCATTGCCTTAGTCGAAGCGATGATTGTTTTGTCATTGCGACATGTTATTAGCTATGCGTTCACTGGTGGTGAAACCGTTGCACATGCAGTCTCTGATCTTTGCCCACTATTGGCCATCACCATCATTCTTAATGGCATACAACCCGTTTTATCAGGTGTGGCTGTCGGGTGTGGATGGCAAGCTTATGTGGCATACGTGAACATTGGGTGCTATTACATTGTAGGCATCCCCCTTGGGCTCCTTCTCGGCTTCCATTTCAACTTCGGAGTTAAGGGAATATGGTCGGGAATGATCGGAGGAACTGGGATGCAAACCTTCATTTTACTATGGTCAACATTTCGTACAGACTGGAATAAAGAGGTGGAAAAAACTAACAAACGTTTGGATAAATGGGAAGCAAAGGAAGAAACCCTTTTGAAGGAATGA

>HanMATE59
ATGGACGCTAAAACCCTAATTCCTCACAACTCCTACCTCAAAACAACCCCAATATCCAACCCATTTCAACTCCGTTACACTTCCCACATTCCATCGGGTCTTAAAAAATCATCCAAAACCCCTCTGTTCAGAAGAACTCGGCTTCTTACTCATGTTAACCCAACCAAAGGAGCTTCAAATGATGAAGATTATCATAGGAATGTTCGGCTTTTTGCTGCAGTTACTTCTGTTAGTAACAGTGGTGAAGATGAGGAGGAGGAAGTTGTTAAGAGTAAAATGGCGGGAATAGAGGAGGGTTTGGCGGGAAACGAGAGTATTTGGGATCAGTTGGTGGAAATTTTGAAGTTTTCTGGACCAGCTGCTGGGCTGTGGTTGTGTGGACCGTTGATGAGTTTGATTGATACTGCTGTTATCGGTCAGTCTAGTTCGGTTGAGTTAGCTGCTTTAGGGCCGGGTACGGTGCTTTGTGATTATATGAGTTACCTGTTTATGTTTCTTTCTATTGCTACATCAAATTTGGTGGCCACTTCACTCGCTAAACAGGATAAAACTGAGGTGCAGCATCAGATATCAACATTGCTTTTTGTTGGAATGACGGGTGGTATAATGATGCTTCTCTTTACAAGGTTCTGGGGAGAATGGGCACTCAGCGCTTTTTCTGGAGCTAAGAATGCACCTATGTTATCAGCATCAAACACATATGTCCAGATTCGAGGCTTGGCATGGCCCGCAATTCTTGTTGGGTGGGTTGCTCAGAGTGCAAGTTTGGGAATGAAGGATTCATGGGGACCTTTAAAGGCTTTGGCAGTTGCAAGTGTTATCAACGGCATCGGTGATGTCGTCCTCTGCTTATTTTTCGGTTATGGTATTGCCGGTGCAGCATGGGCAACAATGGCGTCTCAGGTGGTTGCGGGATTTATGATGGTTGAAGCTCTGAAAGATAAAGGGTATAACGGCTATGCCGTTGCGGTTCCATCCGCTAACGAACTGCTTCAAATATTCAAGCTTGCGGCTCCGGTGTTTATAATGATGATGTCAAAGGTGGCGTTTTATTCTCTACTTGTATACTTTGCAACGTCAATGGGCACGCAAACCGTTGCCGCTCATCAGGTCCTTGTGCAAATATACTGTATGTTTGCTGTAGGGGGCGAGCCTTTATCGCAAACCGCACAATCATTTATGCCAGAACTTCTATATGGTGCTAAACGAAGTCTGTCAAAGGCAAGGAGGCTGTTAAAGTCACTGTTGATAATCGGTGCATCATGCGGTTTAATATTAGGTGCTGCTGGTACCATTGTTCCGTGGTTGTTTCCTAAAATCTTTTCACCTGATCCTCAAGTCATAAAGGAGATGCACAAAGTTCTACTACCATTCTTCATTGCTTTATGTGTAGCAACAAGTACTCATAGTCTTGAAGGAACATTGTTGGCTGGCCGTGATTTGAGATTTATTAGCATATCAATGAGCACAATCTTTTCTTTCGGTGCTCTCCTTCTCATGCTTTTTAGCAATTTAGGATTCGGGTTGCCCGGCTGTTGGTGGGCGTTAGCTTTGTTTCAATGGTCTCGGTTTACTGTTGCTCTCCTACGTCTAGTGTCACCAAATGGCGTCCTTTACTCTGAGGATATGACCCGTTATGAACTAGGGGAAGTTAGCACTGCGTAG

>HanMATE60
ATGAGCACTTGTATCTTCCAACGCCAACACCAACACCATCATCGTCATCTTCTTCTTCTTCCTTCACAACATGATACTCGTTCTTTCAAGCTTCAATCCTTCACACAAATCCCCAGTTCTTCACTTCGGTTTCGAACCCTATCCTCCAGGCAAAACCCTAGTGCAAAACCCTCTCTTCAAAACCCCCAATCTGATTCCCAAATTGCTTCAAACGATGACGATCTTTATTCACCTTCTGCTTCCACTGAATCCAACCCATTCGTCTTGACCTTGTTAATTCAAGGCTTCAGGGAGAAGCTTGGGTTTGATGAACTTGGAATGGAGATCATGTCCATTGCATTGCCTGCAGCATTAGCTCTTGCTGCTGATCCAATTACTTCACTTGTTGATACTGCATTTATCGGCCATTTGGGTTCTGCTGAATTAGCTGCTGTTGGTGTTTCTATATCATTATTTAATCTAGTGGCAAAATTGTTGAATATTCCTCTGCTCAATATCACAACCTCATTTGTTGCTGAAGAACAGGCAGTATCAGTCGAGGCCGATGACGGTTCTACTTGTGTCAACCAGGATGATGTGGCTGGCCGTCCAAACAAGAAGTTTTTGCCGTCAGTTTCAACTTCTTTGGCCATGGCTACTACCTTTGGCATTGCGGAGACCATAGCACTTTCATTCGGTTCTGGTTTCTTATTGAACACCATGGGTATACCTGTTGATTCACCGATGCGAGTACCGGCAGAGCAGTTTACGTCCATAAGGGCGTTTGGTGCTCCAGCAATTGTATTAGCTTTGGCTGCACAAGGAACTTTCCGTGGCTTTAAGGATACTAAGACTCCTCTATATGCTATTGTTGCGGGAAACCTGCTAAATGCAGTACTTGATCTAATATTGATTTTCTTTTGTGGACTTGGTGTTAGTGGTGCTGCAATTGCGACGGTAATTTCCGAATATCTGACCGCCTTCATCCTACTGTGGAAGTTAAATGAAGAAGTAGTACTTGTTACTCCAAATATAGATGGTGAAAAAGTTGCTCAATATTTAAAATCAGGGGGGCTTTTAATGTCTAGAAGCTTTGCTGTACTTGTGACTATGACTCTATCTACATCAGTGGCAGCACGGGAAGGGTCTGTGCCAATGGCGGGTCACCAGATCTGCTTGGAAGTGTGGTTGGCTTTGTCGTTGCTAACGGATGCTTTAGCACTTGCAGGACAGGCGATTCTTGCTAGTAGTTACTCACAAAGGAACTACGGTGAAGCACGGAGAGTCATATACAGAGTTCTGCAGATTAGCTTAATAGCAGGATGTAGCTTGTCCTTTATCTTGTTCTTCGGGTTTGGAGATCTATCTTATTTGATCAGCACCGATTCAGAAGTTCTAAATATTGCAAAATCTGGTACCTTGTTTGTAGTTGCATCTCAGCCGGTAAACGCTGTAGCTTTTGTACTTGATGGGCTATATTATGGGGTTTCAGATTTCGGATACGCTTCATATTCTATGGTGGTAATCGGATTAGGAACCTGTGCGTTCTTTCTTCTTGCTGGTCCTAAATTTGGTCTTGCTGGAGTGTGGACCGGATTGTTTGTATTTATGACATTGCGAGTAGTGGCTGGAATCTGGAGGTTAGGAACAAAGAGAGGGCCATGGAAACTTGTTTACTCTGAAACTGATCAAGAAAACCGATGA

>HanMATE61
ATGGATCCAACCTCCACCCAACATGGTGAGCTCACCGAACCTATACTATCAAAACACCGGAACCCACCGGGCGAGGCGGTGAGTTCGGAGCTGGAGGAGATACTGTCCGACACGAGCTTAACCTCCTTCGGGCGGTTCCAAAAGGCGGCGGTTATCGAATTGTATAGTTTGTTTCGGCTAGCCGGTCCGGCGATCATCGTGTATTTGTTGAACAACGTGACTTCGATGTCTACACAAATTTTCTGTGGTCACCTCGGCAACCTTGAGTTGGCAGCAGCATCTCTCGGCAACAACGGTGTCCAACTTTTCGCTTATGGTGTCATGCTTGGGATGGGAAGTGCAGTGGAGACACTATGTGGACAAGCATATGGAGCTCATCAATATGAAATGCTTGGTGTTTATCTTCAAAGATCAACCATTCTTTTAATGGCCACAGCCATTCCTCTTATGTTTCTCTACATCTTTTCCAAACCGCTATTGCTTTTGATCGGCCAATCGCCAGAGATCGCAAGCGCGGCTTCACTTTTCATCTACGGCCTCATCCCACAAATCTTCGCCTACGCTGCCAACTTCCCAATACAAAAGTTCCTTCAAGCTCAAAGCATTGTGAACCCGAGCGCCTACATTGCAGCCGTGATGCTTGTGGTCCATGTTGTGTTGACGTGGCTCGCGTTGTACGTGTGGGGTTGGGGGTTATTTGGTGGCTCGCTCGTGTTGAGTTTGTCATGGTGGCTAATTGTGGTGGCACAGTTTGTGTATATAGTGAAGAGTGACAGGACTAAGGAGACGTGGGCTGGGTTCAGCATGCAAGCATTTTCGGGACTTTGGCCTTTTTTGAAATTATCATCGGCTTCTGCCGTTATGCTATGTTTGGAAACATGGTACTTTCAAATACTTATTTTGATTGCGGGTTTGCTTGAAAATCCTGAAATAGCGTTGGATTCACTGGCCGTGTGTGGGACAATACTCGGATGGGTGTTGATGATATCAATCGGGTTTAATGCCGCCGCGAGTGTTAGAGTTAGCAACGAACTAGGTGCGGGACATCCAAAATCAGCAGCGTTTGCTGTCGTAGTGGTGACTCTTAGCTCCTTCATGATATCCTTAATATGTGCTATCATTCTCTATGCTCTAAAACATGTCATAAGCTATGCTTTTACCGACGGGGAAACAGTCGCTAATGCAGTCGCAGAACTCACACCTTTGCTTTCAGTTTCCATCCTTCTTAATGGCATCCAACCTGTCCTTTCAGGAGTTGCGGTTGGATGTGGATGGCAAGCATTTGTTGCATATGTGAATGTTGGATGTTATTATGTGGTTGGAGTGCCACTTGGTTCTTTGTTGGCATTCAAGTTTAATTTTGGTGCTAAGGGAATATGGTCTGGTCTGGTCGGTGGTATGACCATGCAGACGCTTATTTTACTATGGGTTACTTTTCGAACGGATTGGAACAAAGAGGTGGAGAAAGCGAAAAATCGAGTTGATCAATGGCAGCAGAGGAAAAAGGAACCTTTGCTAACTAGTTGA

>HanMATE62
ATGGCAATAGATCCAATCTCCACCCAAGATGGTGAGTTGACACAACCACTGGTGGTGCCACCCCCGGGTGAACCGGTGAGCTCGGACCTGGAGAAGGTACTATCTGACACGAGCTTAACATCGTTTGGGCGACTCAAGAAAGCTATCCCCATGGAACTGTATAGTTTGTTCCGCCTAGCGGCTCCAGTGATCATAGTGTACGTGTTGAACAACGTGACATCTATGTCGACCCAAATATTCTGCGGCCACCTCGGTAATCTTGAACTGGCCGCAGCGTCCCTCGGCAACAATGGTGTCCAACTCTTCGCCTTTGGTGTTATGCTTGGGATGGGAAGTGCAGTGGAGACACTATGTGGGCAAGCATATGGAGCCCATCAATATGAAATGCTTGGTGTTTATCTCCAAAGATCAACCATCCTTTTAATGGCTACCGCCATCCCTCTTATGTTCCTCTACATTTTCTCAAAAACACTTTTGATTTTGATCGGCCAATCTCAAGAGATCGCGGTGGCTGCTTCTCTCTTCATCTACGGCCTCATCCCACAAATCTTCGCCTACGCGGCCAACTTCCCAATACAAAAGTTCCTTCAAGCTCAAAGCGTTGTGAACCCGAGCGCCTACATTGCTACCGTGATGCTAGTGGTCCATGTTGTGTTAACATGGCTCGCGTTGTACGTATGGGGATGGGGCTTATTGGGTGGCTCACTTGTGTTGAGTTTTTCATGGTGGGTAATTGTGGGAGCACAGTTTTTGTATATTGTGAAGAGTGACCGGTTTAAGGAGACATGGACCGGGTTCAGCATTCAGGCGTTTTCGGGGCTTTGGGATTTCTTTAAGTTATCGATTTCATCTGCTGTTATGTTGTGTTTGGAGGTGTGGTACTTTCAAGTATTGATCTTGATCACAGGTCTACTCAAGAATCCTGAAATAGCATTGGATTCAATGGCTGTGTGCTCTACGATACTTGGATGGGTTATGATGATTTCAATGGGGTTTAATGCTGCCGTGAGTGTGAGAGTTAGTAACGAGCTAGGTGCTGGACATCCAAAATCAGCCGCATTTGCTGTAGCAGTTGTGACTCTCAGCTCGTTCGTGATTTGTTTGATATGTGTTGTTATTATTTTAGCTCTACGGCACGTCATAAGTTATGCTTTTACCGACGGTGAGACTGTCGCAAATGCAGTTTCAGAACTTACACCTCTGCTTGCAATTTCCATCCTCCTTAATGGCATCCAACCTGTCCTTTCAGGCGTTGCTGTTGGATGTGGATGGCAAGCATTTGTTGCTTATGTGAACATTGGATGTTATTATGTGGTTGGGGTGCCACTTGGTTCTTTGTTGGCCTTCAAGTTTGACCTTGGTGCTAAGGGAATATGGTCGGGAATGATTGGGGGTGTGACAATGCAAACGCTTATTTTACTATGGGTTACTTTCCGAACCGATTGGAATGTCGAGGTGGAGAAAGCAAGGAATCGAGTGAATAAATGGAAACACAAGAAAGATGAACATTTTATAAACTAG

>HanMATE63
ATGGATGATGGGATGCAGGCAAGGCTTCTTCCACGTGAAGAGGAGGAAGGTGAGTTAACACAAAGGATATGGGACGAATCCAAAAGGATTTGGAGGGTAGCATTGCCTGGCATCATATCAAGGGTTTCTACATTCGGAACTATTGTTGTCACCCAGTCATTTATTGGGCATATCAACGACATAGATCTTGCTGGATACGCACTGGTTCAAACACTTAGCGTCCGATTTATTAACGGAATACTTTTTGGAGTTATGGCATTGGCGAAGCATAGTGGGGGCGGGAGGGGGCGGCCGACCCCCCGAACTTTTCGCTCAGTAGTGGAGAATATTGTCCGGGTGGCCAATGAATTAGGGAGAGGAAATGCGAAAGCAGTAAGGTTTTCTATACAAGTCTTGTTGGGGACTTCCATCGCAATTGGGGTGTTCTTCTTTGTTCTTTGTTTGTTGTTTGGCAAAAAACTGGCATATTTGTTCACGGATGATGAAAGAGTTGCAGACACCGTATTGGATCTTTATTTGCTTCTATCCTTTTCGGTCCTGCTAAATTTTAGGGTGGCAATTGGAGGAGGTATGCAGGGAGCTGTTGCAATCGTTAACCTCGTTTGCTATTACTTGATCGGTATCCCATTAGGAGCTTTGCTCGGATATACAACATCTCTTCAAGTTAAGGGTATATGGATCGGAATGATAGGTGGTGTTGTAACGCAGACTATTAGCCTTGCATATATGAATTGGAGAACAAATTGGGATGATGAGGTTAAGAAGGCATCCGAATGTCTCGGAAGATTTTACTTAAACTCAGATGAAAATTCTGACCAAATTTCTAATTAG

>HanMATE64
ATGATATGGAGGGTTGCAATGCCAAGCATCATTTCAAGGGTCTCTGCATTCGGTACTATCGTTGTCACCCAGTCATTTATTGGCCATGTCAGTGAGATAGATCTTGCCGGCTATGCACTTGTTCAAACACTTAGCGTCCGATTTATCATGGGAATACTTTTAGGAATGTCTAGTGCAACCGAAACCCTTTGTGGACAATCATTTGGAGCCGGGCAACACCACATGATGGGCATTCACTTGCAACGATCATGGATCGTTGACTTGATTACCTTGACCCTTTTGCTTCCGATCTTGATCTTTGGTACCCAAATCTTCAAGCTCGTGGGTGAGGATGAATCGATAGCAAACAGTGGTGGATACATATCTTTTTGGTTCATCCCTTTTGTGTATAACTATGTTTTTAGCCTGACTATACAAATGTATCTGCAAGCACAGTTAAAGAACATGATTATTGCCTGGCTCTCGTCTTTTCAATTCGTCATCCATATACTTTTGTCAGTACTTTTTGTGTATAAGCTGAACATGGGAGTCTCGGGTGGCATGATTGCACTCTCGATGTCTTCGTGGTTTCTTGTGATCGGAGAATTTATATACATTTTTGGAGGATGGTGTCCAGATTCTTGGAAAGGATTCACAATTGCTGCTTTTAAGGATCTTGTTCCTGTCATAAAGCTCTCAATATCCTCTGGTATAATGCTCTGCTTGGAGCTATGGTACTATGCTGTTCTGGTCTTACTTGCTGGATACATGCCAAACGCTGAGGTCGCAATATCGGCATTCTCCATTTGCCTGAACATTAACTCATGGGAGTTCATGATAAGTCTTGGTTTCTATGGTGCCGGATGTGTCCGGGTGGCAAATGAGATAGGGCGAGGAAACGCGAAAGCAGTGAAGTTTTCTATAAAAGTGTTGTTGGTGACATCGGGCGTGATAGGCGCCATCTTCTTTGTTCTCTGTCTGGTGTTCCGGAAAAACATTGCACACATGTTTACAAATGATGAAAGAGTTGCAGATACAGTATCAGATCTTTCGCTTCTTCTATCTTTTTCAGTTCTGCTGAACGGCATTTATCCTGTACTCTCAGGGGTGGCAATTGGAGCAGGGATGCAGGCAACTGTAGCCATCGTTAACCTCGTTTGCTTTTACGTGATCGGTCTTCCATTGGGAGCATTTCTAGGATATTTCACGTCTCTTGACGTTAAGGGTATATGGATTGGAATGATAGGAGGTATTCTATCGCAAACCATTACGCTTATATATATGACTTGGAGAACAAACTGGGATGATGAGGTCAAGAAGGCAACAGAACGGCTCACACGATTTTACTTGAAATCAAATGAATAA

>HanMATE65
ATGATTACACAAAATCCAAAAGTCGCAATTGGGCATCTTGAAAAAAAAAGGGAGAGTGAGAGTGCAAAGGCCATAGTCCGCAGGCATCTTGTTTCCACAACTAGTAAGATGGATGATGGGATTGAGACAAGGCTTCTTCAAAATGAAGAACCAGATGAAGGGGACCTAAAACAAAGGATATGGTCCGAATCGAAAAAGACTTGGAGGGTTGCATTACCAAGCATCATAGCAAGGGTTTCTTCATTCGGAACTATTGTTATCACCCAGTCATTTATTGGCCATGTCAGCGACTTAGATCTCGCTGGCTACGCACTTGTTCAAACACTTAGCGTCCGATTTATCAACGGAATACTTTTGGGAATGTCAAGTGCAACCGAAACCCTTTGCGGGCAATCATTTGGAGCCGGCCAAGACCACATGATGGGCATTCACTTGCAACGATCATGGATCATTGACTTGATTACCTTGACCATTTTGCTCCCGATGTTGATCTTTGGTACCCAAATTTTCACACTCGTGGGTGAGGAAGAATCGATAGCAAACAGTGCTGGATACATATCACTATGGTTCATCCCTTATGCCTACACCTATGTTTTTAGCCTGACTATACAAATGTATCTGCAAGCACAGTTAAAAAACATGATTATTGCATGGCTTTCGGCTTTTCAATTCGCCATCCATATACTTTTGTCACTGCTTTTCGTGTATAAGTTGAATTTGGGGGTATCGGGTGCGATGCTTGCACTTGTGATGTCATCATGGTCTCTTGTTATTGGGGAATTTATATACATTTTTGGAGGATGGTGTCCAAATTCTTGGAAAGGGTTCACTTTTGCTGCGTTTAAGGATCTGATGCCTCTCGTGAAGCTCTCAATATCCTCGGGTGTGATGATCTGCTTGGAGCTATGGTACAATGCTGTTCTGGTCTTACTTGCTGGATACATGGCAAACGCAGAGGTCGCTATATCTGCCTTCTCCATTTGCCTGAACATTAACTTGTGGGAGTTTATGATAAGCCTTGGTTTCTTAGGTTCTGCATGTGTTCGGGTGGCGAATGAGTTAGGGCGAGGGAACGCAAAAGCAGCAAAGTTTTCTATAAAAGTGGTGTTGGGGACTTCGACTGTGATAGGCGTGTTCTTCTTTGTTCTCTGTTTGGTGTTCCGGGAAAACCTTGCATACTTGTTTACAAATGATGAAAGAGTTGCAGATACGATATCAGATCTTTCTTTACTTCTCTCTTTTTCGGTTCTGTTGAACAGCGTTTATCCCGTACTCTCGGGGGTGGCAATTGGAGCAGGTATGCAAACAACTGTTGCCGTCGTTAACCTCATTTGCTTTTACTTGATTGGTGTTCCATTGGGAGCTTTGCTTGGATATTTAACGTCTCTTGAAGTTAAGGGTATATGGATTGGAATGATAGGAGGGGTTCTAGCTCAAACTATTACGCTTATATATATGATTTGGAGAACAAACTGGGATGATGAGGTAAAGAAGGCTTCAGAACGTCTCAAGCGATATTACGTGAAGTCAGATGCAAATTCTTAG

>HanMATE66
ATGGATGATGGGATTGAGACAACGCTTCTTCGAAATGAAGAAAAAGAGGAAGGGGACCTAAAACAAAGGATATGGTCCGAATCGAAAAAGACTTGGAGGGTTGCATTACCAGGAGTCATAGCAAGGGTTTCTTCATTCGGAACTGTTGTTGTCACCCAGTCATTTATTGGCCATGTCAGTGACTTAGATCTCGCTGGCTACGCACTTGTTCAAACACTTAGCATCCGATTTATCAACGGAATACTTTTGGGAATGTCAAGTGCAACCGAAACCCTTTGCGGGCAATCATTTGGAGCCGGCCAAGACCACATGATGGGCATTCACTTGCAACGATCATGGATCGTTGACTTCATTACCTTGACCATTTTTCTCCCGGTCTTGATCTTCGGTACCCAAATTTTCAAACTCGTGGGTGAGGAAGAATCAATAGCAAACAGTGGTGGATACATATCACTATGGTTCATCCCTCAAGCCTATACCTATGTTTTTAGCCTGACTATACAAATGTATCTGCAAGCACAGTTAAAAAACATGATTGTTGCATGGCTTTCGGTTTTTCAATTCGCCATCCACATACTCTTGTCACTGCTTTTCGTGTATAAGTTGAATTTGGGGGTCTCGGGTGCAATGCTTGCACTCGTGATGTCATCATGGTCTCTTGTTATTGGGGAATTCATATATATTTTTGGAGGATGGTGTCCAAATTCTTGGAAAGGGTTCACTTTTGCTGCCTTTAAGGATCTGATGCCTCTTGTGAAGCTCTCAGTATCCTCTGGTGTGATGCTCTGCTTGGAGCTATGGTACAATGCTGTTCTGGTTTTACTTGCTGGATACATGGCAAACGCAGAGGTCGCTATATCTGCCTTCTCCATTTGCCTGAACATTAGCGTGTGGGAGTTTATGATAATCCTTGGTTTCTTAGGTGCCGCATGTGTCCGGGTGGCAAATGAGTTAGGGCGAGGAAATGCGAAAGCAGTGAAATTTTCTATAAAAGTGGTGTTGGGGACTTCGACTGTGATAGGCGTGTTCTTCTTTGTTCTCTGTTTGGTGTTCCGGAAAAGCCTTGCGTACTTGTTTACGAATGATGAAAGAGTTGCGGATACGATATCAGATCTTTCTTTGCTTCTCTCTTTTTCGGTTCTGTTGAACAGTGTTTACCCCGTACTCTCAGGGGTAGCAATTGGAGCAGGTATGCAAACAACTGTAGCAATCGTTAACCTCGTTTGCTTTTACTTCATCGGTGTTCCATTGGGAGCTTTGCTCGGATATTTAACGTCTCTTGAAGTTAAGGGTATATGGATTGGAATGATGGGAGGTGTTCTAGCTCAAACTATTACGCTTATATATCTGATTTGGAGAACGAACTGGGATGATGAGGTAAAGACGGCTTCAGAACGTCTCAAGCGATATTACGTGAAGTCGGATGAAAATTCTTAG

>HanMATE67
ATGGTGGTTGCTGGTGCATTGAGTTGTGGAATTGGTGGTGTTATAAGTGAAAATAAGGCAATTAGAAAGAATCTGGTTACCCAATTGCCAATACAAAAGGTTGTTCTAAGAAATGGAATTCAAAATAGGAGATTGAGATTCAATAATGTAATTAGGGGTTGTGGGTTGATTAGTGATCAAGAGGCTTTGGATTATGATCTGGGTGCTTCAAATTTGGAAGAAAGGTTAGCCGAAACACGCGATAGGGTCGTAAATGGTTCGGTTGATGATCAAATTGAATCTTTGGGAACTTCGAACGATGTTAAACGGTCTCCTAGTGTGCAAACCGAGCTTGTATTGCTTGCATTACCAGCCATTGCAGGCCAAGCTATTGAACCTTTGGCACAACTTATGGAAACGGCTTATATCGGTAGACTAGGTGCGTTGGAGTTGGCTTCAGCCGGTGTGTCGATATCAATTTTCAATATAGTATCGAAGGTGTTCAATATTCCCCTGCTTAGTGTTGCAACTTCATTTGTGGCTGAAGACATAGCTAAGCATGCAAAAAGTGATTCGGATTCAGAAGAAAGAAGGCAATTACCTTCAGTCTCTACCGCACTGGTATTATCTGTCGGGATTGGTATACTTGAAGCGACGGCGTTGTACTTTGGAGCCGGAACCTTTCTCAATCTAATGGGAATATCATCGGCTTCTTCGATGCGCGTTCCCGCTCAACGGTTTCTTCAACTTAGAGCGATTGGTGCTCCTGCTGTTGTACTTTCGTTGGCTATTCAAGGTGTCTTCCGTGGATTCAAGGATACAAAGACGCCTGTATTTTGTCTAGGAATAGGAAATTTGGCTGCGGTATTCTTTTTTCCCGTTCTCATGTACGTTTTCGGATTGGGTGTCACCGGTGCTGCCATCTCCACCATCGCATCACAATATATCGTGACATTTGCAATGATATGGTACCTTAATAAGAAGACCGTGCTGAAACTACCGGAAATGAAGGATTTACATTTTGGAGGTTACCTGAAATCCGGCGGTTTTCTGCTAGGGAGAACTCTAGCGGCTGTTGCAACCGTAACATTGAGTACGTCAATGGCCGCACGCCAAGGACCAATATCCATGGCTGCACATCAAATATGCTTGCAAGTATGGTTATCTTCGTCTCTACTTGCAGACGCGCAAGCGTCTGCGGGTCAGGCTCTGATCGCAAGTTCGTTCTCAAAACGAAACTACAGCAGAGTTAAAGAGATCATGTTTTATGCTTTAAAGACTGGATTAATAACCGGGGTTAGCTTAGCTGTCGTATTGGGATTGTCGTTTGGTACTTTAGCCACGTTGTTCACCAACGATGCACAAGTTCTAGCCATTGCTAGATCTGGTGTACTGTTCGTTAGTGCAAGTCAACCAATTACCGCTCTTGCTTATATTTACGACGGCCTTCATTATGGAGTTTCAGATTTCAAATTTGCAGCATGCTCCATGATGTTGGTGGGAGCAATGTCGTCTGCGTTTCTACTCTATGCTCCTTCGGTTTTCGGTCTTGCGGGTGTCTGGGCTGGCTTAACATTATTCATGGGGATGCGTGCTGCGGCAGGATATATGAGGTTAGCTGAAAAGAACGGCCCATGGGGGTTCTTGCAAGAGATCCCTGAAACCGAGATTGAAACTTGTTGA

>HanMATE68
ATGCAAAGCATGTTGTTGGCTATGCTCATTAGCTCAAGTGTTGCTTTATGTATACACATTCCTCTTTGTTGGGTTCTAGTATATAAAACAGGATTAAAAAACATTGGAGCAGCCATATCAATGGATATTGCAATGTGGTTGAATGTTACTTTTCTGTTTTTTTACATGAAATATTCGCCATCGTGTGAAAAAACCCGTGCTCCTATATCGCTTGAGGCGTTGCATGGGATGAAACAGTTCTTTAGCTATGCTATCCCGTCAGCTGTCATGATCTGTCTTGAATGGTGGTCATATGAGTTTCTAATATTGTTGTCTGGTCTTCTGCCTAATCCGGAGCTTGAAACTTCAGTACTCTCTATATGCCTCAACACTATTGCTACACTTTATGCCATAGCTTATGGATTTGGGGCTGGCATCAGCACTAGAGTCTCGAACGAACTAGGAGCTGGAAACCCACAAAGTGCTCGTGTGGCTGTCCACGTTGTCCTTCTTATTGCGATTGTCGAGACAAGTATAGTTAGCACAAGTGTGTTTGTCAGCCGACATGTTTTCGGTTACATTTTCACTAATGAGAAGGAAGTTGTCGATTATGTCACAAAGATGGCACCTCTTCTCTGCCTAAACATTTTGATGGATAGTCTACAAGGAACCCTTTCAGGTGTTGCGAGAGGCGTTGGATGGCAACATTTAGGGGCTTACATTAATCTTGCAGCATTCTATCTTGCTGGAATCCCGATCGCTGCTATATTGGGGTTTTGCACCTCACTACGGGGGGTGGGTCTATGGATTGGGATACTCGTGGGCGCCTTTATACAACTTACCCTTCTTAGTACTGTAGCGATTTGTACAAATTATGAAAAACAGGCGGTGAAGGTGAGGGAAAGGTTATTCGAGGAAGAATCATTGTTGGAGGGATTAAGTGTACCCATAAGTAACATAGAAAGCACTAGTTTACTTAGTTAA

>HanMATE69
ATGGTGTTGTCGGAGCTAAAGGCGCAGCAAGCGATTGCATTCCCGCTGGTGGTAATGAACTTGACATGGTTCGCTAAGATAGCCATAACCACTTTGTTTCTTGGTCGGCTTGGAGAGCTAGAGCTGGCCAGTGGGACGCTTGGGTTCATGTTCGCAAACGTCACCAGTTTCTCCATCTTGAACGGTCTATGCGGTGCCATGGAGCCAATCTGTGGTCAAGCTTACGGAGCCAACAACTTGAAGCTACTCCACAAGACTCTTGTCATGATGGTTTCTTTGCTCCTGTTCGTATCGCTCTTTTCTTGCTTCTTGTGGCTAAATGTTGATAAGATCTTGATTTCTTTTGGCCAGCAACGAGACATTTCTGTTGAAGCAAAGAAGTACTTGTTTTATCTCCTTCCTGATTTGATCATCACCTCATTCTTGTGTCCTCTCAAATCCTACTTGAGTTCACAAAGCATAACACTTCCCATCATGTTCACCTCAGCTCTTGCGGTGCTTCTCCATGTACCGCTTAACATTTACCTCTCTAAAACTAGAGGTTTCCAGGGGGTTTCAATGGCCATCTGGATCACCGATCTTGTAGTGGTTCTTTTGCTAGCGCTCTATGTGGCCGTCGCGGAGTTCAGAAAGGGTGGAACATGGAAAGAAGGTGGCTGGTTCGACCATGGGCTCCAAGATTGGGTTCGGTTACTGAAACTTTGTGGTCCGTGCTGCCTTACTACATGCCTCGAGTGGTGGTGCTATGAAATCTTGGTCTTGCTAACCGGGAAGCTCCCCAATGCTAAACAAGCTGTTAGCATAATCGCGATTGTGCTCAACTTTGACTACTTGCTTTTCGGGGTAATGCTTTCCCTAGCCACATGTGCATCCATTCGTGTTTCGAACGAGCTAGGAGCAAACCAGGCGGGGCCCGCATACAGGGCGGCATATATTTCATTGGCAGTTGGGTCAGTTGCGGGTTTAAGCGGTGGTCTGGTGATGGTGTTGGCTAGAGGCACATGGGGTCATCTGTTTAGCCATGATAAGGGGATTTTGAGAGGCGCAAGGAATGCAATGTTGTGGATGGGTTTGTTGGAGGTGGTGAACTTCCCGCTGGCGGTGTGTGGCGGGATTGTAAGGGGAACAGCGAGGCCATGGCTGGGGATGTATGCAAATATTGGTGGATTCTACCTGCTGGCATTGCCTTTAGGTGTGGTTTTAGCTTTTAAGCTTCATATGGGACTCCCAGGACTGTTAATAGGTTTCCTAGCCGGTGTTTTGGGTTGTTTAACGTTGCTATTAGTCTTCATTTCTAGGATTAATTGGTCTGAAGAAGCCGATAAGGCACAAAGACTTGCTTCTGTTAAAGTTGAAGACATTGTCAAAGCTTGA

>HanMATE70
ATGGACTCTGAGAAGCAGCAGCCACTTCTCTCCTCCGGTGACACATGTCGGAATGACTACACAAATCTTAAACAGTTGCCGTTGACTTTAAACGGTGATGTTGAAATAAAGGGAGTTGGAGACTTTTGTAGGGAGTTTTATGTGGAGTTCAAAAGGCTGTGGTATTTAGCCGGACCGGTTATCTTCACCTCACTTTGCCAGTACACCATCGGCGCCACCACCCAACTCTTCGCCGGACAACTCGGAACCATCCAACTTGCCGCCACCTCCGTCGAGAATTCCATCATTGCCGGTTTCTCTTACTCCATCTTGTATGGGATGGGGGGTGCTCTAGAGACACTATGTGGCCAAGCTTACGGGCGCGGCAACATCGAAATGCTCGGAATCTACCTCCAAAGAGCATGGATCCTTCTCAACACCGCCGCCGCAGTCTTAATATTCACCTACATATTCGGGGTCTCAATCCTCCACCTACTCGGTCAAACAGCCACCATAGCTACCGCGGCGGGAAGTTTCGCCATACGGATGATACCGCAGTTATTCGCATATGCAACCGTCATTCCAATAATTAAATTCTTACAAGCACAAAGCATTATTTTGCCTATGGCGTTGATTGCGGTGGTGGCAGCCGTGACCCATGTGGTTTTGAGCTGGTTGTTCATGATGAAGCTCGGGTGGGGGCTTACCGGTGCAGCGATGGTTCTTGATGGCTCGTGGTGGTTCATAACATTGGCTCATTTCGCGTATGTTTTGATGGGTTGGTGTGGACCAGCTTGGTCTGGTTTTTCGTGGAAAGCTTTTAATAATCTCACGGGGTTTCTTCATGTTTCTTTTACCTCAGCGGTAATGTTTTGCTTGGGGACTTGGTATACAATGTCGTTGGTTCTCTTCGCTGGCTACTTCGAGAATCCAGAAATCTCGGTTGATGCATTATCTGTGTGTTTCAACATATTAGGATGGGTGGGCACAGTTTCTACAGGACTAAATGTAGCCGTAAGTGTAAGGGTGTCAAATGAGCTCGGATACGGAAGACCAAGAACCGCACAATTGGCAGTGATAGCCGTGGTCGTAACTTCACTACTAATTGGACTGCTTTCGACAACATTACTTCTAGTGTACAAGAAACAGTACCCAATATATTTTACTACCAGTCAAGAAGTAATACAACTCGTGGAAGAACTAACATTGTTGCTTGGAGGTAGTACTATTGTCACCAGTATGCAAAATGTGCTTTCGGGGGTGGCCATTGGAGCAGGTTGGCAGACCTCGGTTGCTTATTTGAATATTGTGTCGTATATCGGTCTTGGCATACCGTTGGGACTTTTGCTCGGGTTTAAATTCGATATGGGTGTCAAGGGAATATGGTACGGAATGGTTTCGGGAGCAAGTACGCAATGCTGTTTGTTGCTAATGATGGTTTGGAGAACAAACTGGAACAATGAGGTGAACTTTGCGGAAGACCGAATAAAACAATGGGGCGGTACTGATATTCGAGGGAAAGCGGATGACGAAGAAAGAACAAGTTAA

>HanMATE71
ATGAGGAGGTGGGGAGAGTTTGGTCATGAGGTGAAGCGAGTTAGTGTAATCGCGGCACCGATGATGGTGGTGGCGGTGGCACAGTATTTGATGCAAATGGTGGTGGTAGTGATGGTGGGGCATATTGATGAACTATCTCTGTCTAGCGTCGCCATAGCTACCTCTCTCACCAATGTCACTGGTTTCAGCCTTCTTTCAGGGCTTGTGGGAGGACTAGAGACCCTTTGTGGCCAAGCTTACGGAGCCAAACAATACAACAAAATTGGTATATATACTTGCAGTGCCATAATTTCACTGCTAATAGTATGCATCCCAGTCTGCATCTCCTGGCTTTTCCTGGACACATTTTTAATTCTAATAGGCCAGGACACTTTGATCGCACTTGAAGCCCGAAAATACTCGATCTACCTCATTCCAGCCTTGTTTGGAGGTGCGATCGTTAAGCCTCTAGTGAGATTGCTTCAATCCCAAAGCTTGACTTTGCCATTGCTCGTGAGCTCTATGCTTGTTTTATGTCTCCATGTCCCCCTTTGTTGGGCTTTTGTGTTCAAGCTGAAGATGGGAAGCATTGGTGCTGCGGTTGCATTTAGTTTGTCAAACTTGATTTATCTTGTCTTAATTGTCTTTTATGTCAGTTTCTCGTCATCGTGTGAAAATACGCGTGTGACTATCTCCTCAGACGCGCTCATTGGTGTCAAAGAATTCTTTAGGCTTGCTATTCCATCAGCTGTAATGGTTTGTCTCAAATGGTGGTCAATTGAAGTGCTTGTCTTAATCTCAGGCTTGTTACCAAATCCAAAGCTTGAAACATCGGTTATTACGATATGCCTAACAATCACGTCATTACATTTCACCATACCATATGGATTTGGAGCTGCCGCAAGCACTCGAGTTTCAAACGAGTTAGGTGCTGGGAACCCACAAGCAGCTCGGCTAGCAGTCTCCACCGTGATGTTTTTAACCATCATTGAAGCCATAATAGTTAGCATGACAGTATTCAGTTGCCGTCATTTTCTTGGAAAGGCTTACAGCAATGAAAAGCATGTTGTGAGTTATGTTGCAGCAATGGGTCCTTATATATCCCTCTCGATCATTACAGATAGCCTACAGGGAACGATTTCTGGAATCGCTAGGGGAAGTGGGTGGCAACATATAGGAGCTTATGTAAATCTTGGAGCATTTTATTTGTTTGGGATCCCAGCAGCTGTTTTACTAGGGTTCCCTTTACATCTCAAAGCAAAGGGACTTTGGATTGGGATCGTGATTGGATCAGCTATTCAATCTACATGCTTGTCCCTGATAGTGGGACTCACTGACTGGCGAAAACAGGCAAACGAAGTGAAGGAACGAATGTCGAAAGTGACATTATACATAGACAAGGATGTAGACGTTATACAATGA

>HanMATE72
ATGTCGACATCACACCGCTTCTTCACCACCAACCCATCTTCCCACCACCACAAACACACCCAAATCATCAACACTAAAACCCTAATTCCACACACCTACTACCCCCACATTCAATTGCGTTATAATTATCCTTTTCCCAGAACAAATTTGTTCCGAAATCGGTTAATAACTGCTCATGTTAACCCATCAAAAGGACTCTCATACGAAGAAGATTACAAAAACGACGGTGGTTTTGCTACCGTTACATCTAGTAGTGACAGTGATGAAGATGAAAAGGATGTTGCGAGTAAGATGACGGTTGTTCAACAGGATTTGGCGGGAAATGAGAGTTTATGGGAGCAATTGGTGGAGATTTTGAAGTTTTCTGGGCCAGCTGCAGGGTTGTGGTTGGGTGGACCGTTGATGAGTTTGATTGATACTGCTGTTATTGGTCAGTCGAGCTCGGTTGAATTGGCTGCGTTAGGGCCGAGTACGGTGCTATGTGATTATATGAGTTATGTGTTTATGTTTCTGTCTGTGGCTACCTCAAATTTGGTGGCTACTTCACTTGCTAAGCAGGATAAGTCTGAGGTGCAGCATCAGATATCAACTTTGCTTTTTGTGGGTTTGACATGCGGTGTAATGATGTTTTTGTTTACAAGGTTCTGGGGAGAATGGGCCCTGAGCGCCTTTTCTGGAGCTAAGGATGCACATATGTTATCAGCAGCAAACACATACATCCAGATTCGAGGCTTGGCATGGCCCGCAATTCTTGTTGGATGGGTTGCTCAAAGCGCAAGTCTTGGAATGAAGGATTCATGGGGACCTTTGAAGGCTTTGGCAGTCGCAAGTGTTATCAACGGCGTCGGAGATGTGGTCCTCTGCTTATTCTTTAACTACGGCATTGCGGGAGCAGCATGGGCAACAATGGCATCTCAGGTTGTTGCAGGATTTATGATGATTGAATCTTTGAAAGATAAAGGGTATAATGGTTACGCCATTGCTGTTCCGTCAGCTAATGAACTTCTACAAATATTCCAGCTTGCTGCTCCCGTATTTATGATGATGATGTCAAAGGTGTCATTCTATTCGCTACTTATATACTTTGCTACATCAATGGGCACACAAACCGTTGCTGCTCATCAGGTCCTTATCCAAATATACTCTATGTTCACCGTAGGGGGTGAGCCCCTTTCTCAAACTGCACAATCATTTATGCCGGAGCTTATATACGGTGCCAAACGAAGTCTATCAAAGGCAAGAATGTTGTTGAAGTCACTGGTTATAATTGGTGCATCTTGCGGTTTAATACTCGGTGTTGCCGGTACAATTGTTCCTTGGTTATCTCCTAAAGTATTTTCACCTGATCCTCATGTCATAAAGAAGATGCACACAGTTTTACTACCATACTTCATTGCTTTATCCGTGACAGCATGTACCCATAGCCTTGAAGGAACATTGTTGGCTGGGCGTGATTTGAGATTTATTAGTGTATCAATGACCACAGTCTTTACTTTGGGTGGCCTTCTCCTCTTGTTATTTAGCAATTTGGGATTTGGTTTGCCTGGCTGCTGGTGGACGTTAGCGTTGTTCCAATGGTCTAGGTTCACTATTGCTCTACTACGTCTCATCTCGCCAAATGGCATCCTTTACTCCGAGGACATGACTCGTTATGAACTCGGGAAAGCTAGCACAGCCTAA

>HanMATE73
ATGCAGCACAAACATTCTTGGTGGGCAGTTATGGTAGCAATCGGATTCAATGCAGCTGTCAGTGTAAGGGTGTCCAATGAACTAGGAGCAGCCCATCCAAGAACCGCGAAATTCTCTGTGGTGGTGGTGGTGATCTTCCTCATTTATCGTCGGTCCATATTTGCCAACAATTTAGAAGTTCAACAAGCAGTTTACGCTCTTACTCCATTGCTAGCAGTCTGCCTCATCATTAACAATATTCAACCCGCACTTTCTGGGGTGGCAATCGGGGCGGGATGGCAAGCTGCGATTGCTTATATAAATATTGCATGCTACTACATTTTTGGTGTTCCTTTGGGACTAAGTTTGGGATTTGCACTAAATTGGGGTGTGAAGGGTATATGGATGGGCATGTTAACAGGAACAGTGGTGCAAACCATTATCTTGATTTGGATTTGTGTTAGAACCAACTGGGAGAAAGAGGCATCTATGGCTGAAGAGAGAATTAGAAAATGGTCAGGTCAAAAGAGGATTGTGGAAGAGCAATAA

>HanMATE74
ATGCAGCACAAACATTCTTGGTGGGCAGTTATGGTAGCAATCGGATTCAATGCAGCTGTCAGTGTAAGGGTGTCCAATGAACTAGGAGCAGCCCATCCAAGAACCGCGAAATTCTCTGTGGTGGTGGTGGTGATCTTCCTCATTTATCGTCGGTCCATATTTGCCAACAATTTAGAAGTTCAACAAGCAGTTTACGCTCTTACTCCATTGCTAGCAGTCTGCCTCATCATTAACAATATTCAACCCGCACTTTCTGGGGTGGCAATCGGGGCGGGATGGCAAGCTGCGATTGCTTATATAAATATTGCATGCTACTACATTTTTGGTGTTCCTTTG
