# Supplementary material for: Genome-wide bioinformatics analysis of the MATE gene family for abiotic stress tolerance in sunflower (Helianthus annuus L.)
Source: PLoS One. 2026 Apr 13;21(4):e0346769. doi: 10.1371/journal.pone.0346769 (PMC13075712; doi:10.1371/journal.pone.0346769)
Supplement: S1 File — S2. HanMATE gene sequences. S3. CDS sequences of HanMATE genes. S4. HanMATE genes’ GOE analysis results. S5. HanMATE genes’ CRE analysis results. S6. HanMATE gene and miRNA analysis results. S7. HanMATE proteins’ 3D structure and functional prediction results. (ZIP) [file pone.0346769.s001.zip › Supporting Information/S4.csv]

GO_acc	term_type	Term	queryitem	querytotal	bgitem	bgtotal	pvalue	FDR	entries
GO:0015893	Biological Process	drug transport	70	72	96	24372	1.70E-156	6.90E-155	// HanXRQChr13g0405841 // HanXRQChr05g0163251 // HanXRQChr15g0463211 // HanXRQChr16g0515961 // HanXRQChr05g0144441 // HanXRQChr17g0543471 // HanXRQChr10g0296121 // HanXRQChr10g0296141 // HanXRQChr05g0163211 // HanXRQChr01g0015751 // HanXRQChr09g0262581 // HanXRQChr01g0017451 // HanXRQChr17g0543631 // HanXRQChr11g0326031 // HanXRQChr08g0212991 // HanXRQChr05g0137111 // HanXRQChr13g0405621 // HanXR…
GO:0006855	Biological Process	drug transmembrane transport	70	72	95	24372	9.90E-157	6.90E-155	// HanXRQChr13g0405841 // HanXRQChr05g0163251 // HanXRQChr15g0463211 // HanXRQChr16g0515961 // HanXRQChr05g0144441 // HanXRQChr17g0543471 // HanXRQChr10g0296121 // HanXRQChr10g0296141 // HanXRQChr05g0163211 // HanXRQChr01g0015751 // HanXRQChr09g0262581 // HanXRQChr01g0017451 // HanXRQChr17g0543631 // HanXRQChr11g0326031 // HanXRQChr08g0212991 // HanXRQChr05g0137111 // HanXRQChr13g0405621 // HanXR…
GO:0042493	Biological Process	response to drug	70	72	97	24372	2.90E-156	8.00E-155	// HanXRQChr13g0405841 // HanXRQChr05g0163251 // HanXRQChr15g0463211 // HanXRQChr16g0515961 // HanXRQChr05g0144441 // HanXRQChr17g0543471 // HanXRQChr10g0296121 // HanXRQChr10g0296141 // HanXRQChr05g0163211 // HanXRQChr01g0015751 // HanXRQChr09g0262581 // HanXRQChr01g0017451 // HanXRQChr17g0543631 // HanXRQChr11g0326031 // HanXRQChr08g0212991 // HanXRQChr05g0137111 // HanXRQChr13g0405621 // HanXR…
GO:0055085	Biological Process	transmembrane transport	71	72	1619	24372	7.00E-82	1.40E-80	// HanXRQChr12g0364121 // HanXRQChr13g0405841 // HanXRQChr05g0163251 // HanXRQChr15g0463211 // HanXRQChr16g0515961 // HanXRQChr05g0144441 // HanXRQChr17g0543471 // HanXRQChr10g0296121 // HanXRQChr10g0296141 // HanXRQChr05g0163211 // HanXRQChr01g0015751 // HanXRQChr09g0262581 // HanXRQChr01g0017451 // HanXRQChr17g0543631 // HanXRQChr11g0326031 // HanXRQChr08g0212991 // HanXRQChr05g0137111 // HanXR…
GO:0044765	Biological Process	single-organism transport	70	72	1705	24372	1.20E-77	1.90E-76	// HanXRQChr13g0405841 // HanXRQChr05g0163251 // HanXRQChr15g0463211 // HanXRQChr16g0515961 // HanXRQChr05g0144441 // HanXRQChr17g0543471 // HanXRQChr10g0296121 // HanXRQChr10g0296141 // HanXRQChr05g0163211 // HanXRQChr01g0015751 // HanXRQChr09g0262581 // HanXRQChr01g0017451 // HanXRQChr17g0543631 // HanXRQChr11g0326031 // HanXRQChr08g0212991 // HanXRQChr05g0137111 // HanXRQChr13g0405621 // HanXR…
GO:1902578	Biological Process	single-organism localization	70	72	1751	24372	7.10E-77	9.60E-76	// HanXRQChr13g0405841 // HanXRQChr05g0163251 // HanXRQChr15g0463211 // HanXRQChr16g0515961 // HanXRQChr05g0144441 // HanXRQChr17g0543471 // HanXRQChr10g0296121 // HanXRQChr10g0296141 // HanXRQChr05g0163211 // HanXRQChr01g0015751 // HanXRQChr09g0262581 // HanXRQChr01g0017451 // HanXRQChr17g0543631 // HanXRQChr11g0326031 // HanXRQChr08g0212991 // HanXRQChr05g0137111 // HanXRQChr13g0405621 // HanXR…
GO:0042221	Biological Process	response to chemical	70	72	2125	24372	4.10E-71	4.80E-70	// HanXRQChr13g0405841 // HanXRQChr05g0163251 // HanXRQChr15g0463211 // HanXRQChr16g0515961 // HanXRQChr05g0144441 // HanXRQChr17g0543471 // HanXRQChr10g0296121 // HanXRQChr10g0296141 // HanXRQChr05g0163211 // HanXRQChr01g0015751 // HanXRQChr09g0262581 // HanXRQChr01g0017451 // HanXRQChr17g0543631 // HanXRQChr11g0326031 // HanXRQChr08g0212991 // HanXRQChr05g0137111 // HanXRQChr13g0405621 // HanXR…
GO:0006810	Biological Process	transport	71	72	3615	24372	1.60E-57	1.60E-56	// HanXRQChr12g0364121 // HanXRQChr13g0405841 // HanXRQChr05g0163251 // HanXRQChr15g0463211 // HanXRQChr16g0515961 // HanXRQChr05g0144441 // HanXRQChr17g0543471 // HanXRQChr10g0296121 // HanXRQChr10g0296141 // HanXRQChr05g0163211 // HanXRQChr01g0015751 // HanXRQChr09g0262581 // HanXRQChr01g0017451 // HanXRQChr17g0543631 // HanXRQChr11g0326031 // HanXRQChr08g0212991 // HanXRQChr05g0137111 // HanXR…
GO:0051234	Biological Process	establishment of localization	71	72	3681	24372	5.70E-57	5.10E-56	// HanXRQChr12g0364121 // HanXRQChr13g0405841 // HanXRQChr05g0163251 // HanXRQChr15g0463211 // HanXRQChr16g0515961 // HanXRQChr05g0144441 // HanXRQChr17g0543471 // HanXRQChr10g0296121 // HanXRQChr10g0296141 // HanXRQChr05g0163211 // HanXRQChr01g0015751 // HanXRQChr09g0262581 // HanXRQChr01g0017451 // HanXRQChr17g0543631 // HanXRQChr11g0326031 // HanXRQChr08g0212991 // HanXRQChr05g0137111 // HanXR…
GO:0051179	Biological Process	localization	71	72	3812	24372	6.60E-56	5.40E-55	// HanXRQChr12g0364121 // HanXRQChr13g0405841 // HanXRQChr05g0163251 // HanXRQChr15g0463211 // HanXRQChr16g0515961 // HanXRQChr05g0144441 // HanXRQChr17g0543471 // HanXRQChr10g0296121 // HanXRQChr10g0296141 // HanXRQChr05g0163211 // HanXRQChr01g0015751 // HanXRQChr09g0262581 // HanXRQChr01g0017451 // HanXRQChr17g0543631 // HanXRQChr11g0326031 // HanXRQChr08g0212991 // HanXRQChr05g0137111 // HanXR…
GO:0050896	Biological Process	response to stimulus	70	72	4469	24372	7.20E-49	5.40E-48	// HanXRQChr13g0405841 // HanXRQChr05g0163251 // HanXRQChr15g0463211 // HanXRQChr16g0515961 // HanXRQChr05g0144441 // HanXRQChr17g0543471 // HanXRQChr10g0296121 // HanXRQChr10g0296141 // HanXRQChr05g0163211 // HanXRQChr01g0015751 // HanXRQChr09g0262581 // HanXRQChr01g0017451 // HanXRQChr17g0543631 // HanXRQChr11g0326031 // HanXRQChr08g0212991 // HanXRQChr05g0137111 // HanXRQChr13g0405621 // HanXR…
GO:0044699	Biological Process	single-organism process	70	72	10614	24372	5.10E-23	3.40E-22	// HanXRQChr13g0405841 // HanXRQChr05g0163251 // HanXRQChr15g0463211 // HanXRQChr16g0515961 // HanXRQChr05g0144441 // HanXRQChr17g0543471 // HanXRQChr10g0296121 // HanXRQChr10g0296141 // HanXRQChr05g0163211 // HanXRQChr01g0015751 // HanXRQChr09g0262581 // HanXRQChr01g0017451 // HanXRQChr17g0543631 // HanXRQChr11g0326031 // HanXRQChr08g0212991 // HanXRQChr05g0137111 // HanXRQChr13g0405621 // HanXR…
GO:0006842	Biological Process	tricarboxylic acid transport	5	72	5	24372	4.80E-11	2.80E-10	// HanXRQChr01g0015791 // HanXRQChr01g0015611 // HanXRQChr01g0015751 // HanXRQChr01g0015741 // HanXRQChr01g0015771
GO:0015746	Biological Process	citrate transport	5	72	5	24372	4.80E-11	2.80E-10	// HanXRQChr01g0015791 // HanXRQChr01g0015611 // HanXRQChr01g0015751 // HanXRQChr01g0015741 // HanXRQChr01g0015771
GO:0046942	Biological Process	carboxylic acid transport	5	72	156	24372	0.00011	0.00062	// HanXRQChr01g0015791 // HanXRQChr01g0015611 // HanXRQChr01g0015751 // HanXRQChr01g0015741 // HanXRQChr01g0015771
GO:0015711	Biological Process	organic anion transport	5	72	161	24372	0.00013	0.00067	// HanXRQChr01g0015791 // HanXRQChr01g0015611 // HanXRQChr01g0015751 // HanXRQChr01g0015741 // HanXRQChr01g0015771
GO:0006820	Biological Process	anion transport	5	72	365	24372	0.0047	0.023	// HanXRQChr01g0015791 // HanXRQChr01g0015611 // HanXRQChr01g0015751 // HanXRQChr01g0015741 // HanXRQChr01g0015771
GO:0065007	Biological Process	biological regulation	5	72	4602	24372	1	1	// HanXRQChr02g0046891 // HanXRQChr10g0277591 // HanXRQChr17g0533221 // HanXRQChr06g0164891 // HanXRQChr01g0015771
GO:0071702	Biological Process	organic substance transport	5	72	1668	24372	0.55	1	// HanXRQChr01g0015791 // HanXRQChr01g0015611 // HanXRQChr01g0015751 // HanXRQChr01g0015741 // HanXRQChr01g0015771
GO:0006811	Biological Process	ion transport	5	72	1270	24372	0.32	1	// HanXRQChr01g0015791 // HanXRQChr01g0015611 // HanXRQChr01g0015751 // HanXRQChr01g0015741 // HanXRQChr01g0015771
GO:0009987	Biological Process	cellular process	6	72	13625	24372	1	1	// HanXRQChr13g0405841 // HanXRQChr09g0260641 // HanXRQChr11g0326031 // HanXRQChr06g0164891 // HanXRQChr01g0015771 // HanXRQChr17g0533221
GO:0044763	Biological Process	single-organism cellular process	6	72	7072	24372	1	1	// HanXRQChr13g0405841 // HanXRQChr09g0260641 // HanXRQChr11g0326031 // HanXRQChr06g0164891 // HanXRQChr01g0015771 // HanXRQChr17g0533221
GO:0015238	Molecular Function	drug transmembrane transporter activity	70	72	93	24372	3.30E-157	1.20E-155	// HanXRQChr13g0405841 // HanXRQChr05g0163251 // HanXRQChr15g0463211 // HanXRQChr16g0515961 // HanXRQChr05g0144441 // HanXRQChr17g0543471 // HanXRQChr10g0296121 // HanXRQChr10g0296141 // HanXRQChr05g0163211 // HanXRQChr01g0015751 // HanXRQChr09g0262581 // HanXRQChr01g0017451 // HanXRQChr17g0543631 // HanXRQChr11g0326031 // HanXRQChr08g0212991 // HanXRQChr05g0137111 // HanXRQChr13g0405621 // HanXR…
GO:0090484	Molecular Function	drug transporter activity	70	72	94	24372	5.70E-157	1.20E-155	// HanXRQChr13g0405841 // HanXRQChr05g0163251 // HanXRQChr15g0463211 // HanXRQChr16g0515961 // HanXRQChr05g0144441 // HanXRQChr17g0543471 // HanXRQChr10g0296121 // HanXRQChr10g0296141 // HanXRQChr05g0163211 // HanXRQChr01g0015751 // HanXRQChr09g0262581 // HanXRQChr01g0017451 // HanXRQChr17g0543631 // HanXRQChr11g0326031 // HanXRQChr08g0212991 // HanXRQChr05g0137111 // HanXRQChr13g0405621 // HanXR…
GO:0015297	Molecular Function	antiporter activity	64	72	159	24372	1.50E-125	2.10E-124	// HanXRQChr13g0405841 // HanXRQChr05g0163251 // HanXRQChr15g0463211 // HanXRQChr16g0515961 // HanXRQChr05g0144441 // HanXRQChr17g0543471 // HanXRQChr10g0296121 // HanXRQChr05g0163211 // HanXRQChr01g0015751 // HanXRQChr09g0262581 // HanXRQChr01g0017451 // HanXRQChr17g0543631 // HanXRQChr11g0326031 // HanXRQChr05g0129561 // HanXRQChr05g0137111 // HanXRQChr13g0405621 // HanXRQChr09g0262561 // HanXR…
GO:0015291	Molecular Function	secondary active transmembrane transporter activity	64	72	282	24372	1.10E-111	1.10E-110	// HanXRQChr13g0405841 // HanXRQChr05g0163251 // HanXRQChr15g0463211 // HanXRQChr16g0515961 // HanXRQChr05g0144441 // HanXRQChr17g0543471 // HanXRQChr10g0296121 // HanXRQChr05g0163211 // HanXRQChr01g0015751 // HanXRQChr09g0262581 // HanXRQChr01g0017451 // HanXRQChr17g0543631 // HanXRQChr11g0326031 // HanXRQChr05g0129561 // HanXRQChr05g0137111 // HanXRQChr13g0405621 // HanXRQChr09g0262561 // HanXR…
GO:0022804	Molecular Function	active transmembrane transporter activity	64	72	654	24372	5.20E-90	4.30E-89	// HanXRQChr13g0405841 // HanXRQChr05g0163251 // HanXRQChr15g0463211 // HanXRQChr16g0515961 // HanXRQChr05g0144441 // HanXRQChr17g0543471 // HanXRQChr10g0296121 // HanXRQChr05g0163211 // HanXRQChr01g0015751 // HanXRQChr09g0262581 // HanXRQChr01g0017451 // HanXRQChr17g0543631 // HanXRQChr11g0326031 // HanXRQChr05g0129561 // HanXRQChr05g0137111 // HanXRQChr13g0405621 // HanXRQChr09g0262561 // HanXR…
GO:0022857	Molecular Function	transmembrane transporter activity	71	72	1405	24372	3.80E-86	2.60E-85	// HanXRQChr12g0364121 // HanXRQChr13g0405841 // HanXRQChr05g0163251 // HanXRQChr15g0463211 // HanXRQChr16g0515961 // HanXRQChr05g0144441 // HanXRQChr17g0543471 // HanXRQChr10g0296121 // HanXRQChr10g0296141 // HanXRQChr05g0163211 // HanXRQChr01g0015751 // HanXRQChr09g0262581 // HanXRQChr01g0017451 // HanXRQChr17g0543631 // HanXRQChr11g0326031 // HanXRQChr08g0212991 // HanXRQChr05g0137111 // HanXR…
GO:0005215	Molecular Function	transporter activity	71	72	1747	24372	1.40E-79	8.10E-79	// HanXRQChr12g0364121 // HanXRQChr13g0405841 // HanXRQChr05g0163251 // HanXRQChr15g0463211 // HanXRQChr16g0515961 // HanXRQChr05g0144441 // HanXRQChr17g0543471 // HanXRQChr10g0296121 // HanXRQChr10g0296141 // HanXRQChr05g0163211 // HanXRQChr01g0015751 // HanXRQChr09g0262581 // HanXRQChr01g0017451 // HanXRQChr17g0543631 // HanXRQChr11g0326031 // HanXRQChr08g0212991 // HanXRQChr05g0137111 // HanXR…
GO:0015137	Molecular Function	citrate transmembrane transporter activity	5	72	5	24372	4.80E-11	2.50E-10	// HanXRQChr01g0015791 // HanXRQChr01g0015611 // HanXRQChr01g0015751 // HanXRQChr01g0015741 // HanXRQChr01g0015771
GO:0008514	Molecular Function	organic anion transmembrane transporter activity	5	72	50	24372	6.00E-07	2.70E-06	// HanXRQChr01g0015791 // HanXRQChr01g0015611 // HanXRQChr01g0015751 // HanXRQChr01g0015741 // HanXRQChr01g0015771
GO:0008509	Molecular Function	anion transmembrane transporter activity	5	72	170	24372	0.00017	0.0007	// HanXRQChr01g0015791 // HanXRQChr01g0015611 // HanXRQChr01g0015751 // HanXRQChr01g0015741 // HanXRQChr01g0015771
GO:0015075	Molecular Function	ion transmembrane transporter activity	5	72	751	24372	0.072	0.27	// HanXRQChr01g0015791 // HanXRQChr01g0015611 // HanXRQChr01g0015751 // HanXRQChr01g0015741 // HanXRQChr01g0015771
GO:0022891	Molecular Function	substrate-specific transmembrane transporter activity	5	72	1120	24372	0.24	0.82	// HanXRQChr01g0015791 // HanXRQChr01g0015611 // HanXRQChr01g0015751 // HanXRQChr01g0015741 // HanXRQChr01g0015771
GO:0022892	Molecular Function	substrate-specific transporter activity	5	72	1241	24372	0.31	0.97	// HanXRQChr01g0015791 // HanXRQChr01g0015611 // HanXRQChr01g0015751 // HanXRQChr01g0015741 // HanXRQChr01g0015771
GO:0016021	Cellular Component	integral component of membrane	65	72	5834	24372	1.30E-32	2.80E-31	// HanXRQChr13g0405841 // HanXRQChr05g0163251 // HanXRQChr15g0463211 // HanXRQChr16g0515961 // HanXRQChr05g0144441 // HanXRQChr17g0543471 // HanXRQChr10g0296121 // HanXRQChr05g0163211 // HanXRQChr01g0015751 // HanXRQChr09g0262581 // HanXRQChr01g0017451 // HanXRQChr17g0543631 // HanXRQChr11g0326031 // HanXRQChr05g0129561 // HanXRQChr05g0137111 // HanXRQChr13g0405621 // HanXRQChr09g0262561 // HanXR…
GO:0031224	Cellular Component	intrinsic component of membrane	65	72	5952	24372	4.40E-32	4.80E-31	// HanXRQChr13g0405841 // HanXRQChr05g0163251 // HanXRQChr15g0463211 // HanXRQChr16g0515961 // HanXRQChr05g0144441 // HanXRQChr17g0543471 // HanXRQChr10g0296121 // HanXRQChr05g0163211 // HanXRQChr01g0015751 // HanXRQChr09g0262581 // HanXRQChr01g0017451 // HanXRQChr17g0543631 // HanXRQChr11g0326031 // HanXRQChr05g0129561 // HanXRQChr05g0137111 // HanXRQChr13g0405621 // HanXRQChr09g0262561 // HanXR…
GO:0044425	Cellular Component	membrane part	65	72	6407	24372	4.40E-30	3.20E-29	// HanXRQChr13g0405841 // HanXRQChr05g0163251 // HanXRQChr15g0463211 // HanXRQChr16g0515961 // HanXRQChr05g0144441 // HanXRQChr17g0543471 // HanXRQChr10g0296121 // HanXRQChr05g0163211 // HanXRQChr01g0015751 // HanXRQChr09g0262581 // HanXRQChr01g0017451 // HanXRQChr17g0543631 // HanXRQChr11g0326031 // HanXRQChr05g0129561 // HanXRQChr05g0137111 // HanXRQChr13g0405621 // HanXRQChr09g0262561 // HanXR…
GO:0016020	Cellular Component	membrane	72	72	9926	24372	9.50E-29	5.20E-28	// HanXRQChr12g0364121 // HanXRQChr13g0405841 // HanXRQChr05g0163251 // HanXRQChr15g0463211 // HanXRQChr16g0515961 // HanXRQChr05g0144441 // HanXRQChr17g0543471 // HanXRQChr10g0296121 // HanXRQChr10g0296141 // HanXRQChr05g0163211 // HanXRQChr01g0015751 // HanXRQChr09g0262581 // HanXRQChr01g0017451 // HanXRQChr17g0543631 // HanXRQChr11g0326031 // HanXRQChr08g0212991 // HanXRQChr05g0137111 // HanXR…
GO:0044464	Cellular Component	cell part	10	72	11578	24372	1	1	// HanXRQChr02g0046891 // HanXRQChr01g0015611 // HanXRQChr10g0277591 // HanXRQChr01g0015751 // HanXRQChr01g0015741 // HanXRQChr17g0543631 // HanXRQChr06g0164891 // HanXRQChr01g0015771 // HanXRQChr01g0015791 // HanXRQChr17g0533221
GO:0005886	Cellular Component	plasma membrane	7	72	1919	24372	0.34	1	// HanXRQChr01g0015611 // HanXRQChr01g0015751 // HanXRQChr01g0015741 // HanXRQChr06g0164891 // HanXRQChr01g0015771 // HanXRQChr01g0015791 // HanXRQChr17g0533221
GO:0071944	Cellular Component	cell periphery	7	72	2479	24372	0.61	1	// HanXRQChr01g0015611 // HanXRQChr01g0015751 // HanXRQChr01g0015741 // HanXRQChr06g0164891 // HanXRQChr01g0015771 // HanXRQChr01g0015791 // HanXRQChr17g0533221
GO:0005623	Cellular Component	cell	10	72	11687	24372	1	1	// HanXRQChr02g0046891 // HanXRQChr01g0015611 // HanXRQChr10g0277591 // HanXRQChr01g0015751 // HanXRQChr01g0015741 // HanXRQChr17g0543631 // HanXRQChr06g0164891 // HanXRQChr01g0015771 // HanXRQChr01g0015791 // HanXRQChr17g0533221
