# Supplementary material for: Genome-wide bioinformatics analysis of the MATE gene family for abiotic stress tolerance in sunflower (Helianthus annuus L.)
Source: PLoS One. 2026 Apr 13;21(4):e0346769. doi: 10.1371/journal.pone.0346769 (PMC13075712; doi:10.1371/journal.pone.0346769)
Supplement: S1 File — S2. HanMATE gene sequences. S3. CDS sequences of HanMATE genes. S4. HanMATE genes’ GOE analysis results. S5. HanMATE genes’ CRE analysis results. S6. HanMATE gene and miRNA analysis results. S7. HanMATE proteins’ 3D structure and functional prediction results. (ZIP) [file pone.0346769.s001.zip › Supporting Information/S5.txt]

HanMATE1	1059	1065	LRE
HanMATE1	1106	1112	Drought Inducibility
HanMATE1	849	856	Gibberellin Responsive
HanMATE1	1270	1279	Zein Metabolism
HanMATE1	340	346	MYBHv1 binding site
HanMATE2	352	359	Gibberellin Responsive
HanMATE2	436	442	Cis Regulatory Element
HanMATE2	640	649	Meristem Expression
HanMATE2	322	327	ABRE
HanMATE2	1121	1130	ABRE
HanMATE2	274	282	LRE
HanMATE2	1164	1170	MYBHv1 binding site
HanMATE2	863	870	LRE
HanMATE2	100	106	LRE
HanMATE2	770	776	LRE
HanMATE2	848	854	LRE
HanMATE2	1388	1394	LRE
HanMATE2	1529	1536	Endosperm Expression
HanMATE2	660	670	ATBP-1 Binding Site
HanMATE2	64	70	LRE
HanMATE2	975	981	LRE
HanMATE2	1082	1091	LRE
HanMATE2	146	152	Anaerobic Induction
HanMATE2	254	260	Anaerobic Induction
HanMATE2	808	814	Anaerobic Induction
HanMATE2	871	877	Anaerobic Induction
HanMATE2	1273	1279	Anaerobic Induction
HanMATE2	322	328	LRE
HanMATE3	35	41	Meristem Expression
HanMATE3	1713	1718	ABRE
HanMATE3	1226	1233	LRE
HanMATE3	1227	1233	LRE
HanMATE3	1326	1333	LRE
HanMATE3	1327	1333	LRE
HanMATE3	1639	1645	LRE
HanMATE3	1725	1731	LRE
HanMATE3	742	748	Auxin Responsive
HanMATE3	797	803	Auxin Responsive
HanMATE3	14	20	Anaerobic Induction
HanMATE3	1256	1262	Anaerobic Induction
HanMATE3	348	354	LRE
HanMATE3	405	411	LRE
HanMATE3	420	426	LRE
HanMATE3	566	572	LRE
HanMATE3	1454	1464	LRE
HanMATE3	1712	1718	LRE
HanMATE3	888	895	LRE
HanMATE3	1229	1236	LRE
HanMATE3	1277	1284	LRE
HanMATE3	1329	1336	LRE
HanMATE3	1381	1388	LRE
HanMATE3	1424	1431	LRE
HanMATE3	1506	1513	LRE
HanMATE3	1573	1580	LRE
HanMATE3	1641	1648	LRE
HanMATE3	819	825	LRE
HanMATE3	1164	1170	LRE
HanMATE3	1190	1196	LRE
HanMATE4	545	552	LRE
HanMATE4	564	571	LRE
HanMATE4	590	597	LRE
HanMATE4	665	672	LRE
HanMATE4	110	116	Drought Inducibility
HanMATE4	749	755	Meristem Expression
HanMATE4	565	575	LRE
HanMATE4	1543	1551	LRE
HanMATE4	937	944	LRE
HanMATE4	231	237	LRE
HanMATE4	436	442	LRE
HanMATE4	1503	1509	LRE
HanMATE4	1782	1788	LRE
HanMATE4	33	44	LRE
HanMATE4	1608	1615	Gibberellin Responsive
HanMATE4	621	627	Anoxic Inducibility
HanMATE4	1364	1370	Anoxic Inducibility
HanMATE4	1531	1540	LRE
HanMATE4	231	236	ABRE
HanMATE4	437	442	ABRE
HanMATE4	1639	1644	ABRE
HanMATE4	624	630	LRE
HanMATE4	1578	1585	Auxin Responsive
HanMATE4	225	231	LRE
HanMATE4	1638	1644	LRE
HanMATE5	1389	1395	LRE
HanMATE5	169	174	MeJARE
HanMATE5	1194	1199	MeJARE
HanMATE5	452	458	Anaerobic Induction
HanMATE5	828	834	Anaerobic Induction
HanMATE5	1087	1093	Anaerobic Induction
HanMATE5	1675	1681	Anaerobic Induction
HanMATE5	1389	1394	ABRE
HanMATE5	1384	1391	Endosperm Expression
HanMATE5	134	141	Gibberellin Responsive
HanMATE5	1442	1448	Meristem Expression
HanMATE5	946	953	Gibberellin Responsive
HanMATE5	1078	1085	LRE
HanMATE5	1373	1382	LRE
HanMATE5	1589	1595	LRE
HanMATE5	206	212	LRE
HanMATE5	398	404	LRE
HanMATE5	1606	1612	LRE
HanMATE5	445	454.5	LRE
HanMATE5	831	840.5	LRE
HanMATE5	1603	1609	Anoxic Inducibility
HanMATE5	925	931	Auxin Responsive
HanMATE5	1070	1079	Salycylic Acid Responsive
HanMATE5	7	13	LRE
HanMATE5	1017	1023	LRE
HanMATE5	1216	1224	LRE
HanMATE5	169	174	MeJARE
HanMATE5	1194	1199	MeJARE
HanMATE6	761	767	MYBHv1 binding site
HanMATE6	1766	1772	LRE
HanMATE6	1767	1772	ABRE
HanMATE6	119	125	Anaerobic Induction
HanMATE6	148	154	Anaerobic Induction
HanMATE6	984	990	Anaerobic Induction
HanMATE6	1103	1109	Anaerobic Induction
HanMATE6	1584	1590	Cis Regulatory Element
HanMATE6	1182	1191	LRE
HanMATE6	56	62	LRE
HanMATE6	454	460	LRE
HanMATE6	415	421	Auxin Responsive
HanMATE6	48	54	LRE
HanMATE6	1083	1089	LRE
HanMATE6	582	589	LRE
HanMATE6	1173	1182	Stress and Defense Responsive
HanMATE6	357	364	Endosperm Expression
HanMATE6	491	497	LRE
HanMATE7	1790	1796	Meristem Expression
HanMATE7	537	543	Drought Inducibility
HanMATE7	928	934	Drought Inducibility
HanMATE7	944	950	Drought Inducibility
HanMATE7	1515	1521	Drought Inducibility
HanMATE7	229	236	Gibberellin Responsive
HanMATE7	298	305	Gibberellin Responsive
HanMATE7	334	341	Gibberellin Responsive
HanMATE7	476	483	Gibberellin Responsive
HanMATE7	570	577	Gibberellin Responsive
HanMATE7	880	887	Gibberellin Responsive
HanMATE7	916	923	Gibberellin Responsive
HanMATE7	1058	1065	Gibberellin Responsive
HanMATE7	1153	1160	Gibberellin Responsive
HanMATE7	1467	1474	Gibberellin Responsive
HanMATE7	1503	1510	Gibberellin Responsive
HanMATE7	1704	1710	LRE
HanMATE7	1740	1746	LRE
HanMATE7	861	870	LRE
HanMATE7	1448	1457	LRE
HanMATE7	152	160	LRE
HanMATE7	642	648	Anaerobic Induction
HanMATE7	679	685	Anaerobic Induction
HanMATE7	833	839	Anaerobic Induction
HanMATE7	848	854	Anaerobic Induction
HanMATE7	1225	1231	Anaerobic Induction
HanMATE7	1262	1268	Anaerobic Induction
HanMATE7	1316	1322	Anaerobic Induction
HanMATE7	1420	1426	Anaerobic Induction
HanMATE7	1435	1441	Anaerobic Induction
HanMATE7	160	166	LRE
HanMATE7	1681	1687	Auxin Responsive
HanMATE7	160	165	ABRE
HanMATE8	778	784	Meristem Expression
HanMATE8	667	673	LRE
HanMATE8	169	176	LRE
HanMATE8	1595	1601	Cis Regulatory Element
HanMATE8	937	942	MeJARE
HanMATE8	1781	1786	MeJARE
HanMATE8	5	11	LRE
HanMATE8	52	58	Drought Inducibility
HanMATE8	156	162	Drought Inducibility
HanMATE8	668	673	ABRE
HanMATE8	935	940	ABRE
HanMATE8	1451	1457	Anaerobic Induction
HanMATE8	1176	1183	LRE
HanMATE8	688	695	Gibberellin Responsive
HanMATE8	728	735	Gibberellin Responsive
HanMATE8	1739	1746	Gibberellin Responsive
HanMATE8	935	941	LRE
HanMATE8	1684	1690	Anoxic Inducibility
HanMATE8	589	597	LRE
HanMATE8	1208	1216	LRE
HanMATE8	937	942	MeJARE
HanMATE8	1781	1786	MeJARE
HanMATE8	203	213	Zein Metabolism
HanMATE8	514		Zein Metabolism
HanMATE9	709	715	LRE
HanMATE9	1699	1708	LRE
HanMATE9	52	61	LRE
HanMATE9	1012	1021	LRE
HanMATE9	73	81	Palisade
HanMATE9	612	621	Stress and Defense Responsive
HanMATE9	1078	1086	LRE
HanMATE9	1089	1097	LRE
HanMATE9	1754	1762	LRE
HanMATE9	264	270	LRE
HanMATE9	822	828	LRE
HanMATE9	176	181	MeJARE
HanMATE9	207	212	MeJARE
HanMATE9	1058	1067	LRE
HanMATE9	417	425	LRE
HanMATE9	300	309	LRE
HanMATE9	738	747	LRE
HanMATE9	1000	1010	LRE
HanMATE9	1001	1010	LRE
HanMATE9	1002	1008	LRE
HanMATE9	1009	1015	LRE
HanMATE9	1014	1020	LRE
HanMATE9	108	114	Meristem Expression
HanMATE9	1349	1356	LRE
HanMATE9	1115	1125	CMA3 Element
HanMATE9	653	659	Low Temperature Responsive
HanMATE9	40	48	LRE
HanMATE9	176	181	MeJARE
HanMATE9	207	212	MeJARE
HanMATE9	904	910	LRE
HanMATE9	923	929	LRE
HanMATE9	1002	1008	LRE
HanMATE9	57	63	LRE
HanMATE9	93	99	LRE
HanMATE9	798	804	Auxin Responsive
HanMATE9	1234	1240	Auxin Responsive
HanMATE9	1000	1009	ABRE
HanMATE9	1002	1008	ABRE
HanMATE9	1003	1008	ABRE
HanMATE9	1012	1020	ABRE
HanMATE9	1014	1019	ABRE
HanMATE9	1259	1266	ABRE
HanMATE10	1239	1248	Zein Metabolism
HanMATE10	465	473.5	Cell Cycle Regulation
HanMATE10	1020	1026	Auxin Responsive
HanMATE10	566	572	ABRE
HanMATE10	567	572	ABRE
HanMATE10	579	584	ABRE
HanMATE10	663	668	ABRE
HanMATE10	696	701	ABRE
HanMATE10	815	820	ABRE
HanMATE10	827	834	ABRE
HanMATE10	843	849	ABRE
HanMATE10	844	849	ABRE
HanMATE10	1037	1042	ABRE
HanMATE10	1349	1354	ABRE
HanMATE10	566	572	LRE
HanMATE10	663	669	LRE
HanMATE10	696	702	LRE
HanMATE10	843	849	LRE
HanMATE10	1348	1354	LRE
HanMATE10	16	22	Meristem Expression
HanMATE10	1241	1246	MeJARE
HanMATE10	1244	1249	MeJARE
HanMATE10	1622	1627	MeJARE
HanMATE10	1625	1630	MeJARE
HanMATE10	151	157	LRE
HanMATE10	739	745	Low Temperature Responsive
HanMATE10	1448	1454	Low Temperature Responsive
HanMATE10	1107	1116	LRE
HanMATE10	712	718	MYBHv1 binding site
HanMATE10	886	892	MYBHv1 binding site
HanMATE10	1542	1548	MYBHv1 binding site
HanMATE10	1603	1609	MYBHv1 binding site
HanMATE10	278	285	Auxin Responsive
HanMATE10	522	528	LRE
HanMATE10	566	572	LRE
HanMATE10	579	585	LRE
HanMATE10	814	820	LRE
HanMATE10	841	850	LRE
HanMATE10	843	849	LRE
HanMATE10	1036	1042	LRE
HanMATE10	1298	1304	Drought Inducibility
HanMATE10	113	119	Anaerobic Induction
HanMATE10	215	221	Anaerobic Induction
HanMATE10	587	593	Anaerobic Induction
HanMATE10	809	815	Anaerobic Induction
HanMATE10	1596	1602	Anaerobic Induction
HanMATE10	1241	1246	MeJARE
HanMATE10	1244	1249	MeJARE
HanMATE10	1622	1627	MeJARE
HanMATE10	1625	1630	MeJARE
HanMATE10	402	414	LRE
HanMATE11	326	332	Drought Inducibility
HanMATE11	1567	1573	Drought Inducibility
HanMATE11	469	477	LRE
HanMATE11	759	764	ABRE
HanMATE11	1335	1341	ABRE
HanMATE11	1336	1341	ABRE
HanMATE11	459	465	Low Temperature Responsive
HanMATE11	483	489	LRE
HanMATE11	485	491	LRE
HanMATE11	552	558	LRE
HanMATE11	554	560	LRE
HanMATE11	776	782	LRE
HanMATE11	340	346	Cis Regulatory Element
HanMATE11	320	325	MeJARE
HanMATE11	323	328	MeJARE
HanMATE11	989	994	MeJARE
HanMATE11	1082	1087	MeJARE
HanMATE11	667	679	LRE
HanMATE11	708	714	LRE
HanMATE11	984	990	LRE
HanMATE11	1331	1337	Anaerobic Induction
HanMATE11	1784	1790	Anaerobic Induction
HanMATE11	757	766	LRE
HanMATE11	1167	1173	Meristem Expression
HanMATE11	320	325	MeJARE
HanMATE11	323	328	MeJARE
HanMATE11	989	994	MeJARE
HanMATE11	1082	1087	MeJARE
HanMATE11	1447	1456	Cell Cycle Regulation
HanMATE11	348	355	LRE
HanMATE11	86	95	LRE
HanMATE11	487	494	LRE
HanMATE11	1335	1341	LRE
HanMATE11	759	765	LRE
HanMATE11	1335	1341	LRE
HanMATE12	100	106	LRE
HanMATE12	813	820	LRE
HanMATE12	814	820	LRE
HanMATE12	989	995	LRE
HanMATE12	1142	1148	LRE
HanMATE12	1463	1470	LRE
HanMATE12	1727	1736	LRE
HanMATE12	1324	1329	MeJARE
HanMATE12	1355	1360	MeJARE
HanMATE12	215	221	LRE
HanMATE12	397	403	LRE
HanMATE12	609	615	LRE
HanMATE12	706	712	LRE
HanMATE12	748	754	LRE
HanMATE12	774	780	LRE
HanMATE12	1105	1111	LRE
HanMATE12	284	293.5	LRE
HanMATE12	1005	1012	LRE
HanMATE12	1428	1436	Zein Metabolism
HanMATE12	1042	1051	Salycylic Acid Responsive
HanMATE12	1229	1238	Stress and Defense Responsive
HanMATE12	1266	1272	LRE
HanMATE12	1151	1157	Cis Regulatory Element
HanMATE12	460	466	Anaerobic Induction
HanMATE12	1422	1428	Meristem Expression
HanMATE12	1324	1329	MeJARE
HanMATE12	1355	1360	MeJARE
HanMATE13	268	273	ABRE
HanMATE13	628	634	Anaerobic Induction
HanMATE13	862	868	Anaerobic Induction
HanMATE13	1331	1337	Anaerobic Induction
HanMATE13	266	275	LRE
HanMATE13	267	273	LRE
HanMATE13	1346	1352	LRE
HanMATE13	891	899	LRE
HanMATE13	1024	1029	MeJARE
HanMATE13	616	622	Low Temperature Responsive
HanMATE13	859	865	Low Temperature Responsive
HanMATE13	1483	1489	Low Temperature Responsive
HanMATE13	775	782	LRE
HanMATE13	723	736	LRE
HanMATE13	265	274	LRE
HanMATE13	298	307	Stress and Defense Responsive
HanMATE13	521	530	Stress and Defense Responsive
HanMATE13	987	993	LRE
HanMATE13	1024	1029	MeJARE
HanMATE13	494	501	LRE
HanMATE13	595	602	LRE
HanMATE13	544	553	Zein Metabolism
HanMATE14	266	275	LRE
HanMATE14	126	133	Gibberellin Responsive
HanMATE14	1541	1547	LRE
HanMATE14	696	702	Anoxic Inducibility
HanMATE14	432	442	LRE
HanMATE14	46	53	Auxin Responsive
HanMATE14	72	79	Auxin Responsive
HanMATE14	950	956	LRE
HanMATE14	266	274	ABRE
HanMATE14	268	273	ABRE
HanMATE14	950	955	ABRE
HanMATE14	1398	1403	ABRE
HanMATE14	1115	1123.5	Palisade
HanMATE14	432	442	LRE
HanMATE14	764	771	LRE
HanMATE14	1151	1158	LRE
HanMATE14	268	274	LRE
HanMATE14	1397	1403	LRE
HanMATE14	1580	1586	LRE
HanMATE14	386	392	LRE
HanMATE14	890	896	LRE
HanMATE14	1759	1765	LRE
HanMATE14	1193	1199	LRE
HanMATE14	1267	1275	LRE
HanMATE14	772	778	Anaerobic Induction
HanMATE14	537	546	LRE
HanMATE15	1782	1789	LRE
HanMATE15	755	761	LRE
HanMATE15	634	640	Drought Inducibility
HanMATE15	1329	1335	Drought Inducibility
HanMATE15	140	148	LRE
HanMATE15	179	185	Anaerobic Induction
HanMATE15	341	347	Anaerobic Induction
HanMATE15	469	475	Anaerobic Induction
HanMATE15	1026	1032	Anaerobic Induction
HanMATE15	1485	1491	Anaerobic Induction
HanMATE15	1648	1654	Anaerobic Induction
HanMATE15	582	588	MYBHv1 binding site
HanMATE15	727	733	LRE
HanMATE15	782	789	LRE
HanMATE15	783	789	LRE
HanMATE15	624	629	MeJARE
HanMATE15	1118	1124	LRE
HanMATE15	1122	1128	LRE
HanMATE15	1683	1689	LRE
HanMATE15	1722	1728	LRE
HanMATE15	1726	1732	LRE
HanMATE15	1757	1763	LRE
HanMATE15	1301	1307	Low Temperature Responsive
HanMATE15	1684	1695	60K protein binding site
HanMATE16	51	57	LRE
HanMATE16	53	59	LRE
HanMATE16	1140	1147	LRE
HanMATE16	302	307	ABRE
HanMATE16	329	334	ABRE
HanMATE16	1189	1196	Gibberellin Responsive
HanMATE16	814	820	Low Temperature Responsive
HanMATE16	671	677	Cis Regulatory Element
HanMATE16	301	307	LRE
HanMATE16	328	334	LRE
HanMATE16	649	656	LRE
HanMATE16	1514	1524	LRE
HanMATE16	374	380	LRE
HanMATE16	1453	1460	Endosperm Expression
HanMATE17	925	931	Low Temperature Responsive
HanMATE17	635	641	Drought Inducibility
HanMATE17	1603	1610	Gibberellin Responsive
HanMATE17	7	13	Meristem Expression
HanMATE17	698	704	Meristem Expression
HanMATE17	1578	1584	Auxin Responsive
HanMATE17	1059	1064	MeJARE
HanMATE17	121	129	LRE
HanMATE17	1167	1177	LRE
HanMATE17	1059	1064	MeJARE
HanMATE17	1580	1589	Zein Metabolism
HanMATE17	597	604	Gibberellin Responsive
HanMATE17	582	587	ABRE
HanMATE17	629	634	ABRE
HanMATE17	890	895	ABRE
HanMATE17	582	588	LRE
HanMATE17	629	635	LRE
HanMATE17	890	896	LRE
HanMATE17	181	187	Anaerobic Induction
HanMATE17	1774	1780	Anaerobic Induction
HanMATE18	407	413	Low Temperature Responsive
HanMATE18	439	445	Low Temperature Responsive
HanMATE18	624	635	LRE
HanMATE18	1358	1364	LRE
HanMATE18	1146	1154	LRE
HanMATE18	1597	1605	LRE
HanMATE18	975	981	LRE
HanMATE18	74	80	LRE
HanMATE18	197	202	MeJARE
HanMATE18	341	346	MeJARE
HanMATE18	1201	1206	MeJARE
HanMATE18	197	202	MeJARE
HanMATE18	341	346	MeJARE
HanMATE18	1201	1206	MeJARE
HanMATE18	1449	1455	Cis Regulatory Element
HanMATE18	657	668	60K protein binding site
HanMATE18	1186	1194	LRE
HanMATE18	1723	1732	Stress and Defense Responsive
HanMATE18	592	600	Seed Specific Regulation
HanMATE18	1341	1348	Gibberellin Responsive
HanMATE18	66	73	Endosperm Expression
HanMATE18	1223	1230	Endosperm Expression
HanMATE18	625	634	LRE
HanMATE19	1655	1661	LRE
HanMATE19	726	733	LRE
HanMATE19	1741	1746	MeJARE
HanMATE19	978	987	Salycylic Acid Responsive
HanMATE19	1021	1027	Cis Regulatory Element
HanMATE19	587	593	LRE
HanMATE19	1171	1177	LRE
HanMATE19	275	282	ABRE
HanMATE19	587	592	ABRE
HanMATE19	1172	1177	ABRE
HanMATE19	1741	1746	MeJARE
HanMATE19	404	410	Low Temperature Responsive
HanMATE19	777	783	Low Temperature Responsive
HanMATE19	612	618	LRE
HanMATE19	1228	1234	LRE
HanMATE19	1215	1223	LRE
HanMATE19	1126	1135	LRE
HanMATE19	1092	1101	Stress and Defense Responsive
HanMATE19	156	163	Endosperm Expression
HanMATE19	891	897	LRE
HanMATE19	989	995	LRE
HanMATE19	1040	1046	LRE
HanMATE19	780	786	Anoxic Inducibility
HanMATE19	226	232	Meristem Expression
HanMATE19	1090	1096	Anaerobic Induction
HanMATE19	1747	1753	Anaerobic Induction
HanMATE19	909	916	Auxin Responsive
HanMATE20	267	273	LRE
HanMATE20	99	105	Meristem Expression
HanMATE20	379	388	Cell Cycle Regulation
HanMATE20	267	273	ABRE
HanMATE20	268	273	ABRE
HanMATE20	466	472	Drought Inducibility
HanMATE20	267	273	LRE
HanMATE20	263	269	Anaerobic Induction
HanMATE21	403	408	ABRE
HanMATE21	1715	1720	ABRE
HanMATE21	401	406	MeJARE
HanMATE21	338	345	LRE
HanMATE21	579	586	LRE
HanMATE21	580	586	LRE
HanMATE21	658	665	LRE
HanMATE21	1290	1297	LRE
HanMATE21	1291	1297	LRE
HanMATE21	808	814	LRE
HanMATE21	260	269	LRE
HanMATE21	401	406	MeJARE
HanMATE21	1280	1286	LRE
HanMATE21	1300	1306	LRE
HanMATE21	1310	1316	LRE
HanMATE21	1769	1775	LRE
HanMATE21	136	142	LRE
HanMATE21	402	408	LRE
HanMATE21	1713	1722	LRE
HanMATE21	1714	1720	LRE
HanMATE21	593	599	Low Temperature Responsive
HanMATE21	654	660	Low Temperature Responsive
HanMATE21	667	673	Low Temperature Responsive
HanMATE21	1535	1541	Low Temperature Responsive
HanMATE21	670	676	Anaerobic Induction
HanMATE21	957	963	LRE
HanMATE22	422	427	MeJARE
HanMATE22	422	427	MeJARE
HanMATE22	949	958	LRE
HanMATE22	26	32	LRE
HanMATE22	51	58	LRE
HanMATE22	1684	1690	Auxin Responsive
HanMATE22	572	578	LRE
HanMATE22	576	582	LRE
HanMATE22	288	295	Endosperm Expression
HanMATE22	1418	1424	Anaerobic Induction
HanMATE22	1435	1441	Anaerobic Induction
HanMATE22	1728	1734	Anaerobic Induction
HanMATE22	906	911	ABRE
HanMATE22	905	911	LRE
HanMATE22	1759	1769	ATBP-1 Binding Site
HanMATE23	6	15	Stress and Defense Responsive
HanMATE23	1080	1089	LRE
HanMATE23	1377	1386	LRE
HanMATE23	474	480	Auxin Responsive
HanMATE23	998	1003	MeJARE
HanMATE23	998	1003	MeJARE
HanMATE23	215	220	ABRE
HanMATE23	100	106	MYBHv1 binding site
HanMATE23	1010	1016	MYBHv1 binding site
HanMATE23	1357	1363	LRE
HanMATE23	214	220	LRE
HanMATE23	44	52	LRE
HanMATE23	684	690	Low Temperature Responsive
HanMATE23	1316	1322	Low Temperature Responsive
HanMATE23	525	532	LRE
HanMATE23	124	130	Anaerobic Induction
HanMATE23	326	332	Anaerobic Induction
HanMATE23	957	963	Anaerobic Induction
HanMATE23	1253	1259	Anaerobic Induction
HanMATE23	763	770	Auxin Responsive
HanMATE23	745	751	Drought Inducibility
HanMATE23	535	541	LRE
HanMATE23	570	576	LRE
HanMATE24	651	657	LRE
HanMATE24	810	816	LRE
HanMATE24	298	305	Gibberellin Responsive
HanMATE24	1737	1743	LRE
HanMATE24	819	824	ABRE
HanMATE24	688	694	LRE
HanMATE24	223	228	MeJARE
HanMATE24	819	825	LRE
HanMATE24	1649	1655	LRE
HanMATE24	1465	1474	Circadian Control
HanMATE24	98	104	Low Temperature Responsive
HanMATE24	579	585	Low Temperature Responsive
HanMATE24	679	685	Low Temperature Responsive
HanMATE24	70	79	LRE
HanMATE24	591	597	LRE
HanMATE24	275	281	Anaerobic Induction
HanMATE24	7	16	LRE
HanMATE24	882	891	Salycylic Acid Responsive
HanMATE24	223	228	MeJARE
HanMATE25	1356	1362	LRE
HanMATE25	353	359	Meristem Expression
HanMATE25	374	380	Meristem Expression
HanMATE25	464	470	MYBHv1 binding site
HanMATE25	1082	1088	MYBHv1 binding site
HanMATE25	1544	1550	MYBHv1 binding site
HanMATE25	1555	1561	MYBHv1 binding site
HanMATE25	1072	1080.5	Palisade
HanMATE25	179	185	LRE
HanMATE25	422	428	LRE
HanMATE25	942	949	LRE
HanMATE25	929	935	LRE
HanMATE25	741	748	LRE
HanMATE25	742	748	LRE
HanMATE25	769	775	LRE
HanMATE25	781	787	LRE
HanMATE25	783	789	LRE
HanMATE25	176	181	MeJARE
HanMATE25	421	426	MeJARE
HanMATE25	480	485	MeJARE
HanMATE25	753	758	MeJARE
HanMATE25	535	541	Anaerobic Induction
HanMATE25	49	58	Stress and Defense Responsive
HanMATE25	562	571	Stress and Defense Responsive
HanMATE25	14	20	Auxin Responsive
HanMATE25	854	860	Auxin Responsive
HanMATE25	976	982	Auxin Responsive
HanMATE25	1154	1161	Auxin Responsive
HanMATE25	215	224	Zein Metabolism
HanMATE25	1129	1138	Salycylic Acid Responsive
HanMATE25	423	428	ABRE
HanMATE25	176	181	MeJARE
HanMATE25	421	426	MeJARE
HanMATE25	480	485	MeJARE
HanMATE25	753	758	MeJARE
HanMATE26	378	384	Low Temperature Responsive
HanMATE26	1118	1124	Low Temperature Responsive
HanMATE26	1288	1294	Low Temperature Responsive
HanMATE26	974	980	Anaerobic Induction
HanMATE26	150	156	LRE
HanMATE26	540	546	LRE
HanMATE26	1270	1276	LRE
HanMATE26	1095	1101	LRE
HanMATE26	541	550	LRE
HanMATE26	533	543	LRE
HanMATE26	1212	1219	LRE
HanMATE26	1474	1481	LRE
HanMATE26	1095	1101	LRE
HanMATE26	1416	1422	LRE
HanMATE26	429	436	Gibberellin Responsive
HanMATE26	1176	1184	LRE
HanMATE26	338	345	ABRE
HanMATE26	1095	1101	ABRE
HanMATE26	1096	1101	ABRE
HanMATE26	1503	1508	MeJARE
HanMATE26	1503	1508	MeJARE
HanMATE26	487	496	Stress and Defense Responsive
HanMATE26	1512	1518	Cis Regulatory Element
HanMATE26	1147	1155	LRE
HanMATE27	175	184	ABRE
HanMATE27	177	183	ABRE
HanMATE27	178	183	ABRE
HanMATE27	194	200	ABRE
HanMATE27	195	200	ABRE
HanMATE27	237	244	ABRE
HanMATE27	774	783	ABRE
HanMATE27	776	782	ABRE
HanMATE27	777	782	ABRE
HanMATE27	582	589	Gibberellin Responsive
HanMATE27	490	495	MeJARE
HanMATE27	740	745	MeJARE
HanMATE27	177	183	LRE
HanMATE27	194	200	LRE
HanMATE27	776	782	LRE
HanMATE27	489	498	LRE
HanMATE27	172	182.5	LRE
HanMATE27	174	185	LRE
HanMATE27	175	184	LRE
HanMATE27	177	183	LRE
HanMATE27	193	201	LRE
HanMATE27	194	200	LRE
HanMATE27	331	337	LRE
HanMATE27	774	783	LRE
HanMATE27	776	782	LRE
HanMATE27	272	278	MYBHv1 binding site
HanMATE27	889	899	Salycylic Acid Responsive
HanMATE27	714	720	Anaerobic Induction
HanMATE27	392	399	Gibberellin Responsive
HanMATE27	1451	1457	Auxin Responsive
HanMATE27	1094	1103	Zein Metabolism
HanMATE27	1223	1232	Zein Metabolism
HanMATE27	1487	1496	Zein Metabolism
HanMATE27	322	328	LRE
HanMATE27	490	495	MeJARE
HanMATE27	740	745	MeJARE
HanMATE28	1185	1191	LRE
HanMATE28	191	200	LRE
HanMATE28	387	393	LRE
HanMATE28	18	23	MeJARE
HanMATE28	294	299	MeJARE
HanMATE28	1178	1183	MeJARE
HanMATE28	713	719	Meristem Expression
HanMATE28	1253	1259	Meristem Expression
HanMATE28	76	84	LRE
HanMATE28	70	79	Stress and Defense Responsive
HanMATE28	1577	1587	Stress and Defense Responsive
HanMATE28	735	741	Cis Regulatory Element
HanMATE28	743	753	LRE
HanMATE28	229	235	LRE
HanMATE28	805	811	LRE
HanMATE28	809	815	LRE
HanMATE28	1718	1724	LRE
HanMATE28	791	797	MYBHv1 binding site
HanMATE28	513	518	ABRE
HanMATE28	1703	1708	ABRE
HanMATE28	88	94	Anaerobic Induction
HanMATE28	175	181	Anaerobic Induction
HanMATE28	403	409	Anaerobic Induction
HanMATE28	1531	1537	Anaerobic Induction
HanMATE28	18	23	MeJARE
HanMATE28	294	299	MeJARE
HanMATE28	1178	1183	MeJARE
HanMATE28	642	651	Zein Metabolism
HanMATE28	74	80	LRE
HanMATE28	469	475	LRE
HanMATE28	1581	1587	LRE
HanMATE28	310	317	Gibberellin Responsive
HanMATE28	845	855	LRE
HanMATE28	512	518	LRE
HanMATE28	1703	1709	LRE
HanMATE29	616	622	LRE
HanMATE29	1447	1453	LRE
HanMATE29	2	7	MeJARE
HanMATE29	509	514	MeJARE
HanMATE29	1594	1599	MeJARE
HanMATE29	1740	1747	LRE
HanMATE29	579	589	Salycylic Acid Responsive
HanMATE29	1458	1465	LRE
HanMATE29	670	680	LRE
HanMATE29	1600	1609	LRE
HanMATE29	1377	1384	ABRE
HanMATE29	75	81	LRE
HanMATE29	83	89	LRE
HanMATE29	452	458	LRE
HanMATE29	1222	1228	LRE
HanMATE29	1271	1277	LRE
HanMATE29	1415	1421	LRE
HanMATE29	1542	1548	LRE
HanMATE29	1552	1558	LRE
HanMATE29	2	7	MeJARE
HanMATE29	509	514	MeJARE
HanMATE29	1594	1599	MeJARE
HanMATE29	572	578	Anaerobic Induction
HanMATE29	889	895	Anaerobic Induction
HanMATE29	1395	1401	Anaerobic Induction
HanMATE29	607	615	LRE
HanMATE29	1717	1725	LRE
HanMATE30	1613	1618	MeJARE
HanMATE30	1781	1786	MeJARE
HanMATE30	619	628	Stress and Defense Responsive
HanMATE30	1038	1050	LRE
HanMATE30	1039	1047	LRE
HanMATE30	1040	1046	LRE
HanMATE30	1732	1740	LRE
HanMATE30	323	329	LRE
HanMATE30	619	625	LRE
HanMATE30	1040	1046	ABRE
HanMATE30	1041	1046	ABRE
HanMATE30	1732	1737	ABRE
HanMATE30	433	439	LRE
HanMATE30	685	691	LRE
HanMATE30	1090	1096	LRE
HanMATE30	1120	1126	LRE
HanMATE30	1262	1268	LRE
HanMATE30	1573	1579	LRE
HanMATE30	1040	1046	LRE
HanMATE30	1732	1738	LRE
HanMATE30	182	188	LRE
HanMATE30	1305	1311	LRE
HanMATE30	751	758	Gibberellin Responsive
HanMATE30	1375	1382	Gibberellin Responsive
HanMATE30	1171	1179	LRE
HanMATE30	1417	1425	LRE
HanMATE30	1282	1289	Endosperm Expression
HanMATE30	1343	1350	Endosperm Expression
HanMATE30	1613	1618	MeJARE
HanMATE30	1781	1786	MeJARE
HanMATE31	581	587	Drought Inducibility
HanMATE31	678	684	Drought Inducibility
HanMATE31	377	383	LRE
HanMATE31	359	368	LRE
HanMATE31	1049	1054	MeJARE
HanMATE31	1049	1054	MeJARE
HanMATE31	873	882	Stress and Defense Responsive
HanMATE31	527	533	LRE
HanMATE31	1192	1198	LRE
HanMATE31	1534	1540	LRE
HanMATE31	178	184	Anaerobic Induction
HanMATE31	662	668	Anaerobic Induction
HanMATE31	977	983	Anaerobic Induction
HanMATE31	1121	1127	Anaerobic Induction
HanMATE31	1151	1157	Anaerobic Induction
HanMATE31	1723	1729	Anaerobic Induction
HanMATE31	576	582	Meristem Expression
HanMATE31	1099	1108	Salycylic Acid Responsive
HanMATE31	1130	1136	Auxin Responsive
HanMATE31	301	307	MYBHv1 binding site
HanMATE31	423	432	Zein Metabolism
HanMATE31	583	592	Zein Metabolism
HanMATE31	527	532	ABRE
HanMATE31	1192	1198	ABRE
HanMATE31	1193	1198	ABRE
HanMATE31	1192	1198	LRE
HanMATE31	1374	1381	Gibberellin Responsive
HanMATE31	1124	1130	Low Temperature Responsive
HanMATE31	1148	1154	Low Temperature Responsive
HanMATE31	252	258	LRE
HanMATE32	697	703	MYBHv1 binding site
HanMATE32	374	382	LRE
HanMATE32	62	72	LRE
HanMATE32	65	71	LRE
HanMATE32	236	242	LRE
HanMATE32	62	74	LRE
HanMATE32	63	73	LRE
HanMATE32	65	71	LRE
HanMATE32	145	151	LRE
HanMATE32	233	244	LRE
HanMATE32	234	243	LRE
HanMATE32	236	242	LRE
HanMATE32	887	893	LRE
HanMATE32	1205	1211	LRE
HanMATE32	413	422	Stress and Defense Responsive
HanMATE32	65	71	ABRE
HanMATE32	66	71	ABRE
HanMATE32	145	150	ABRE
HanMATE32	234	243	ABRE
HanMATE32	236	242	ABRE
HanMATE32	237	242	ABRE
HanMATE32	887	892	ABRE
HanMATE32	1205	1210	ABRE
HanMATE32	892	898	Anoxic Inducibility
HanMATE32	144	153	Zein Metabolism
HanMATE32	147	152	MeJARE
HanMATE32	1225	1230	MeJARE
HanMATE32	1690	1700	LRE
HanMATE32	695	703.5	Cell Cycle Regulation
HanMATE32	1026	1032	Anaerobic Induction
HanMATE32	1782	1788	Anaerobic Induction
HanMATE32	1338	1344	Meristem Expression
HanMATE32	243	252	Salycylic Acid Responsive
HanMATE32	1742	1748	Low Temperature Responsive
HanMATE32	147	152	MeJARE
HanMATE32	1225	1230	MeJARE
HanMATE32	1003	1010	LRE
HanMATE32	1004	1010	LRE
HanMATE32	1411	1417	LRE
HanMATE32	63	72	LRE
HanMATE33	1452	1461	Zein Metabolism
HanMATE33	456	463	LRE
HanMATE33	851	857	Anaerobic Induction
HanMATE33	1153	1159	Anaerobic Induction
HanMATE33	1300	1306	Anaerobic Induction
HanMATE33	1319	1325	Anaerobic Induction
HanMATE33	1634	1640	Anaerobic Induction
HanMATE33	1541	1547	Meristem Expression
HanMATE33	1305	1312	LRE
HanMATE33	1306	1312	LRE
HanMATE33	1389	1396	LRE
HanMATE33	449	460	LRE
HanMATE33	1488	1494	LRE
HanMATE33	385	391	MYBHv1 binding site
HanMATE33	919	925	MYBHv1 binding site
HanMATE33	309	314	ABRE
HanMATE33	308	314	LRE
HanMATE33	96	104	LRE
HanMATE33	743	749	LRE
HanMATE33	163	172	Salycylic Acid Responsive
HanMATE33	675	681	LRE
HanMATE33	1212	1218	LRE
HanMATE34	879	886	Gibberellin Responsive
HanMATE34	1578	1585	Gibberellin Responsive
HanMATE34	306	315	ABRE
HanMATE34	308	314	ABRE
HanMATE34	309	314	ABRE
HanMATE34	1000	1005	ABRE
HanMATE34	1652	1658	ABRE
HanMATE34	1653	1658	ABRE
HanMATE34	941	947	Anaerobic Induction
HanMATE34	22	28	LRE
HanMATE34	330	336	LRE
HanMATE34	631	637	LRE
HanMATE34	1592	1598	LRE
HanMATE34	1133	1139	Meristem Expression
HanMATE34	755	761	Low Temperature Responsive
HanMATE34	932	937	MeJARE
HanMATE34	1581	1590	LRE
HanMATE34	1167	1175	LRE
HanMATE34	685	694	Salycylic Acid Responsive
HanMATE34	120	126	LRE
HanMATE34	215	221	LRE
HanMATE34	535	541	LRE
HanMATE34	557	563	LRE
HanMATE34	1732	1738	LRE
HanMATE34	308	314	LRE
HanMATE34	1652	1658	LRE
HanMATE34	932	937	MeJARE
HanMATE34	1206	1215	LRE
HanMATE34	305	316	LRE
HanMATE34	308	314	LRE
HanMATE34	999	1005	LRE
HanMATE34	1652	1658	LRE
HanMATE35	662	667	MeJARE
HanMATE35	1492	1499	LRE
HanMATE35	1542	1548	ABRE
HanMATE35	1543	1548	ABRE
HanMATE35	1542	1548	LRE
HanMATE35	662	667	MeJARE
HanMATE35	870	876	Low Temperature Responsive
HanMATE35	884	890	Low Temperature Responsive
HanMATE35	1542	1548	LRE
HanMATE35	1519	1528	Zein Metabolism
HanMATE35	483	489	LRE
HanMATE35	545	551	LRE
HanMATE35	502	508	Anoxic Inducibility
HanMATE35	741	747	Drought Inducibility
HanMATE36	259	264	MeJARE
HanMATE36	1115	1121	LRE
HanMATE36	1718	1724	Auxin Responsive
HanMATE36	763	770	Gibberellin Responsive
HanMATE36	594	600	Drought Inducibility
HanMATE36	1123	1129	Drought Inducibility
HanMATE36	1030	1039	LRE
HanMATE36	1592	1598	LRE
HanMATE36	64	70	Anaerobic Induction
HanMATE36	1174	1180	Anaerobic Induction
HanMATE36	1678	1684	Anaerobic Induction
HanMATE36	483	490	LRE
HanMATE36	557	564	ABRE
HanMATE36	905	913	LRE
HanMATE36	346	352	MYBHv1 binding site
HanMATE36	259	264	MeJARE
HanMATE36	1633	1639	LRE
HanMATE37	857	863	Meristem Expression
HanMATE37	1570	1579	LRE
HanMATE37	672	680.5	Palisade
HanMATE37	731	739.5	Zein Metabolism
HanMATE37	494	500	Anaerobic Induction
HanMATE37	555	561	Anaerobic Induction
HanMATE37	1226	1232	Anaerobic Induction
HanMATE37	233	242	LRE
HanMATE37	1506	1512	LRE
HanMATE37	831	840	Salycylic Acid Responsive
HanMATE37	1464	1473	Salycylic Acid Responsive
HanMATE37	446	452	LRE
HanMATE37	1158	1168	LRE
HanMATE37	1603	1612	LRE
HanMATE37	1203	1211	LRE
HanMATE37	503	510	LRE
HanMATE38	450	456	Anoxic Inducibility
HanMATE38	496	502	Anoxic Inducibility
HanMATE38	246	252	Anaerobic Induction
HanMATE38	515	521	Anaerobic Induction
HanMATE38	658	664	Anaerobic Induction
HanMATE38	1162	1168	Anaerobic Induction
HanMATE38	1636	1642	Anaerobic Induction
HanMATE38	1750	1756	Anaerobic Induction
HanMATE38	964	970	Auxin Responsive
HanMATE38	993	999	LRE
HanMATE38	688	694	LRE
HanMATE38	1316	1322	LRE
HanMATE38	23	30	LRE
HanMATE38	53	60	Gibberellin Responsive
HanMATE38	379	386	Gibberellin Responsive
HanMATE38	1100	1107	Gibberellin Responsive
HanMATE38	1126	1133	Gibberellin Responsive
HanMATE38	1474	1483	Stress and Defense Responsive
HanMATE38	1604	1613	Stress and Defense Responsive
HanMATE38	667	675	LRE
HanMATE38	80	89	Zein Metabolism
HanMATE38	1370	1377	LRE
HanMATE38	1387	1393	LRE
HanMATE38	1478	1484	LRE
HanMATE38	958	967	LRE
HanMATE38	1186	1193	LRE
HanMATE38	71	78	Auxin Responsive
HanMATE38	1509	1517	LRE
HanMATE38	1567	1575	LRE
HanMATE39	137	143	Drought Inducibility
HanMATE39	746	752	Anaerobic Induction
HanMATE39	1295	1301	Anaerobic Induction
HanMATE39	911	916	MeJARE
HanMATE39	934	939	MeJARE
HanMATE39	1235	1244	LRE
HanMATE39	985	991	LRE
HanMATE39	1690	1696	LRE
HanMATE39	1755	1761	LRE
HanMATE39	191	198	Gibberellin Responsive
HanMATE39	391	398	Gibberellin Responsive
HanMATE39	911	916	MeJARE
HanMATE39	934	939	MeJARE
HanMATE39	1399	1405	Cis Regulatory Element
HanMATE39	1408	1414	Cis Regulatory Element
HanMATE39	41	48	Gibberellin Responsive
HanMATE39	379	386	Gibberellin Responsive
HanMATE39	1741	1747	Auxin Responsive
HanMATE39	1677	1684	Auxin Responsive
HanMATE39	165	171	LRE
HanMATE39	986	991	ABRE
HanMATE39	1690	1695	ABRE
HanMATE39	63	69	Meristem Expression
HanMATE39	1440	1446	LRE
HanMATE39	805	811	Anoxic Inducibility
HanMATE39	1347	1353	Low Temperature Responsive
HanMATE39	36	44	LRE
HanMATE39	530	539	Salycylic Acid Responsive
HanMATE39	1751	1760	Stress and Defense Responsive
HanMATE39	351	357	MYBHv1 binding site
HanMATE39	1404	1410	MYBHv1 binding site
HanMATE40	211	217	MYBHv1 binding site
HanMATE40	1533	1542	Stress and Defense Responsive
HanMATE40	923	929	LRE
HanMATE40	315	324	Zein Metabolism
HanMATE40	169	175	LRE
HanMATE40	70	76	Auxin Responsive
HanMATE40	1327	1333	Drought Inducibility
HanMATE40	215	220	MeJARE
HanMATE40	1076	1081	MeJARE
HanMATE40	89	95	Low Temperature Responsive
HanMATE40	372	378	Low Temperature Responsive
HanMATE40	518	524	Low Temperature Responsive
HanMATE40	1348	1354	Low Temperature Responsive
HanMATE40	1721	1728	LRE
HanMATE40	1395	1401	LRE
HanMATE40	1722	1732	LRE
HanMATE40	215	220	MeJARE
HanMATE40	1076	1081	MeJARE
HanMATE40	397	406	ABRE
HanMATE40	723	728	ABRE
HanMATE40	921	930	ABRE
HanMATE40	923	929	ABRE
HanMATE40	924	929	ABRE
HanMATE40	355	361	Anaerobic Induction
HanMATE40	719	725	Anaerobic Induction
HanMATE40	1636	1642	Anaerobic Induction
HanMATE40	1628	1638	Circadian Control
HanMATE40	723	729	LRE
HanMATE40	922	930	LRE
HanMATE40	923	929	LRE
HanMATE41	35	40	ABRE
HanMATE41	901	909	LRE
HanMATE41	1198	1205	LRE
HanMATE41	1744	1753	LRE
HanMATE41	884	889	MeJARE
HanMATE41	505	511	Anaerobic Induction
HanMATE41	568	574	Anaerobic Induction
HanMATE41	742	748	Anaerobic Induction
HanMATE41	801	810	LRE
HanMATE41	571	580	Zein Metabolism
HanMATE41	882	891	Zein Metabolism
HanMATE41	1138	1144	MYBHv1 binding site
HanMATE41	34	40	LRE
HanMATE41	981	990	Stress and Defense Responsive
HanMATE41	1680	1689	Stress and Defense Responsive
HanMATE41	112	119	Gibberellin Responsive
HanMATE41	884	889	MeJARE
HanMATE41	884	892	Auxin Responsive
HanMATE41	60	67	LRE
HanMATE41	794	803	LRE
HanMATE41	1016	1024	LRE
HanMATE42	218	227	LRE
HanMATE42	1049	1056	LRE
HanMATE42	1600	1609	LRE
HanMATE42	1650	1659	LRE
HanMATE42	236	242	Cis Regulatory Element
HanMATE42	251	257	Cis Regulatory Element
HanMATE42	298	304	Cis Regulatory Element
HanMATE42	889	895	Cis Regulatory Element
HanMATE42	1125	1131	Cis Regulatory Element
HanMATE42	795	803	Palisade
HanMATE42	412	419	LRE
HanMATE42	1020	1027	Endosperm Expression
HanMATE42	1717	1723	LRE
HanMATE42	225	235	LRE
HanMATE42	1355	1361	LRE
HanMATE42	1579	1585	LRE
HanMATE42	863	868	MeJARE
HanMATE42	756	762	Anaerobic Induction
HanMATE42	1758	1764	Anaerobic Induction
HanMATE42	1198	1204	Meristem Expression
HanMATE42	966	974	LRE
HanMATE42	1704	1710	LRE
HanMATE42	863	868	MeJARE
HanMATE42	473	478	ABRE
HanMATE42	484	489	ABRE
HanMATE42	470	479	LRE
HanMATE42	472	478	LRE
HanMATE42	483	489	LRE
HanMATE42	1114	1120	LRE
HanMATE42	608	616	LRE
HanMATE42	661	669	LRE
HanMATE43	844	851	ABRE
HanMATE43	438	445	Auxin Responsive
HanMATE43	541	551.5	Flavonoid Biosynthesis Regulation
HanMATE43	749	755	LRE
HanMATE43	15	21	Anoxic Inducibility
HanMATE43	70	76	Anoxic Inducibility
HanMATE43	670	676	Cis Regulatory Element
HanMATE43	1327	1332	MeJARE
HanMATE43	886	892	LRE
HanMATE43	75	81	LRE
HanMATE43	1414	1420	LRE
HanMATE43	561	567	Anaerobic Induction
HanMATE43	508	515	LRE
HanMATE43	1327	1332	MeJARE
HanMATE44	201	207	Low Temperature Responsive
HanMATE44	59	69	LRE
HanMATE44	602	611	ABRE
HanMATE44	941	946	ABRE
HanMATE44	1163	1168	ABRE
HanMATE44	58	66	LRE
HanMATE44	805	813	LRE
HanMATE44	861	869	LRE
HanMATE44	1465	1471	Meristem Expression
HanMATE44	1196	1208	Gibberellin Responsive
HanMATE44	1427	1434	Gibberellin Responsive
HanMATE44	938	946	LRE
HanMATE44	1162	1168	LRE
HanMATE44	1370	1378	LRE
HanMATE44	613	619	Anoxic Inducibility
HanMATE44	1392	1398	Auxin Responsive
HanMATE44	1355	1361	MYBHv1 binding site
HanMATE44	1288	1295	Gibberellin Responsive
HanMATE44	369	375	LRE
HanMATE44	1048	1055	LRE
HanMATE44	1054	1060	Anaerobic Induction
HanMATE44	1414	1420	Anaerobic Induction
HanMATE44	1595	1601	Anaerobic Induction
HanMATE44	570	579	Stress and Defense Responsive
HanMATE44	1267	1276	Stress and Defense Responsive
HanMATE44	435	441	LRE
HanMATE44	940	946	LRE
HanMATE45	858	866	LRE
HanMATE45	1226	1234	LRE
HanMATE45	940	950	Salycylic Acid Responsive
HanMATE45	555	561	LRE
HanMATE45	656	662	LRE
HanMATE45	1414	1424	ATBP-1 Binding Site
HanMATE45	764	771	LRE
HanMATE45	330	339	LRE
HanMATE45	29	35	MYBHv1 binding site
HanMATE45	407	416	Zein Metabolism
HanMATE45	855	860	ABRE
HanMATE45	1324	1332	LRE
HanMATE45	832	838	Anaerobic Induction
HanMATE45	1142	1148	Anaerobic Induction
HanMATE45	1652	1659	LRE
HanMATE45	1035	1041	Meristem Expression
HanMATE45	1502	1508	LRE
HanMATE45	10	16	Drought Inducibility
HanMATE45	488	494	Drought Inducibility
HanMATE45	1466	1472	Drought Inducibility
HanMATE45	517	523	LRE
HanMATE45	854	860	LRE
HanMATE45	892	898	LRE
HanMATE45	609	615	LRE
HanMATE45	613	619	LRE
HanMATE45	886	892	LRE
HanMATE46	584	590	LRE
HanMATE46	188	195	Gibberellin Responsive
HanMATE46	690	695	MeJARE
HanMATE46	39	46	Endosperm Expression
HanMATE46	1457	1463	Cis Regulatory Element
HanMATE46	690	695	MeJARE
HanMATE46	86	92	Anaerobic Induction
HanMATE46	980	986	Anaerobic Induction
HanMATE46	1211	1217	Anaerobic Induction
HanMATE46	1355	1361	Anaerobic Induction
HanMATE46	461	471	LRE
HanMATE46	1066	1074	LRE
HanMATE46	1067	1073	LRE
HanMATE46	538	547	Circadian Control
HanMATE46	1185	1194	Circadian Control
HanMATE46	938	944	LRE
HanMATE46	1312	1319	LRE
HanMATE46	1313	1319	LRE
HanMATE46	646	655	Salycylic Acid Responsive
HanMATE46	801	810	Salycylic Acid Responsive
HanMATE46	1163	1169	LRE
HanMATE46	1453	1459	LRE
HanMATE46	59	65	Low Temperature Responsive
HanMATE46	1294	1300	Low Temperature Responsive
HanMATE46	1067	1072	ABRE
HanMATE46	226	235	LRE
HanMATE46	291	297	Anoxic Inducibility
HanMATE46	1088	1094	MYBHv1 binding site
HanMATE46	567	576	LRE
HanMATE46	1595	1602	LRE
HanMATE47	1459	1465	Auxin Responsive
HanMATE47	1625	1631	LRE
HanMATE47	831	840	Zein Metabolism
HanMATE47	161	168	LRE
HanMATE47	206	213	LRE
HanMATE47	819	824	MeJARE
HanMATE47	43	49	Anaerobic Induction
HanMATE47	1163	1169	Anaerobic Induction
HanMATE47	1226	1232	Anaerobic Induction
HanMATE47	1438	1444	Anaerobic Induction
HanMATE47	1538	1544	Anaerobic Induction
HanMATE47	923	929	LRE
HanMATE47	688	694	MYBHv1 binding site
HanMATE47	506	514	LRE
HanMATE47	819	824	MeJARE
HanMATE47	795	802	LRE
HanMATE47	284	290	Drought Inducibility
HanMATE47	516	525	LRE
HanMATE47	1388	1397	LRE
HanMATE48	1331	1337	Anoxic Inducibility
HanMATE48	1202	1211	LRE
HanMATE48	655	667	LRE
HanMATE48	1098	1105	ABRE
HanMATE48	457	465	LRE
HanMATE48	281	294	LRE
HanMATE48	1555	1561	Drought Inducibility
HanMATE48	10	17	LRE
HanMATE48	336	343	LRE
HanMATE48	252	258	Auxin Responsive
HanMATE48	1181	1186	MeJARE
HanMATE48	471	477	LRE
HanMATE48	473	479	LRE
HanMATE48	542	548	LRE
HanMATE48	764	770	LRE
HanMATE48	696	702	LRE
HanMATE48	114	120	Anaerobic Induction
HanMATE48	1319	1325	Anaerobic Induction
HanMATE48	1181	1186	MeJARE
HanMATE48	762	771	LRE
HanMATE48	531	541	LRE
HanMATE48	1155	1161	Meristem Expression
HanMATE48	311	317	Low Temperature Responsive
HanMATE48	447	453	Low Temperature Responsive
HanMATE48	916	922	Low Temperature Responsive
HanMATE49	114	120	Anaerobic Induction
HanMATE49	1319	1325	Anaerobic Induction
HanMATE49	1555	1561	Drought Inducibility
HanMATE49	1181	1186	MeJARE
HanMATE49	311	317	Low Temperature Responsive
HanMATE49	447	453	Low Temperature Responsive
HanMATE49	916	922	Low Temperature Responsive
HanMATE49	10	17	LRE
HanMATE49	336	343	LRE
HanMATE49	1181	1186	MeJARE
HanMATE49	1098	1105	ABRE
HanMATE49	531	541	LRE
HanMATE49	696	702	LRE
HanMATE49	762	771	LRE
HanMATE49	457	465	LRE
HanMATE49	1331	1337	Anoxic Inducibility
HanMATE49	655	667	LRE
HanMATE49	1155	1161	Meristem Expression
HanMATE49	252	258	Auxin Responsive
HanMATE49	281	294	LRE
HanMATE49	471	477	LRE
HanMATE49	473	479	LRE
HanMATE49	542	548	LRE
HanMATE49	764	770	LRE
HanMATE49	1202	1211	LRE
HanMATE50	164	170	LRE
HanMATE50	309	315	Auxin Responsive
HanMATE50	975	981	Auxin Responsive
HanMATE50	81	87	MYBHv1 binding site
HanMATE50	1002	1008	MYBHv1 binding site
HanMATE50	11	17	Meristem Expression
HanMATE50	141	149	LRE
HanMATE50	457	463	Low Temperature Responsive
HanMATE50	1428	1434	Low Temperature Responsive
HanMATE50	375	384	Salycylic Acid Responsive
HanMATE50	378	389	Salycylic Acid Responsive
HanMATE50	400	406	LRE
HanMATE50	596	602	LRE
HanMATE50	676	682	LRE
HanMATE50	763	769	LRE
HanMATE50	995	1001	LRE
HanMATE50	1326	1332	LRE
HanMATE50	1333	1339	LRE
HanMATE50	365	371	LRE
HanMATE50	761	770	LRE
HanMATE50	676	682	LRE
HanMATE50	537	543	Anaerobic Induction
HanMATE50	567	573	Anaerobic Induction
HanMATE50	752	761	Zein Metabolism
HanMATE50	1688	1698	Zein Metabolism
HanMATE50	401	406	ABRE
HanMATE50	594	603	ABRE
HanMATE50	596	601	ABRE
HanMATE50	676	682	ABRE
HanMATE50	677	682	ABRE
HanMATE50	763	768	ABRE
HanMATE50	995	1000	ABRE
HanMATE50	1331	1340	ABRE
HanMATE50	1334	1339	ABRE
HanMATE51	493	500	LRE
HanMATE51	1077	1084	LRE
HanMATE51	1178	1184	MYBHv1 binding site
HanMATE51	1789	1795	LRE
HanMATE51	69	74	MeJARE
HanMATE51	1788	1796	LRE
HanMATE51	1789	1795	LRE
HanMATE51	1741	1750	Circadian Control
HanMATE51	659	665	Anoxic Inducibility
HanMATE51	1324	1333	LRE
HanMATE51	69	74	MeJARE
HanMATE51	618	625	LRE
HanMATE51	636	643	LRE
HanMATE51	646	653	LRE
HanMATE51	669	676	LRE
HanMATE51	705	712	LRE
HanMATE51	715	722	LRE
HanMATE51	745	752	LRE
HanMATE51	796	803	LRE
HanMATE51	1327	1334	LRE
HanMATE51	1375	1382	LRE
HanMATE51	1417	1424	LRE
HanMATE51	1480	1487	LRE
HanMATE51	1514	1521	LRE
HanMATE51	1551	1558	LRE
HanMATE51	1579	1586	LRE
HanMATE51	378	384	LRE
HanMATE51	1271	1277	LRE
HanMATE51	647	657	LRE
HanMATE51	1509	1519	LRE
HanMATE51	1783	1792	LRE
HanMATE51	1789	1795	ABRE
HanMATE51	1790	1795	ABRE
HanMATE51	662	668	Low Temperature Responsive
HanMATE51	1289	1300	LRE
HanMATE52	1062	1072.5	Flavonoid Biosynthesis Regulation
HanMATE52	1469	1487	High Transcription Level
HanMATE52	927	934	Gibberellin Responsive
HanMATE52	1466	1473	Gibberellin Responsive
HanMATE52	1565	1574	Salycylic Acid Responsive
HanMATE52	1636	1645	Salycylic Acid Responsive
HanMATE52	1768	1773	MeJARE
HanMATE52	456	463	LRE
HanMATE52	1061	1067	LRE
HanMATE52	1199	1208	Zein Metabolism
HanMATE52	439	445	Anaerobic Induction
HanMATE52	650	656	Anaerobic Induction
HanMATE52	671	677	Anaerobic Induction
HanMATE52	800	806	Anaerobic Induction
HanMATE52	1145	1151	Anaerobic Induction
HanMATE52	1120	1129	Stress and Defense Responsive
HanMATE52	1300	1309	Stress and Defense Responsive
HanMATE52	1333	1343	ATBP-1 Binding Site
HanMATE52	1006	1012	Drought Inducibility
HanMATE52	1768	1773	MeJARE
HanMATE53	1385	1391	Meristem Expression
HanMATE53	1240	1245	MeJARE
HanMATE53	1534	1539	MeJARE
HanMATE53	1589	1594	MeJARE
HanMATE53	280	289	Circadian Control
HanMATE53	1139	1145	LRE
HanMATE53	818	824	LRE
HanMATE53	1350	1356	LRE
HanMATE53	1106	1116	LRE
HanMATE53	577	587	LRE
HanMATE53	974	980	LRE
HanMATE53	976	982	LRE
HanMATE53	823	829	Low Temperature Responsive
HanMATE53	1162	1168	Low Temperature Responsive
HanMATE53	1332	1338	Low Temperature Responsive
HanMATE53	1516	1522	Low Temperature Responsive
HanMATE53	491	497	Auxin Responsive
HanMATE53	1019	1025	Auxin Responsive
HanMATE53	526	532	Anaerobic Induction
HanMATE53	808	814	Anaerobic Induction
HanMATE53	1240	1245	MeJARE
HanMATE53	1534	1539	MeJARE
HanMATE53	1589	1594	MeJARE
HanMATE54	711	717	LRE
HanMATE54	1294	1300	LRE
HanMATE54	1589	1595	LRE
HanMATE54	1130	1138	LRE
HanMATE54	438	447	Circadian Control
HanMATE54	13	19	Anaerobic Induction
HanMATE54	949	955	Anaerobic Induction
HanMATE54	559	565	MYBHv1 binding site
HanMATE54	199	205	LRE
HanMATE54	352	358	LRE
HanMATE54	1394	1404	CMA3 Element
HanMATE54	1505	1515	CMA3 Element
HanMATE54	1566	1576	CMA3 Element
HanMATE54	220	226	LRE
HanMATE54	754	760	LRE
HanMATE54	1167	1176	Salycylic Acid Responsive
HanMATE54	108	117	LRE
HanMATE54	200	205	ABRE
HanMATE54	352	357	ABRE
HanMATE54	962	971	Zein Metabolism
HanMATE54	990	996	LRE
HanMATE55	1783	1792	Salycylic Acid Responsive
HanMATE55	444	453	LRE
HanMATE55	748	754	LRE
HanMATE55	891	897	LRE
HanMATE55	938	944	LRE
HanMATE55	1028	1034	LRE
HanMATE55	1134	1140	LRE
HanMATE55	1414	1420	LRE
HanMATE55	1631	1637	LRE
HanMATE55	1705	1713	LRE
HanMATE55	32	38	ABRE
HanMATE55	33	38	ABRE
HanMATE55	474	479	ABRE
HanMATE55	545	550	MeJARE
HanMATE55	49	57.5	Cell Cycle Regulation
HanMATE55	85	91	Low Temperature Responsive
HanMATE55	515	526.5	Flavonoid Biosynthesis Regulation
HanMATE55	545	550	MeJARE
HanMATE55	629	635	Auxin Responsive
HanMATE55	919	925	Auxin Responsive
HanMATE55	126	133	Gibberellin Responsive
HanMATE55	32	38	LRE
HanMATE55	474	480	LRE
HanMATE55	72	78	Anaerobic Induction
HanMATE55	976	982	Anaerobic Induction
HanMATE55	32	38	LRE
HanMATE55	321	329	Palisade
HanMATE56	85	91	Low Temperature Responsive
HanMATE56	72	78	Anaerobic Induction
HanMATE56	976	982	Anaerobic Induction
HanMATE56	515	526.5	Flavonoid Biosynthesis Regulation
HanMATE56	444	453	LRE
HanMATE56	32	38	ABRE
HanMATE56	33	38	ABRE
HanMATE56	474	479	ABRE
HanMATE56	748	754	LRE
HanMATE56	891	897	LRE
HanMATE56	938	944	LRE
HanMATE56	1028	1034	LRE
HanMATE56	1134	1140	LRE
HanMATE56	1414	1420	LRE
HanMATE56	1631	1637	LRE
HanMATE56	1705	1713	LRE
HanMATE56	126	133	Gibberellin Responsive
HanMATE56	629	635	Auxin Responsive
HanMATE56	919	925	Auxin Responsive
HanMATE56	545	550	MeJARE
HanMATE56	321	329	Palisade
HanMATE56	32	38	LRE
HanMATE56	32	38	LRE
HanMATE56	474	480	LRE
HanMATE56	49	57.5	Cell Cycle Regulation
HanMATE56	1783	1792	Salycylic Acid Responsive
HanMATE56	545	550	MeJARE
HanMATE57	661	667	Low Temperature Responsive
HanMATE57	1789	1798	Salycylic Acid Responsive
HanMATE57	1015	1021	Auxin Responsive
HanMATE57	277	283	Anaerobic Induction
HanMATE57	378	384	Anaerobic Induction
HanMATE57	1253	1259	Anaerobic Induction
HanMATE57	1346	1353	LRE
HanMATE57	356	362	LRE
HanMATE57	668	674	LRE
HanMATE57	950	956	LRE
HanMATE57	1311	1317	LRE
HanMATE57	895	906	Flavonoid Biosynthesis Regulation
HanMATE57	346	354	Seed Specific Regulation
HanMATE57	132	140	LRE
HanMATE57	50	56	Cis Regulatory Element
HanMATE57	951	956	ABRE
HanMATE57	1312	1317	ABRE
HanMATE57	798	808	ATBP-1 Binding Site
HanMATE57	10	16	LRE
HanMATE57	1225	1231	LRE
HanMATE57	1431	1437	LRE
HanMATE57	1548	1554	LRE
HanMATE57	246	253	LRE
HanMATE57	639	647	LRE
HanMATE57	1249	1255	LRE
HanMATE58	544	550	MYBHv1 binding site
HanMATE58	1070	1076	MYBHv1 binding site
HanMATE58	272	278	Anaerobic Induction
HanMATE58	1091	1097	Anaerobic Induction
HanMATE58	849	855	LRE
HanMATE58	490	495	MeJARE
HanMATE58	138	144	LRE
HanMATE58	1144	1150	LRE
HanMATE58	1197	1203	LRE
HanMATE58	1531	1537	LRE
HanMATE58	222	228	LRE
HanMATE58	246	252	LRE
HanMATE58	1553	1559	LRE
HanMATE58	708	714	Low Temperature Responsive
HanMATE58	490	495	MeJARE
HanMATE58	383	389	Auxin Responsive
HanMATE58	890	900.5	Flavonoid Biosynthesis Regulation
HanMATE58	985	994	LRE
HanMATE58	850	855	ABRE
HanMATE58	1197	1202	ABRE
HanMATE58	1532	1537	ABRE
HanMATE59	507	513	Auxin Responsive
HanMATE59	591	597	Auxin Responsive
HanMATE59	1546	1552	Auxin Responsive
HanMATE59	587	592	MeJARE
HanMATE59	602	607	MeJARE
HanMATE59	831	836	MeJARE
HanMATE59	47	53	Anoxic Inducibility
HanMATE59	113	119	Anoxic Inducibility
HanMATE60	377	387	LRE
HanMATE60	38	47	LRE
HanMATE60	1416	1423	Auxin Responsive
HanMATE60	843	849	Auxin Responsive
HanMATE60	1550	1556	LRE
HanMATE60	29	35	LRE
HanMATE60	648	654	LRE
HanMATE60	1410	1416	LRE
HanMATE60	968	974	LRE
HanMATE60	1237	1243	Anoxic Inducibility
HanMATE60	1762	1768	Meristem Expression
HanMATE60	124	130	LRE
HanMATE60	248	254	LRE
HanMATE60	648	654	LRE
HanMATE60	734	740	LRE
HanMATE60	1222	1231	Zein Metabolism
HanMATE60	1629	1638	Zein Metabolism
HanMATE60	872	879	LRE
HanMATE60	953	960	LRE
HanMATE60	324	330	Anaerobic Induction
HanMATE60	1745	1751	Anaerobic Induction
HanMATE60	1665	1675	ATBP-1 Binding Site
HanMATE60	1240	1246	LRE
HanMATE60	1451	1457	LRE
HanMATE60	1456	1462	LRE
HanMATE60	726	733	Gibberellin Responsive
HanMATE60	932	941	LRE
HanMATE60	1044	1049	MeJARE
HanMATE60	1057	1062	MeJARE
HanMATE60	1044	1049	MeJARE
HanMATE60	1057	1062	MeJARE
HanMATE60	29	34	ABRE
HanMATE60	125	130	ABRE
HanMATE60	248	253	ABRE
HanMATE60	648	654	ABRE
HanMATE60	649	654	ABRE
HanMATE60	734	739	ABRE
HanMATE60	1410	1415	ABRE
HanMATE60	1719	1725	LRE
HanMATE60	824	832	LRE
HanMATE61	1091	1096	MeJARE
HanMATE61	1744	1750	LRE
HanMATE61	769	775	LRE
HanMATE61	1591	1597	LRE
HanMATE61	1603	1609	LRE
HanMATE61	1695	1701	LRE
HanMATE61	1091	1096	MeJARE
HanMATE61	1121	1130	Zein Metabolism
HanMATE61	1132	1140	Zein Metabolism
HanMATE61	1326	1335	Zein Metabolism
HanMATE61	552	559	LRE
HanMATE61	393	402	LRE
HanMATE61	423	432	LRE
HanMATE61	395	400	ABRE
HanMATE61	395	401	LRE
HanMATE62	1573	1581	LRE
HanMATE62	1175	1181	Low Temperature Responsive
HanMATE62	426	432	LRE
HanMATE62	1335	1341	Meristem Expression
HanMATE62	1366	1373	Auxin Responsive
HanMATE62	1582	1591	Zein Metabolism
HanMATE62	164	169	MeJARE
HanMATE62	364	369	MeJARE
HanMATE62	887	892	MeJARE
HanMATE62	1509	1514	MeJARE
HanMATE62	1208	1215	Endosperm Expression
HanMATE62	164	169	MeJARE
HanMATE62	364	369	MeJARE
HanMATE62	887	892	MeJARE
HanMATE62	1509	1514	MeJARE
HanMATE62	233	240	LRE
HanMATE62	918	924	LRE
HanMATE62	982	988	LRE
HanMATE62	1568	1574	LRE
HanMATE62	982	987	ABRE
HanMATE62	1345	1351	Anoxic Inducibility
HanMATE63	445	450	MeJARE
HanMATE63	1399	1404	MeJARE
HanMATE63	1592	1599	Endosperm Expression
HanMATE63	278	284	LRE
HanMATE63	639	645	LRE
HanMATE63	731	737	LRE
HanMATE63	251	257	Low Temperature Responsive
HanMATE63	1400	1409	Stress and Defense Responsive
HanMATE63	517	523	LRE
HanMATE63	1160	1166	LRE
HanMATE63	1722	1728	LRE
HanMATE63	1509	1515	Drought Inducibility
HanMATE63	851	859	LRE
HanMATE63	115	122	LRE
HanMATE63	101	108	ABRE
HanMATE63	443	448	ABRE
HanMATE63	517	523	ABRE
HanMATE63	518	523	ABRE
HanMATE63	1397	1402	ABRE
HanMATE63	1544	1549	ABRE
HanMATE63	436	442	MYBHv1 binding site
HanMATE63	442	451	Zein Metabolism
HanMATE63	620	629	Zein Metabolism
HanMATE63	445	450	MeJARE
HanMATE63	1399	1404	MeJARE
HanMATE63	290	296	LRE
HanMATE63	443	449	LRE
HanMATE63	492	498	LRE
HanMATE63	517	523	LRE
HanMATE63	1094	1100	LRE
HanMATE63	1397	1403	LRE
HanMATE63	1543	1549	LRE
HanMATE63	1146	1152	LRE
HanMATE63	728	734	Anoxic Inducibility
HanMATE63	1604	1611	LRE
HanMATE64	1558	1564	Drought Inducibility
HanMATE64	1039	1047	LRE
HanMATE64	1157	1165	LRE
HanMATE64	1107	1113	LRE
HanMATE64	1703	1709	MYBHv1 binding site
HanMATE64	17	26	Zein Metabolism
HanMATE64	572	577	MeJARE
HanMATE64	608	613	MeJARE
HanMATE64	746	751	MeJARE
HanMATE64	892	897	MeJARE
HanMATE64	1021	1028	LRE
HanMATE64	905	914	LRE
HanMATE64	614	623	Salycylic Acid Responsive
HanMATE64	1380	1387	LRE
HanMATE64	283	289	Anaerobic Induction
HanMATE64	941	947	Anaerobic Induction
HanMATE64	1639	1645	Anaerobic Induction
HanMATE64	993	999	LRE
HanMATE64	1003	1009	LRE
HanMATE64	1282	1288	LRE
HanMATE64	1329	1335	Low Temperature Responsive
HanMATE64	634	642	LRE
HanMATE64	594	603	ABRE
HanMATE64	596	604	ABRE
HanMATE64	597	602	ABRE
HanMATE64	889	894	ABRE
HanMATE64	1244	1249	ABRE
HanMATE64	1244	1250	LRE
HanMATE64	329	335	LRE
HanMATE64	20	26	LRE
HanMATE64	596	602	LRE
HanMATE64	888	894	LRE
HanMATE64	572	577	MeJARE
HanMATE64	608	613	MeJARE
HanMATE64	746	751	MeJARE
HanMATE64	892	897	MeJARE
HanMATE65	401	407	Drought Inducibility
HanMATE65	194	200	MYBHv1 binding site
HanMATE65	390	396	MYBHv1 binding site
HanMATE65	305	314	LRE
HanMATE65	672	679	LRE
HanMATE65	1386	1395	Circadian Control
HanMATE65	1721	1728	Gibberellin Responsive
HanMATE65	1061	1070	LRE
HanMATE65	777	783	LRE
HanMATE65	855	861	LRE
HanMATE65	900	906	LRE
HanMATE65	926	932	LRE
HanMATE65	1475	1481	LRE
HanMATE65	1529	1535	LRE
HanMATE65	336	342	Anaerobic Induction
HanMATE65	1004	1010	Anaerobic Induction
HanMATE65	1303	1309	Anaerobic Induction
HanMATE65	191	199.5	Cell Cycle Regulation
HanMATE65	305	313	LRE
HanMATE65	1026	1032	LRE
HanMATE65	1421	1427	LRE
HanMATE65	993	999	LRE
HanMATE65	1010	1016	LRE
HanMATE66	1303	1312	Circadian Control
HanMATE66	1314	1321	Gibberellin Responsive
HanMATE66	425	435	LRE
HanMATE66	1477	1486.5	LRE
HanMATE66	345	351	LRE
HanMATE66	791	797	LRE
HanMATE66	978	984	LRE
HanMATE66	272	278	Anaerobic Induction
HanMATE66	940	946	Anaerobic Induction
HanMATE66	1126	1132	Anaerobic Induction
HanMATE66	345	351	ABRE
HanMATE66	346	351	ABRE
HanMATE66	791	797	ABRE
HanMATE66	792	797	ABRE
HanMATE66	978	984	ABRE
HanMATE66	979	984	ABRE
HanMATE66	326	336	ATBP-1 Binding Site
HanMATE66	236	245	LRE
HanMATE66	344	352	LRE
HanMATE66	345	351	LRE
HanMATE66	790	798	LRE
HanMATE66	791	797	LRE
HanMATE66	977	985	LRE
HanMATE66	978	984	LRE
HanMATE66	1706	1714	Zein Metabolism
HanMATE66	1378	1389	LRE
HanMATE66	1729	1734	MeJARE
HanMATE66	47	53	LRE
HanMATE66	541	547	LRE
HanMATE66	1499	1505	LRE
HanMATE66	1729	1734	MeJARE
HanMATE67	236	243	LRE
HanMATE67	369	376	LRE
HanMATE67	94	100	LRE
HanMATE67	331	337	LRE
HanMATE67	766	772	LRE
HanMATE67	1523	1529	LRE
HanMATE67	1525	1531	LRE
HanMATE67	1683	1690	LRE
HanMATE67	1729	1738	LRE
HanMATE67	94	100	LRE
HanMATE67	576	582	LRE
HanMATE67	94	100	ABRE
HanMATE67	95	100	ABRE
HanMATE67	332	337	ABRE
HanMATE67	577	582	ABRE
HanMATE67	575	580	MeJARE
HanMATE67	1714	1719	MeJARE
HanMATE67	340	346	Auxin Responsive
HanMATE67	51	57	Low Temperature Responsive
HanMATE67	839	845	Low Temperature Responsive
HanMATE67	1326	1332	Low Temperature Responsive
HanMATE67	1645	1651	Low Temperature Responsive
HanMATE67	810	818	LRE
HanMATE67	1422	1428	Anaerobic Induction
HanMATE67	1639	1645	Anaerobic Induction
HanMATE67	575	580	MeJARE
HanMATE67	1714	1719	MeJARE
HanMATE67	400	406	LRE
HanMATE67	406	412	LRE
HanMATE67	412	418	LRE
HanMATE67	822	828	LRE
HanMATE67	1378	1384	LRE
HanMATE67	1429	1435	LRE
HanMATE67	1180	1188	LRE
HanMATE67	534	541	Auxin Responsive
HanMATE67	1747	1754	Gibberellin Responsive
HanMATE67	156	163	LRE
HanMATE67	607	616	LRE
HanMATE67	610	617	LRE
HanMATE68	439	448	Salycylic Acid Responsive
HanMATE68	189	198	Stress and Defense Responsive
HanMATE68	837	843	Anaerobic Induction
HanMATE68	1202	1208	Anaerobic Induction
HanMATE68	1568	1574	LRE
HanMATE68	290	295	MeJARE
HanMATE68	408	413	MeJARE
HanMATE68	451	456	MeJARE
HanMATE68	823	829	LRE
HanMATE68	1658	1664	LRE
HanMATE68	389	395	Drought Inducibility
HanMATE68	1097	1104	LRE
HanMATE68	405	414	Zein Metabolism
HanMATE68	313	319	LRE
HanMATE68	348	354	LRE
HanMATE68	639	645	LRE
HanMATE68	1365	1371	LRE
HanMATE68	1539	1545	LRE
HanMATE68	1558	1564	LRE
HanMATE68	1186	1193	Endosperm Expression
HanMATE68	406	412	LRE
HanMATE68	452	458	LRE
HanMATE68	823	829	LRE
HanMATE68	1126	1132	LRE
HanMATE68	1297	1303	LRE
HanMATE68	1657	1665	LRE
HanMATE68	1658	1664	LRE
HanMATE68	290	295	MeJARE
HanMATE68	408	413	MeJARE
HanMATE68	451	456	MeJARE
HanMATE68	406	411	ABRE
HanMATE68	453	458	ABRE
HanMATE68	823	829	ABRE
HanMATE68	824	829	ABRE
HanMATE68	1126	1131	ABRE
HanMATE68	1297	1302	ABRE
HanMATE68	1658	1664	ABRE
HanMATE68	1659	1664	ABRE
HanMATE69	159	164	MeJARE
HanMATE69	364	371	Gibberellin Responsive
HanMATE69	944	950	Drought Inducibility
HanMATE69	953	959	Drought Inducibility
HanMATE69	923	929	LRE
HanMATE69	334	344	ATBP-1 Binding Site
HanMATE69	1320	1329	LRE
HanMATE69	159	164	MeJARE
HanMATE69	269	275	Anaerobic Induction
HanMATE69	900	906	Anaerobic Induction
HanMATE69	1196	1202	Anaerobic Induction
HanMATE69	837	843	Low Temperature Responsive
HanMATE69	94	102	LRE
HanMATE69	1300	1306	LRE
HanMATE70	77	82	ABRE
HanMATE70	419	424	ABRE
HanMATE70	660	665	ABRE
HanMATE70	957	962	ABRE
HanMATE70	1199	1204	ABRE
HanMATE70	1496	1501	ABRE
HanMATE70	1756	1761	ABRE
HanMATE70	615	620	MeJARE
HanMATE70	1153	1158	MeJARE
HanMATE70	1700	1705	MeJARE
HanMATE70	28	34	MYBHv1 binding site
HanMATE70	209	215	MYBHv1 binding site
HanMATE70	584	590	MYBHv1 binding site
HanMATE70	747	753	MYBHv1 binding site
HanMATE70	1122	1128	MYBHv1 binding site
HanMATE70	1286	1292	MYBHv1 binding site
HanMATE70	1669	1675	MYBHv1 binding site
HanMATE70	76	82	LRE
HanMATE70	418	424	LRE
HanMATE70	956	962	LRE
HanMATE70	1495	1501	LRE
HanMATE70	416	424	LRE
HanMATE70	660	666	LRE
HanMATE70	954	962	LRE
HanMATE70	1199	1205	LRE
HanMATE70	1493	1501	LRE
HanMATE70	1756	1762	LRE
HanMATE70	1764	1772	LRE
HanMATE70	1771	1779	LRE
HanMATE70	454	464	LRE
HanMATE70	992	1002	LRE
HanMATE70	1531	1541	LRE
HanMATE70	615	620	MeJARE
HanMATE70	1153	1158	MeJARE
HanMATE70	1700	1705	MeJARE
HanMATE70	43	49	Meristem Expression
HanMATE70	442	448	Meristem Expression
HanMATE70	980	986	Meristem Expression
HanMATE70	272	279	Gibberellin Responsive
HanMATE70	459	466	Gibberellin Responsive
HanMATE70	997	1004	Gibberellin Responsive
HanMATE70	1536	1543	Gibberellin Responsive
HanMATE70	278	284	Anaerobic Induction
HanMATE70	359	365	Anaerobic Induction
HanMATE70	509	515	Anaerobic Induction
HanMATE70	816	822	Anaerobic Induction
HanMATE70	897	903	Anaerobic Induction
HanMATE70	1047	1053	Anaerobic Induction
HanMATE70	1355	1361	Anaerobic Induction
HanMATE70	1436	1442	Anaerobic Induction
HanMATE70	1586	1592	Anaerobic Induction
HanMATE70	231	238	Gibberellin Responsive
HanMATE70	769	776	Gibberellin Responsive
HanMATE70	1308	1315	Gibberellin Responsive
HanMATE71	1090	1096	LRE
HanMATE71	1338	1344	LRE
HanMATE71	801	807	Meristem Expression
HanMATE71	969	975	Meristem Expression
HanMATE71	776	785	LRE
HanMATE71	39	46	Gibberellin Responsive
HanMATE71	661	667	LRE
HanMATE71	461	469	LRE
HanMATE71	208	213	MeJARE
HanMATE71	1781	1786	MeJARE
HanMATE71	13	20	Auxin Responsive
HanMATE71	246	253	Auxin Responsive
HanMATE71	1215	1221	Anaerobic Induction
HanMATE71	208	213	MeJARE
HanMATE71	1781	1786	MeJARE
HanMATE71	779	788	LRE
HanMATE71	544	551	Gibberellin Responsive
HanMATE71	1173	1180	ABRE
HanMATE72	465	471	Anaerobic Induction
HanMATE72	1292	1298	Anaerobic Induction
HanMATE72	1391	1397	Anaerobic Induction
HanMATE72	1630	1636	Anaerobic Induction
HanMATE72	1042	1049	LRE
HanMATE72	727	733	LRE
HanMATE72	1734	1741	LRE
HanMATE72	1106	1111	MeJARE
HanMATE72	1109	1114	MeJARE
HanMATE72	1330	1335	MeJARE
HanMATE72	1600	1605	MeJARE
HanMATE72	1343	1349	LRE
HanMATE72	69	75	Meristem Expression
HanMATE72	225	233	LRE
HanMATE72	1376	1382	Auxin Responsive
HanMATE72	1578	1584	Auxin Responsive
HanMATE72	210	219	Circadian Control
HanMATE72	1525	1534	Circadian Control
HanMATE72	1106	1111	MeJARE
HanMATE72	1109	1114	MeJARE
HanMATE72	1330	1335	MeJARE
HanMATE72	1600	1605	MeJARE
HanMATE72	822	829	Gibberellin Responsive
HanMATE72	77	82	ABRE
HanMATE72	1328	1333	ABRE
HanMATE72	511	517	LRE
HanMATE72	1673	1679	LRE
HanMATE72	77	83	LRE
HanMATE72	1328	1334	LRE
HanMATE72	1788	1794	LRE
HanMATE73	893	900	ABRE
HanMATE73	1304	1310	LRE
HanMATE73	1306	1312	LRE
HanMATE73	552	558	LRE
HanMATE73	740	746	LRE
HanMATE73	1188	1197	Salycylic Acid Responsive
HanMATE73	911	917	Cis Regulatory Element
HanMATE73	400	406	LRE
HanMATE73	1227	1234	LRE
HanMATE73	1096	1102	Auxin Responsive
HanMATE73	509	515	LRE
HanMATE73	995	1001	Anaerobic Induction
HanMATE73	831	837	Low Temperature Responsive
HanMATE73	875	881	Anoxic Inducibility
HanMATE73	890	896	Anoxic Inducibility
HanMATE73	1029	1035	Drought Inducibility
HanMATE74	818	824	Low Temperature Responsive
HanMATE74	317	326	Salycylic Acid Responsive
HanMATE74	1172	1181	Salycylic Acid Responsive
HanMATE74	1080	1086	Auxin Responsive
HanMATE74	979	985	Anaerobic Induction
HanMATE74	896	902	Cis Regulatory Element
HanMATE74	503	509	LRE
HanMATE74	1013	1019	Drought Inducibility
HanMATE74	862	868	Anoxic Inducibility
HanMATE74	875	881	Anoxic Inducibility
HanMATE74	394	400	LRE
HanMATE74	878	885	ABRE
HanMATE74	545	551	LRE
HanMATE74	734	740	LRE
