# Supplementary material for: Genome-wide bioinformatics analysis of the MATE gene family for abiotic stress tolerance in sunflower (Helianthus annuus L.)
Source: PLoS One. 2026 Apr 13;21(4):e0346769. doi: 10.1371/journal.pone.0346769 (PMC13075712; doi:10.1371/journal.pone.0346769)
Supplement: S1 File — S2. HanMATE gene sequences. S3. CDS sequences of HanMATE genes. S4. HanMATE genes’ GOE analysis results. S5. HanMATE genes’ CRE analysis results. S6. HanMATE gene and miRNA analysis results. S7. HanMATE proteins’ 3D structure and functional prediction results. (ZIP) [file pone.0346769.s001.zip › Supporting Information/S6.csv]

miRNA_Acc.	Target_Acc.	Expectation	UPE$	miRNA_start	miRNA_end	Target_start	Target_end	miRNA_aligned_fragment	alignment	Target_aligned_fragment	Inhibition	Target_Desc.	Multiplicity
Han-miRN5715	HanMATE66	1	-1	1	21	1137	1157	UAAACAUUGUUCAACAGGACA	::.::::::::::.::::::	GGUUCUGUUGAACAGUGUUUA	Cleavage		1
Han-miRN5764	HanMATE66	1	-1	1	21	1137	1157	UAAACAUUGUUCAACAGGACA	::.::::::::::.::::::	GGUUCUGUUGAACAGUGUUUA	Cleavage		1
Han-miRN5772	HanMATE66	1	-1	1	21	1137	1157	UAAACAUUGUUCAACAGGACA	::.::::::::::.::::::	GGUUCUGUUGAACAGUGUUUA	Cleavage		1
Han-miRN5773	HanMATE66	1	-1	1	21	1137	1157	UAAACAUUGUUCAACAGGACA	::.::::::::::.::::::	GGUUCUGUUGAACAGUGUUUA	Cleavage		1
Han-miRN5761	HanMATE66	1.5	-1	1	21	1137	1157	UAGACAUUGUUCAACAGGACA	::.::::::::::.:::.::	GGUUCUGUUGAACAGUGUUUA	Cleavage		1
Han-miRN5715	HanMATE65	2.5	-1	1	21	1245	1265	UAAACAUUGUUCAACAGGACA	::.::::::::::. :::::	GGUUCUGUUGAACAGCGUUUA	Cleavage		1
Han-miRN5764	HanMATE65	2.5	-1	1	21	1245	1265	UAAACAUUGUUCAACAGGACA	::.::::::::::. :::::	GGUUCUGUUGAACAGCGUUUA	Cleavage		1
Han-miRN5772	HanMATE65	2.5	-1	1	21	1245	1265	UAAACAUUGUUCAACAGGACA	::.::::::::::. :::::	GGUUCUGUUGAACAGCGUUUA	Cleavage		1
Han-miRN5773	HanMATE65	2.5	-1	1	21	1245	1265	UAAACAUUGUUCAACAGGACA	::.::::::::::. :::::	GGUUCUGUUGAACAGCGUUUA	Cleavage		1
Han-miRN5761	HanMATE65	3	-1	1	21	1245	1265	UAGACAUUGUUCAACAGGACA	::.::::::::::. ::.::	GGUUCUGUUGAACAGCGUUUA	Cleavage		1
Han-miR169q	HanMATE51	3.5	-1	1	21	257	277	UGGAGCCAAGGAUGACAUGUC	: :::::::: ::::::.:.	CAAAUGUCAUCGUUGGCUUCG	Translation		1
Han-miR172a	HanMATE32	3.5	-1	1	21	1259	1279	AGAAUCUUGAUGAUGCUGCAU	::: ::::.::.:.:::::	UUGCUGCAUUAUUAGGAUUCC	Cleavage		1
Han-miR172b	HanMATE32	3.5	-1	1	21	1259	1279	AGAAUCUUGAUGAUGCUGCAU	::: ::::.::.:.:::::	UUGCUGCAUUAUUAGGAUUCC	Cleavage		1
Han-miR172c	HanMATE32	3.5	-1	1	21	1259	1279	AGAAUCUUGAUGAUGCUGCAU	::: ::::.::.:.:::::	UUGCUGCAUUAUUAGGAUUCC	Cleavage		1
Han-miR172d	HanMATE32	3.5	-1	1	21	1259	1279	AGAAUCUUGAUGAUGCUGCAU	::: ::::.::.:.:::::	UUGCUGCAUUAUUAGGAUUCC	Cleavage		1
Han-miR172e	HanMATE32	3.5	-1	1	21	1259	1279	AGAAUCUUGAUGAUGCUGCAU	::: ::::.::.:.:::::	UUGCUGCAUUAUUAGGAUUCC	Cleavage		1
Han-miR172f	HanMATE32	3.5	-1	1	21	1259	1279	AGAAUCUUGAUGAUGCUGCAU	::: ::::.::.:.:::::	UUGCUGCAUUAUUAGGAUUCC	Cleavage		1
Han-miR172g	HanMATE32	3.5	-1	1	21	1259	1279	CGAAUCUUGAUGAUGCUGCAG	.::: ::::.::.:.:::::	UUGCUGCAUUAUUAGGAUUCC	Cleavage		1
Han-miR530a	HanMATE10	3.5	-1	1	22	1545	1566	UGCAUUUGCACCUGCACCUUUC	..::::::::::: :.:: ::	CGGAGGUGCAGGUGGAGAUACA	Cleavage		1
Han-miR530b	HanMATE10	3.5	-1	1	21	1546	1566	UGCAUUUGCACCUGCACCUUC	:.::::::::::: :.:: ::	GGAGGUGCAGGUGGAGAUACA	Cleavage		1
Han-miRN5686	HanMATE15	3.5	-1	1	21	820	840	CAAGUGGACUAAAAUGGCACC	::::.:: :.:::..::::	UCUGCCGUUAUGGUCUGCUUG	Cleavage		1
Han-miRN5701	HanMATE15	3.5	-1	1	21	820	840	CAAGUGGACUAAAAUGGCACC	::::.:: :.:::..::::	UCUGCCGUUAUGGUCUGCUUG	Cleavage		1
Han-miRN5707	HanMATE15	3.5	-1	1	21	820	840	CAAGUGGACUAAAAUGGCACC	::::.:: :.:::..::::	UCUGCCGUUAUGGUCUGCUUG	Cleavage		1
Han-miRN5732	HanMATE65	3.5	-1	1	21	1372	1392	UUCGAGAGACGUUGUAUGAAG	.:: .:::::::::.:::	GGAUAUUUAACGUCUCUUGAA	Cleavage		1
Han-miRN5732	HanMATE66	3.5	-1	1	21	1264	1284	UUCGAGAGACGUUGUAUGAAG	.:: .:::::::::.:::	GGAUAUUUAACGUCUCUUGAA	Cleavage		1
Han-miRN5760	HanMATE65	3.5	-1	1	21	1372	1392	UUCGAGAGACGUUGUAUGAAG	.:: .:::::::::.:::	GGAUAUUUAACGUCUCUUGAA	Cleavage		1
Han-miRN5760	HanMATE66	3.5	-1	1	21	1264	1284	UUCGAGAGACGUUGUAUGAAG	.:: .:::::::::.:::	GGAUAUUUAACGUCUCUUGAA	Cleavage		1
Han-miR165j	HanMATE4	4	-1	1	21	1212	1232	CUCGGACCAGGCUUCAUUCCC	::: :: ::..::::.::.:	CGGAUUGCAGUUUGGUUCGGG	Cleavage		1
Han-miR165j	HanMATE3	4	-1	1	21	1233	1253	CUCGGACCAGGCUUCAUUCCC	::: :: ::..::::.::.:	CGGAUUGCAGUUUGGUUCGGG	Cleavage		1
Han-miR393a	HanMATE24	4	-1	1	22	47	68	UCCAAAGGGAUCGCAUUGAUCC	.:::::: ::::.:::::.	UUGUCAAUGGAAUCCUUUUGGG	Cleavage		1
Han-miR393a	HanMATE25	4	-1	1	22	290	311	UCCAAAGGGAUCGCAUUGAUCC	.:::::: ::::.:::::.	UUGUCAAUGGAAUCCUUUUGGG	Cleavage		1
Han-miR393b	HanMATE25	4	-1	1	22	290	311	UCCAAAGGGAUCGCAUUGAUCC	.:::::: ::::.:::::.	UUGUCAAUGGAAUCCUUUUGGG	Cleavage		1
Han-miR393b	HanMATE24	4	-1	1	22	47	68	UCCAAAGGGAUCGCAUUGAUCC	.:::::: ::::.:::::.	UUGUCAAUGGAAUCCUUUUGGG	Cleavage		1
Han-miR393c	HanMATE25	4	-1	1	22	290	311	UCCAAAGGGAUCGCAUUGAUCC	.:::::: ::::.:::::.	UUGUCAAUGGAAUCCUUUUGGG	Cleavage		1
Han-miR393c	HanMATE24	4	-1	1	22	47	68	UCCAAAGGGAUCGCAUUGAUCC	.:::::: ::::.:::::.	UUGUCAAUGGAAUCCUUUUGGG	Cleavage		1
Han-miR393d	HanMATE25	4	-1	1	22	290	311	UCCAAAGGGAUCGCAUUGAUCC	.:::::: ::::.:::::.	UUGUCAAUGGAAUCCUUUUGGG	Cleavage		1
Han-miR393d	HanMATE24	4	-1	1	22	47	68	UCCAAAGGGAUCGCAUUGAUCC	.:::::: ::::.:::::.	UUGUCAAUGGAAUCCUUUUGGG	Cleavage		1
Han-miR393e	HanMATE25	4	-1	1	22	290	311	UCCAAAGGGAUCGCAUUGAUCC	.:::::: ::::.:::::.	UUGUCAAUGGAAUCCUUUUGGG	Cleavage		1
Han-miR393e	HanMATE24	4	-1	1	22	47	68	UCCAAAGGGAUCGCAUUGAUCC	.:::::: ::::.:::::.	UUGUCAAUGGAAUCCUUUUGGG	Cleavage		1
Han-miR398b	HanMATE29	4	-1	1	21	93	113	UGUGUUCUCAGGUCACCCCUU	:::::.:: ::::::::	AGAUGGUGAUCUAAGAACACA	Cleavage		1
Han-miR399i	HanMATE19	4	-1	1	21	744	764	UGCCAAAGGAGAAUUGCCCUG	::...::::::::::: :	CUCGGUGGUUCUCCUUUGGAA	Cleavage		1
Han-miR399j	HanMATE19	4	-1	1	21	744	764	UGCCAAAGGAGAAUUGCCCUG	::...::::::::::: :	CUCGGUGGUUCUCCUUUGGAA	Cleavage		1
Han-miRN5682	HanMATE23	4	-1	1	21	453	473	GGAAUGGUCGAGUCGGGAAGA	:::::.::.:.::.:.:: :	CCUUCCUGAUUUGAUCGUUAC	Cleavage		1
Han-miRN5686	HanMATE35	4	-1	1	21	328	348	CAAGUGGACUAAAAUGGCACC	:: .::::::::::...::	AGUCUCAUUUUAGUCUGUUUC	Cleavage		1
Han-miRN5698	HanMATE36	4	-1	1	22	1128	1149	UAAGGUGAACCAAAGAACAAUU	:: ::::::: :::::: ::	CCUUCUUCUUUGUUUCACCAUA	Translation		1
Han-miRN5699	HanMATE31	4	-1	1	21	726	746	UAAAACACUUAGGUUGGGAAG	::.::::. :::::::: :	AAUCUCAACUGAAGUGUUUCA	Translation		1
Han-miRN5701	HanMATE35	4	-1	1	21	328	348	CAAGUGGACUAAAAUGGCACC	:: .::::::::::...::	AGUCUCAUUUUAGUCUGUUUC	Cleavage		1
Han-miRN5707	HanMATE35	4	-1	1	21	328	348	CAAGUGGACUAAAAUGGCACC	:: .::::::::::...::	AGUCUCAUUUUAGUCUGUUUC	Cleavage		1
Han-miR156i	HanMATE59	4.5	-1	1	21	1464	1484	CUGACAGAAGAGAGUGAGCAC	: :: :: :::.:::: ::.:	GAGCACAAUCUUUUCUUUCGG	Cleavage		1
Han-miR159m	HanMATE71	4.5	-1	1	21	451	471	UUUGGAUUGAAGGGAGCUCUA	::: :. ::::::::: ::	GUGAGAUUGCUUCAAUCCCAA	Cleavage		1
Han-miR159n	HanMATE71	4.5	-1	1	21	451	471	UUUGGAUUGAAGGGAGCUCUA	::: :. ::::::::: ::	GUGAGAUUGCUUCAAUCCCAA	Cleavage		1
Han-miR165a	HanMATE61	4.5	-1	1	21	1370	1390	UCGGACCAGGCUUCAUUCCCC	:::::: .:.::::::.:.	AGGGAAUAUGGUCUGGUCUGG	Cleavage		1
Han-miR165a	HanMATE3	4.5	-1	1	21	1232	1252	UCGGACCAGGCUUCAUUCCCC	::: :: ::..::::.::.	UCGGAUUGCAGUUUGGUUCGG	Cleavage		1
Han-miR165a	HanMATE4	4.5	-1	1	21	1211	1231	UCGGACCAGGCUUCAUUCCCC	::: :: ::..::::.::.	UCGGAUUGCAGUUUGGUUCGG	Cleavage		1
Han-miR165b	HanMATE61	4.5	-1	1	21	1370	1390	UCGGACCAGGCUUCAUUCCCC	:::::: .:.::::::.:.	AGGGAAUAUGGUCUGGUCUGG	Cleavage		1
Han-miR165b	HanMATE3	4.5	-1	1	21	1232	1252	UCGGACCAGGCUUCAUUCCCC	::: :: ::..::::.::.	UCGGAUUGCAGUUUGGUUCGG	Cleavage		1
Han-miR165b	HanMATE4	4.5	-1	1	21	1211	1231	UCGGACCAGGCUUCAUUCCCC	::: :: ::..::::.::.	UCGGAUUGCAGUUUGGUUCGG	Cleavage		1
Han-miR165c	HanMATE61	4.5	-1	1	21	1370	1390	UCGGACCAGGCUUCAUUCCCC	:::::: .:.::::::.:.	AGGGAAUAUGGUCUGGUCUGG	Cleavage		1
Han-miR165c	HanMATE3	4.5	-1	1	21	1232	1252	UCGGACCAGGCUUCAUUCCCC	::: :: ::..::::.::.	UCGGAUUGCAGUUUGGUUCGG	Cleavage		1
Han-miR165c	HanMATE4	4.5	-1	1	21	1211	1231	UCGGACCAGGCUUCAUUCCCC	::: :: ::..::::.::.	UCGGAUUGCAGUUUGGUUCGG	Cleavage		1
Han-miR165d	HanMATE61	4.5	-1	1	21	1370	1390	UCGGACCAGGCUUCAUUCCCC	:::::: .:.::::::.:.	AGGGAAUAUGGUCUGGUCUGG	Cleavage		1
Han-miR165d	HanMATE3	4.5	-1	1	21	1232	1252	UCGGACCAGGCUUCAUUCCCC	::: :: ::..::::.::.	UCGGAUUGCAGUUUGGUUCGG	Cleavage		1
Han-miR165d	HanMATE4	4.5	-1	1	21	1211	1231	UCGGACCAGGCUUCAUUCCCC	::: :: ::..::::.::.	UCGGAUUGCAGUUUGGUUCGG	Cleavage		1
Han-miR165e	HanMATE61	4.5	-1	1	21	1370	1390	UCGGACCAGGCUUCAUUCCCC	:::::: .:.::::::.:.	AGGGAAUAUGGUCUGGUCUGG	Cleavage		1
Han-miR165e	HanMATE3	4.5	-1	1	21	1232	1252	UCGGACCAGGCUUCAUUCCCC	::: :: ::..::::.::.	UCGGAUUGCAGUUUGGUUCGG	Cleavage		1
Han-miR165e	HanMATE4	4.5	-1	1	21	1211	1231	UCGGACCAGGCUUCAUUCCCC	::: :: ::..::::.::.	UCGGAUUGCAGUUUGGUUCGG	Cleavage		1
Han-miR165f	HanMATE61	4.5	-1	1	21	1370	1390	UCGGACCAGGCUUCAUUCCCC	:::::: .:.::::::.:.	AGGGAAUAUGGUCUGGUCUGG	Cleavage		1
Han-miR165f	HanMATE3	4.5	-1	1	21	1232	1252	UCGGACCAGGCUUCAUUCCCC	::: :: ::..::::.::.	UCGGAUUGCAGUUUGGUUCGG	Cleavage		1
Han-miR165f	HanMATE4	4.5	-1	1	21	1211	1231	UCGGACCAGGCUUCAUUCCCC	::: :: ::..::::.::.	UCGGAUUGCAGUUUGGUUCGG	Cleavage		1
Han-miR165g	HanMATE61	4.5	-1	1	21	1370	1390	UCGGACCAGGCUUCAUUCCUC	.::::: .:.::::::.:.	AGGGAAUAUGGUCUGGUCUGG	Cleavage		1
Han-miR165g	HanMATE3	4.5	-1	1	21	1232	1252	UCGGACCAGGCUUCAUUCCUC	::: :: ::..::::.::.	UCGGAUUGCAGUUUGGUUCGG	Cleavage		1
Han-miR165g	HanMATE4	4.5	-1	1	21	1211	1231	UCGGACCAGGCUUCAUUCCUC	::: :: ::..::::.::.	UCGGAUUGCAGUUUGGUUCGG	Cleavage		1
Han-miR165h	HanMATE61	4.5	-1	1	21	1370	1390	UCGGACCAGGCUUCAUUCCUC	.::::: .:.::::::.:.	AGGGAAUAUGGUCUGGUCUGG	Cleavage		1
Han-miR165h	HanMATE3	4.5	-1	1	21	1232	1252	UCGGACCAGGCUUCAUUCCUC	::: :: ::..::::.::.	UCGGAUUGCAGUUUGGUUCGG	Cleavage		1
Han-miR165h	HanMATE4	4.5	-1	1	21	1211	1231	UCGGACCAGGCUUCAUUCCUC	::: :: ::..::::.::.	UCGGAUUGCAGUUUGGUUCGG	Cleavage		1
Han-miR165i	HanMATE61	4.5	-1	1	21	1370	1390	UCGGACCAGGCUUCAUUCCUC	.::::: .:.::::::.:.	AGGGAAUAUGGUCUGGUCUGG	Cleavage		1
Han-miR165i	HanMATE3	4.5	-1	1	21	1232	1252	UCGGACCAGGCUUCAUUCCUC	::: :: ::..::::.::.	UCGGAUUGCAGUUUGGUUCGG	Cleavage		1
Han-miR165i	HanMATE4	4.5	-1	1	21	1211	1231	UCGGACCAGGCUUCAUUCCUC	::: :: ::..::::.::.	UCGGAUUGCAGUUUGGUUCGG	Cleavage		1
Han-miR165k	HanMATE61	4.5	-1	1	21	1370	1390	UCGGACCAGGCUUCAUUCCUU	:.::::: .:.::::::.:.	AGGGAAUAUGGUCUGGUCUGG	Cleavage		1
Han-miR165k	HanMATE3	4.5	-1	1	21	1232	1252	UCGGACCAGGCUUCAUUCCUU	::: :: ::..::::.::.	UCGGAUUGCAGUUUGGUUCGG	Cleavage		1
Han-miR165k	HanMATE4	4.5	-1	1	21	1211	1231	UCGGACCAGGCUUCAUUCCUU	::: :: ::..::::.::.	UCGGAUUGCAGUUUGGUUCGG	Cleavage		1
Han-miR169a	HanMATE49	4.5	-1	1	21	688	707	GAGCCAAGGAUGAAUUGCCGG	.:::: :::::.:::::::	UCGGCU-UUCAUUCUUGGCUA	Cleavage		1
Han-miR169a	HanMATE48	4.5	-1	1	21	688	707	GAGCCAAGGAUGAAUUGCCGG	.:::: :::::.:::::::	UCGGCU-UUCAUUCUUGGCUA	Cleavage		1
Han-miR169s	HanMATE49	4.5	-1	1	21	688	707	UAGCCAAGGAUGACAUGACGA	::: : : ::::.::::::::	UCGGCUU-UCAUUCUUGGCUA	Cleavage		1
Han-miR169s	HanMATE48	4.5	-1	1	21	688	707	UAGCCAAGGAUGACAUGACGA	::: : : ::::.::::::::	UCGGCUU-UCAUUCUUGGCUA	Cleavage		1
Han-miR170c	HanMATE44	4.5	-1	1	21	163	183	UGAUUGAGUCGUGCCAAUAUC	::::: ... :::::.:::	ACUAUUGUUGUCACUCAGUCA	Translation		1
Han-miR172a	HanMATE31	4.5	-1	1	21	1259	1279	AGAAUCUUGAUGAUGCUGCAU	::: :: :..:.:.:.::::	UUGCUGCUUUGUUAGGGUUCU	Cleavage		1
Han-miR172b	HanMATE31	4.5	-1	1	21	1259	1279	AGAAUCUUGAUGAUGCUGCAU	::: :: :..:.:.:.::::	UUGCUGCUUUGUUAGGGUUCU	Cleavage		1
Han-miR172c	HanMATE31	4.5	-1	1	21	1259	1279	AGAAUCUUGAUGAUGCUGCAU	::: :: :..:.:.:.::::	UUGCUGCUUUGUUAGGGUUCU	Cleavage		1
Han-miR172d	HanMATE31	4.5	-1	1	21	1259	1279	AGAAUCUUGAUGAUGCUGCAU	::: :: :..:.:.:.::::	UUGCUGCUUUGUUAGGGUUCU	Cleavage		1
Han-miR172e	HanMATE31	4.5	-1	1	21	1259	1279	AGAAUCUUGAUGAUGCUGCAU	::: :: :..:.:.:.::::	UUGCUGCUUUGUUAGGGUUCU	Cleavage		1
Han-miR172f	HanMATE31	4.5	-1	1	21	1259	1279	AGAAUCUUGAUGAUGCUGCAU	::: :: :..:.:.:.::::	UUGCUGCUUUGUUAGGGUUCU	Cleavage		1
Han-miR399f	HanMATE19	4.5	-1	1	21	744	764	UGCCAAAGGAGAGUUGCCCUG	::....:::::::::: :	CUCGGUGGUUCUCCUUUGGAA	Cleavage		1
Han-miR399g	HanMATE9	4.5	-1	1	21	1342	1362	CGCCAAAGGAGAGUUGCCCUU	:: :::.::::: ::: ::	CCGGCCAAUUCUCCAUUGCCG	Cleavage		2
Han-miR399h	HanMATE19	4.5	-1	1	21	744	764	UGCCAAAGGAGAGUUGCCCUG	::....:::::::::: :	CUCGGUGGUUCUCCUUUGGAA	Cleavage		1
Han-miR399i	HanMATE9	4.5	-1	1	21	1342	1362	UGCCAAAGGAGAAUUGCCCUG	: :: ::::::::: ::: :.	CCGGCCAAUUCUCCAUUGCCG	Cleavage		1
Han-miR399j	HanMATE9	4.5	-1	1	21	1342	1362	UGCCAAAGGAGAAUUGCCCUG	: :: ::::::::: ::: :.	CCGGCCAAUUCUCCAUUGCCG	Cleavage		1
Han-miR530a	HanMATE33	4.5	-1	1	22	694	715	UGCAUUUGCACCUGCACCUUUC	..::::: ::::: :.::: :	UGGAGGUGGAGGUGGAGAUGGA	Cleavage		1
Han-miR530b	HanMATE33	4.5	-1	1	21	695	715	UGCAUUUGCACCUGCACCUUC	:.::::: ::::: :.::: :	GGAGGUGGAGGUGGAGAUGGA	Cleavage		1
Han-miR5675c	HanMATE26	4.5	-1	1	21	643	663	UUGGAGACUGAUCGGAAUUGA	::..::.:::::: :::.::	UCGGUUUCGAUCAUUCUUCAC	Cleavage		1
Han-miRN5691	HanMATE65	4.5	-1	1	22	1445	1466	UUCCAGAUUGUGUAGAGAACGC	:: : ::.:..::.::::.	CGCUUAUAUAUAUGAUUUGGAG	Cleavage		1
Han-miRN5698	HanMATE44	4.5	-1	1	22	1053	1074	UAAGGUGAACCAAAGAACAAUU	:::::::::: :: .::::	CUUUGUUCUUUGUUUGGCCUUU	Translation		1
Han-miRN5698	HanMATE35	4.5	-1	1	22	1107	1128	UAAGGUGAACCAAAGAACAAUU	:: ::::::: :::::. ::	CCUUCUUCUUUGUUUCACUCUA	Translation		1
Han-miRN5703	HanMATE27	4.5	-1	1	21	851	871	AAUAAAUGUAAAGGACUGCCU	::::.:::: :::::.:	CCUCAGUUCUUUCCAUUUGUC	Cleavage		2
Han-miRN5703	HanMATE27	4.5	-1	1	21	938	958	AAUAAAUGUAAAGGACUGCCU	::::.:::: :::::.:	CUUCAGUUCUUUCCAUUUGUC	Cleavage		2
Han-miRN5715	HanMATE44	4.5	-1	1	21	1158	1178	UAAACAUUGUUCAACAGGACA	::..:::::::::. ::::	GGUUUUGUUGAACAGCAUUUA	Cleavage		1
Han-miRN5721	HanMATE53	4.5	-1	1	21	666	686	UGGAGACGGAUCGGAAUUGAA	::. ::.:::::. :::.::	AUCGCUUUCGAUCUUUCUUCA	Cleavage		1
Han-miRN5728	HanMATE72	4.5	-1	1	21	1308	1328	UGAGAGAACCAAGGAUCCAUC	:: : ::::::::: ::::	AAUUGUUCCUUGGUUAUCUCC	Cleavage		1
Han-miRN5728	HanMATE14	4.5	-1	1	21	864	884	UGAGAGAACCAAGGAUCCAUC	:::: :::::: .:.:::	UUUGGAGACUUGGUAUUUUCA	Cleavage		1
Han-miRN5764	HanMATE44	4.5	-1	1	21	1158	1178	UAAACAUUGUUCAACAGGACA	::..:::::::::. ::::	GGUUUUGUUGAACAGCAUUUA	Cleavage		1
Han-miRN5772	HanMATE44	4.5	-1	1	21	1158	1178	UAAACAUUGUUCAACAGGACA	::..:::::::::. ::::	GGUUUUGUUGAACAGCAUUUA	Cleavage		1
Han-miRN5773	HanMATE44	4.5	-1	1	21	1158	1178	UAAACAUUGUUCAACAGGACA	::..:::::::::. ::::	GGUUUUGUUGAACAGCAUUUA	Cleavage		1
Han-miR1516a	HanMATE59	5	-1	1	22	255	276	UUUGUUCUCAAUAGCCUUCCAA	:.: :.:.:: :::..:::	GGAGGAAGUUGUUAAGAGUAAA	Cleavage		1
Han-miR1516b	HanMATE59	5	-1	1	22	255	276	UUUGUUCUCAAUAGCCUUCCAA	:.: :.:.:: :::..:::	GGAGGAAGUUGUUAAGAGUAAA	Cleavage		1
Han-miR1516c	HanMATE69	5	-1	1	22	1195	1218	AUGAAGCUUAAAAAC--ACAUCGU	..:.: : : :::::::::::::	GUGGUUUUAGCUUUUAAGCUUCAU	Cleavage		1
Han-miR156a	HanMATE32	5	-1	1	21	402	422	UGACAGAAGAGAGUGAGCACU	: : ::::.:::. :: ::::	AUUACUCAUUCUUAUCGGUCA	Cleavage		1
Han-miR156a	HanMATE31	5	-1	1	21	402	422	UGACAGAAGAGAGUGAGCACU	: : ::::.:::. :: ::::	AUUACUCAUUCUUAUCGGUCA	Cleavage		1
Han-miR156b	HanMATE32	5	-1	1	21	403	423	UUGACAGAAGAGAGUGAGCAC	: ::::.:::. :: :::::	UUACUCAUUCUUAUCGGUCAA	Cleavage		1
Han-miR156b	HanMATE31	5	-1	1	21	403	423	UUGACAGAAGAGAGUGAGCAC	: ::::.:::. :: :::::	UUACUCAUUCUUAUCGGUCAA	Cleavage		1
Han-miR156b	HanMATE59	5	-1	1	21	1464	1484	UUGACAGAAGAGAGUGAGCAC	: :: :: :::.:::: ::..	GAGCACAAUCUUUUCUUUCGG	Cleavage		1
Han-miR156c	HanMATE32	5	-1	1	21	403	423	UUGACAGAAGAGAGUGAGCAC	: ::::.:::. :: :::::	UUACUCAUUCUUAUCGGUCAA	Cleavage		1
Han-miR156c	HanMATE31	5	-1	1	21	403	423	UUGACAGAAGAGAGUGAGCAC	: ::::.:::. :: :::::	UUACUCAUUCUUAUCGGUCAA	Cleavage		1
Han-miR156c	HanMATE59	5	-1	1	21	1464	1484	UUGACAGAAGAGAGUGAGCAC	: :: :: :::.:::: ::..	GAGCACAAUCUUUUCUUUCGG	Cleavage		1
Han-miR156d	HanMATE32	5	-1	1	21	402	422	UGACAGAAGAGAGUGAGCAUA	: ::::.:::. :: ::::	AUUACUCAUUCUUAUCGGUCA	Cleavage		1
Han-miR156d	HanMATE31	5	-1	1	21	402	422	UGACAGAAGAGAGUGAGCAUA	: ::::.:::. :: ::::	AUUACUCAUUCUUAUCGGUCA	Cleavage		1
Han-miR156e	HanMATE13	5	-1	1	21	311	331	UUGACAGAAGAUAGAGAGCAC	::. :. :::::::::.::	UUGUGGUUCAUCUUCUGUUAA	Cleavage		1
Han-miR156f	HanMATE13	5	-1	1	21	311	331	UUGACAGAAGAUAGAGAGCAC	::. :. :::::::::.::	UUGUGGUUCAUCUUCUGUUAA	Cleavage		1
Han-miR156g	HanMATE13	5	-1	1	21	311	331	UUGACAGAAGAUAGAGAGCAC	::. :. :::::::::.::	UUGUGGUUCAUCUUCUGUUAA	Cleavage		1
Han-miR156h	HanMATE32	5	-1	1	21	402	422	UGACAGAAGAGAGUGAGCAUA	: ::::.:::. :: ::::	AUUACUCAUUCUUAUCGGUCA	Cleavage		1
Han-miR156h	HanMATE31	5	-1	1	21	402	422	UGACAGAAGAGAGUGAGCAUA	: ::::.:::. :: ::::	AUUACUCAUUCUUAUCGGUCA	Cleavage		1
Han-miR156j	HanMATE13	5	-1	1	21	311	331	UUGACAGAAGAUAGAGAGCAC	::. :. :::::::::.::	UUGUGGUUCAUCUUCUGUUAA	Cleavage		1
Han-miR156k	HanMATE13	5	-1	1	21	311	331	UUGACAGAAGAUAGAGAGCAC	::. :. :::::::::.::	UUGUGGUUCAUCUUCUGUUAA	Cleavage		1
Han-miR156l	HanMATE13	5	-1	1	21	311	331	UUGACAGAAGAUAGAGAGCAC	::. :. :::::::::.::	UUGUGGUUCAUCUUCUGUUAA	Cleavage		1
Han-miR156m	HanMATE13	5	-1	1	21	311	331	UUGACAGAAGAUAGAGAGCAC	::. :. :::::::::.::	UUGUGGUUCAUCUUCUGUUAA	Cleavage		1
Han-miR159a	HanMATE57	5	-1	1	21	710	730	UUGGACUGAAGGGAGCUCCCU	::.:::.:.:: : ::.::	UAGGGGCUUCUUUGACUCUAA	Cleavage		1
Han-miR159b	HanMATE57	5	-1	1	20	712	731	CUUGGAUUGAAGGGAGCUCU	.:.:::.:.:: : ::.:::	GGGGCUUCUUUGACUCUAAG	Cleavage		1
Han-miR159c	HanMATE57	5	-1	1	21	710	730	UUGGACUGAAGGGAGCUCCCU	::.:::.:.:: : ::.::	UAGGGGCUUCUUUGACUCUAA	Cleavage		1
Han-miR159d	HanMATE57	5	-1	1	21	710	730	UUGGACUGAAGGGAGCUCCCU	::.:::.:.:: : ::.::	UAGGGGCUUCUUUGACUCUAA	Cleavage		1
Han-miR159e	HanMATE57	5	-1	1	21	710	730	UUGGACUGAAGGGAGCUCCCU	::.:::.:.:: : ::.::	UAGGGGCUUCUUUGACUCUAA	Cleavage		1
Han-miR159f	HanMATE57	5	-1	1	21	710	730	UUGGACUGAAGGGAGCUCCCU	::.:::.:.:: : ::.::	UAGGGGCUUCUUUGACUCUAA	Cleavage		1
Han-miR159g	HanMATE57	5	-1	1	20	712	731	CUUGGAUUGAAGGGAGCUCU	.:.:::.:.:: : ::.:::	GGGGCUUCUUUGACUCUAAG	Cleavage		1
Han-miR159h	HanMATE57	5	-1	1	20	712	731	CUUGGAUUGAAGGGAGCUCU	.:.:::.:.:: : ::.:::	GGGGCUUCUUUGACUCUAAG	Cleavage		1
Han-miR159i	HanMATE57	5	-1	1	21	710	730	UUGGACUGAAGGGAGCUCCCU	::.:::.:.:: : ::.::	UAGGGGCUUCUUUGACUCUAA	Cleavage		1
Han-miR159j	HanMATE57	5	-1	1	21	710	730	UUGGACUGAAGGGAGCUCCCU	::.:::.:.:: : ::.::	UAGGGGCUUCUUUGACUCUAA	Cleavage		1
Han-miR159l	HanMATE57	5	-1	1	22	710	731	CUUGGACUGAAGGGAGCUCCCU	::.:::.:.:: : ::.:::	UAGGGGCUUCUUUGACUCUAAG	Cleavage		1
Han-miR159l	HanMATE10	5	-1	1	22	1438	1459	CUUGGACUGAAGGGAGCUCCCU	:.:.: :.:::.: :::.:	CUCGGGUUACUUUCGGCCCAGG	Cleavage		1
Han-miR159m	HanMATE51	5	-1	1	21	547	567	UUUGGAUUGAAGGGAGCUCUA	: :: :..::::::::. ::	CAAAGGUUUCUUCAAUCUCAA	Cleavage		1
Han-miR159n	HanMATE51	5	-1	1	21	547	567	UUUGGAUUGAAGGGAGCUCUA	: :: :..::::::::. ::	CAAAGGUUUCUUCAAUCUCAA	Cleavage		1
Han-miR162a	HanMATE41	5	-1	1	21	1259	1279	UCGAUAAACCUCUGCAUCCAG	.::::: .:: :::::.: ::	UUGGAUUUAGUGGUUUGUGGA	Translation		1
Han-miR162a	HanMATE39	5	-1	1	21	1304	1324	UCGAUAAACCUCUGCAUCCAG	::: ::: .:::::.: ::	UAGGAGGCAAGGGUUUGUGGA	Cleavage		1
Han-miR162b	HanMATE41	5	-1	1	21	1259	1279	UCGAUAAACCUCUGCAUCCAG	.::::: .:: :::::.: ::	UUGGAUUUAGUGGUUUGUGGA	Translation		1
Han-miR162b	HanMATE39	5	-1	1	21	1304	1324	UCGAUAAACCUCUGCAUCCAG	::: ::: .:::::.: ::	UAGGAGGCAAGGGUUUGUGGA	Cleavage		1
Han-miR165a	HanMATE8	5	-1	1	21	747	767	UCGGACCAGGCUUCAUUCCCC	: ..: :.::.:::::.:.	AUGUGGUCAGGCUUGGUCUGG	Cleavage		1
Han-miR165b	HanMATE8	5	-1	1	21	747	767	UCGGACCAGGCUUCAUUCCCC	: ..: :.::.:::::.:.	AUGUGGUCAGGCUUGGUCUGG	Cleavage		1
Han-miR165c	HanMATE8	5	-1	1	21	747	767	UCGGACCAGGCUUCAUUCCCC	: ..: :.::.:::::.:.	AUGUGGUCAGGCUUGGUCUGG	Cleavage		1
Han-miR165d	HanMATE8	5	-1	1	21	747	767	UCGGACCAGGCUUCAUUCCCC	: ..: :.::.:::::.:.	AUGUGGUCAGGCUUGGUCUGG	Cleavage		1
Han-miR165e	HanMATE8	5	-1	1	21	747	767	UCGGACCAGGCUUCAUUCCCC	: ..: :.::.:::::.:.	AUGUGGUCAGGCUUGGUCUGG	Cleavage		1
Han-miR165f	HanMATE8	5	-1	1	21	747	767	UCGGACCAGGCUUCAUUCCCC	: ..: :.::.:::::.:.	AUGUGGUCAGGCUUGGUCUGG	Cleavage		1
Han-miR165g	HanMATE8	5	-1	1	21	747	767	UCGGACCAGGCUUCAUUCCUC	: ..: :.::.:::::.:.	AUGUGGUCAGGCUUGGUCUGG	Cleavage		1
Han-miR165h	HanMATE8	5	-1	1	21	747	767	UCGGACCAGGCUUCAUUCCUC	: ..: :.::.:::::.:.	AUGUGGUCAGGCUUGGUCUGG	Cleavage		1
Han-miR165i	HanMATE8	5	-1	1	21	747	767	UCGGACCAGGCUUCAUUCCUC	: ..: :.::.:::::.:.	AUGUGGUCAGGCUUGGUCUGG	Cleavage		1
Han-miR165j	HanMATE61	5	-1	1	21	1371	1391	CUCGGACCAGGCUUCAUUCCC	:::::: .:.::::::.:.	GGGAAUAUGGUCUGGUCUGGU	Cleavage		1
Han-miR165j	HanMATE8	5	-1	1	21	748	768	CUCGGACCAGGCUUCAUUCCC	: ..: :.::.:::::.:.:	UGUGGUCAGGCUUGGUCUGGG	Cleavage		1
Han-miR165k	HanMATE8	5	-1	1	21	747	767	UCGGACCAGGCUUCAUUCCUU	: : ..: :.::.:::::.:.	AUGUGGUCAGGCUUGGUCUGG	Cleavage		1
Han-miR166a	HanMATE3	5	-1	1	21	1234	1254	UCUCGGACCAGGCUUCAUUCU	.:: :: ::..::::.::.:	GGAUUGCAGUUUGGUUCGGGU	Cleavage		1
Han-miR166a	HanMATE4	5	-1	1	21	1213	1233	UCUCGGACCAGGCUUCAUUCU	.:: :: ::..::::.::.:	GGAUUGCAGUUUGGUUCGGGU	Cleavage		1
Han-miR166a	HanMATE8	5	-1	1	21	749	769	UCUCGGACCAGGCUUCAUUCU	..: :.::.:::::.:.:	GUGGUCAGGCUUGGUCUGGGU	Cleavage		1
Han-miR166b	HanMATE3	5	-1	1	21	1234	1254	UCUCGGACCAGGCUUCAUUCU	.:: :: ::..::::.::.:	GGAUUGCAGUUUGGUUCGGGU	Cleavage		1
Han-miR166b	HanMATE4	5	-1	1	21	1213	1233	UCUCGGACCAGGCUUCAUUCU	.:: :: ::..::::.::.:	GGAUUGCAGUUUGGUUCGGGU	Cleavage		1
Han-miR166b	HanMATE8	5	-1	1	21	749	769	UCUCGGACCAGGCUUCAUUCU	..: :.::.:::::.:.:	GUGGUCAGGCUUGGUCUGGGU	Cleavage		1
Han-miR166c	HanMATE3	5	-1	1	21	1234	1254	UCUCGGACCAGGCUUCAUUCU	.:: :: ::..::::.::.:	GGAUUGCAGUUUGGUUCGGGU	Cleavage		1
Han-miR166c	HanMATE4	5	-1	1	21	1213	1233	UCUCGGACCAGGCUUCAUUCU	.:: :: ::..::::.::.:	GGAUUGCAGUUUGGUUCGGGU	Cleavage		1
Han-miR166c	HanMATE8	5	-1	1	21	749	769	UCUCGGACCAGGCUUCAUUCU	..: :.::.:::::.:.:	GUGGUCAGGCUUGGUCUGGGU	Cleavage		1
Han-miR167a	HanMATE43	5	-1	1	21	1438	1458	UGAAGCUGCCAGCAUGAUCUA	::: :::::: :.::.:: :	GAGAACAUGCUUGUAGUUUAA	Translation		1
Han-miR167b	HanMATE43	5	-1	1	21	1438	1458	UGAAGCUGCCAGCAUGAUCUA	::: :::::: :.::.:: :	GAGAACAUGCUUGUAGUUUAA	Translation		1
Han-miR167c	HanMATE43	5	-1	1	21	1438	1458	UGAAGCUGCCAGCAUGAUCUA	::: :::::: :.::.:: :	GAGAACAUGCUUGUAGUUUAA	Translation		1
Han-miR167d	HanMATE43	5	-1	1	21	1438	1458	UGAAGCUGCCAGCAUGAUCUA	::: :::::: :.::.:: :	GAGAACAUGCUUGUAGUUUAA	Translation		1
Han-miR167e	HanMATE43	5	-1	1	21	1438	1458	UGAAGCUGCCAGCAUGAUCUG	::: :::::: :.::.:: :	GAGAACAUGCUUGUAGUUUAA	Translation		1
Han-miR169a	HanMATE16	5	-1	1	21	715	735	GAGCCAAGGAUGAAUUGCCGG	::::::. ::.:::: ::	AAUGCAAUUUCUCUUUGGAUC	Translation		1
Han-miR169a	HanMATE15	5	-1	1	21	682	702	GAGCCAAGGAUGAAUUGCCGG	::::::. ::.:::: ::	AAUGCAAUUUCUCUUUGGAUC	Translation		1
Han-miR169p	HanMATE67	5	-1	1	21	502	523	CAGCCAAGAAUGAA-UUGCCUG	:::: ::::::. ::::::	GUUGCAACUUCAUUUGUGGCUG	Cleavage		1
Han-miR169q	HanMATE38	5	-1	1	21	224	244	UGGAGCCAAGGAUGACAUGUC	:::::: ::::::.::	CUGGCGUCAUCGUUGGCUUCA	Translation		1
Han-miR169q	HanMATE23	5	-1	1	21	529	549	UGGAGCCAAGGAUGACAUGUC	:::::.: ::: :::::.	AUCAUGUUAACCUCGGCUCUC	Cleavage		1
Han-miR169q	HanMATE49	5	-1	1	21	689	709	UGGAGCCAAGGAUGACAUGUC	: ::::.::::::: ::	CGGCUUUCAUUCUUGGCUACA	Cleavage		1
Han-miR169q	HanMATE48	5	-1	1	21	689	709	UGGAGCCAAGGAUGACAUGUC	: ::::.::::::: ::	CGGCUUUCAUUCUUGGCUACA	Cleavage		1
Han-miR169q	HanMATE18	5	-1	1	21	836	856	UGGAGCCAAGGAUGACAUGUC	:::: .:::.::: .:..:	UUCAUGAUAUCUUUGCUUUUA	Cleavage		1
Han-miR169q	HanMATE17	5	-1	1	21	734	754	UGGAGCCAAGGAUGACAUGUC	:::: .:::.::: .:..:	UUCAUGAUAUCUUUGCUUUUA	Cleavage		1
Han-miR170d	HanMATE7	5	-1	1	21	1155	1175	UGAUUGAGCCGUGCCAAUAUC	::: :::::::::::.	AUCGCUGGAACGGCUCAAUCG	Cleavage		1
Han-miR170i	HanMATE7	5	-1	1	21	1155	1175	UGAUUGAGCCGUGCCAAUAUC	::: :::::::::::.	AUCGCUGGAACGGCUCAAUCG	Cleavage		1
Han-miR170j	HanMATE7	5	-1	1	21	1155	1175	UGAUUGAGCCGUGCCAAUAUC	::: :::::::::::.	AUCGCUGGAACGGCUCAAUCG	Cleavage		1
Han-miR172h	HanMATE32	5	-1	1	21	1260	1280	GAGAAUCUUGAUGAUGCUGCA	::: ::::.::.:.:::::	UGCUGCAUUAUUAGGAUUCCG	Cleavage		1
Han-miR172h	HanMATE70	5	-1	1	21	361	381	GAGAAUCUUGAUGAUGCUGCA	::.::: ::::.: :: :::	CGCGGCAACAUCGAAAUGCUC	Cleavage		1
Han-miR172h	HanMATE30	5	-1	1	21	979	999	GAGAAUCUUGAUGAUGCUGCA	.: :. ::::: ::::::.	GUUAACGCCAUCAUGAUUCUU	Cleavage		1
Han-miR172i	HanMATE32	5	-1	1	21	1260	1280	GAGAAUCUUGAUGAUGCUGCA	::: ::::.::.:.:::::	UGCUGCAUUAUUAGGAUUCCG	Cleavage		1
Han-miR172i	HanMATE70	5	-1	1	21	361	381	GAGAAUCUUGAUGAUGCUGCA	::.::: ::::.: :: :::	CGCGGCAACAUCGAAAUGCUC	Cleavage		1
Han-miR172i	HanMATE30	5	-1	1	21	979	999	GAGAAUCUUGAUGAUGCUGCA	.: :. ::::: ::::::.	GUUAACGCCAUCAUGAUUCUU	Cleavage		1
Han-miR172j	HanMATE32	5	-1	1	21	1260	1280	GAGAAUCUUGAUGAUGCUGCA	::: ::::.::.:.:::::	UGCUGCAUUAUUAGGAUUCCG	Cleavage		1
Han-miR172j	HanMATE70	5	-1	1	21	361	381	GAGAAUCUUGAUGAUGCUGCA	::.::: ::::.: :: :::	CGCGGCAACAUCGAAAUGCUC	Cleavage		1
Han-miR172j	HanMATE30	5	-1	1	21	979	999	GAGAAUCUUGAUGAUGCUGCA	.: :. ::::: ::::::.	GUUAACGCCAUCAUGAUUCUU	Cleavage		1
Han-miR390a	HanMATE15	5	-1	1	21	1377	1397	AAGCUCAGGAGGGAUAACGCC	:::::::..::.:: : .::	AGCGUUAUUUCUUCUUAUUUU	Cleavage		1
Han-miR390a	HanMATE27	5	-1	1	21	808	828	AAGCUCAGGAGGGAUAACGCC	::: : :.:.:::.::::	CUCGUAUUGCUUUCUGGGCUU	Cleavage		2
Han-miR390a	HanMATE27	5	-1	1	21	895	915	AAGCUCAGGAGGGAUAACGCC	::: : :.:.:::.::::	CUCGUAUUGCUUUCUGGGCUU	Cleavage		2
Han-miR396a	HanMATE70	5	-1	1	21	145	164	UUCCACAGCUUUCUUGAACUG	::::::: ::.::::::: :	GAGUUCAA-AAGGCUGUGGUA	Cleavage		1
Han-miR396a	HanMATE17	5	-1	1	21	1375	1395	UUCCACAGCUUUCUUGAACUG	:: .:.:::.:::: ::::	GAGGCUAGGAAGGCUGGGGAA	Cleavage		1
Han-miR396b	HanMATE70	5	-1	1	21	145	164	UUCCACAGCUUUCUUGAACUG	::::::: ::.::::::: :	GAGUUCAA-AAGGCUGUGGUA	Cleavage		1
Han-miR396b	HanMATE17	5	-1	1	21	1375	1395	UUCCACAGCUUUCUUGAACUG	:: .:.:::.:::: ::::	GAGGCUAGGAAGGCUGGGGAA	Cleavage		1
Han-miR396d	HanMATE70	5	-1	1	21	145	164	UUCCACAGCUUUCUUGAACUG	::::::: ::.::::::: :	GAGUUCAA-AAGGCUGUGGUA	Cleavage		1
Han-miR396d	HanMATE17	5	-1	1	21	1375	1395	UUCCACAGCUUUCUUGAACUG	:: .:.:::.:::: ::::	GAGGCUAGGAAGGCUGGGGAA	Cleavage		1
Han-miR396e	HanMATE70	5	-1	1	21	145	164	UUCCACAGCUUUCUUGAACUG	::::::: ::.::::::: :	GAGUUCAA-AAGGCUGUGGUA	Cleavage		1
Han-miR396e	HanMATE17	5	-1	1	21	1375	1395	UUCCACAGCUUUCUUGAACUG	:: .:.:::.:::: ::::	GAGGCUAGGAAGGCUGGGGAA	Cleavage		1
Han-miR396g	HanMATE70	5	-1	1	21	145	164	UUCCACAGCUUUCUUGAACUU	.::::::: ::.::::::: :	GAGUUCAA-AAGGCUGUGGUA	Cleavage		1
Han-miR396g	HanMATE17	5	-1	1	21	1375	1395	UUCCACAGCUUUCUUGAACUU	.:: .:.:::.:::: ::::	GAGGCUAGGAAGGCUGGGGAA	Cleavage		1
Han-miR396h	HanMATE70	5	-1	1	21	145	164	UUCCACAGCUUUCUUGAACUU	.::::::: ::.::::::: :	GAGUUCAA-AAGGCUGUGGUA	Cleavage		1
Han-miR396h	HanMATE17	5	-1	1	21	1375	1395	UUCCACAGCUUUCUUGAACUU	.:: .:.:::.:::: ::::	GAGGCUAGGAAGGCUGGGGAA	Cleavage		1
Han-miR398a	HanMATE48	5	-1	1	21	1002	1022	CGUGUUCUCAGGUCGCCCCUG	: ::: : :::::. :::::	CCGGGCCCACCUGGCAACACU	Cleavage		1
Han-miR398a	HanMATE49	5	-1	1	21	1002	1022	CGUGUUCUCAGGUCGCCCCUG	: ::: : :::::. :::::	CCGGGCCCACCUGGCAACACU	Cleavage		1
Han-miR399a	HanMATE19	5	-1	1	21	744	764	UGCCAAAGGAGAGUUGUCCUG	:.....:::::::::: :	CUCGGUGGUUCUCCUUUGGAA	Cleavage		1
Han-miR399a	HanMATE9	5	-1	1	21	1342	1362	UGCCAAAGGAGAGUUGUCCUG	: :: :::.::::: ::: :.	CCGGCCAAUUCUCCAUUGCCG	Cleavage		1
Han-miR399f	HanMATE9	5	-1	1	21	266	286	UGCCAAAGGAGAGUUGCCCUG	::::. :::::: :::::	GAGGGUCUCUCUCCAUUGGCU	Cleavage		2
Han-miR399f	HanMATE9	5	-1	1	21	1342	1362	UGCCAAAGGAGAGUUGCCCUG	: :: :::.::::: ::: :.	CCGGCCAAUUCUCCAUUGCCG	Cleavage		2
Han-miR399g	HanMATE9	5	-1	1	21	266	286	CGCCAAAGGAGAGUUGCCCUU	.::::. :::::: :::::	GAGGGUCUCUCUCCAUUGGCU	Cleavage		2
Han-miR399h	HanMATE9	5	-1	1	21	266	286	UGCCAAAGGAGAGUUGCCCUG	::::. :::::: :::::	GAGGGUCUCUCUCCAUUGGCU	Cleavage		2
Han-miR399h	HanMATE9	5	-1	1	21	1342	1362	UGCCAAAGGAGAGUUGCCCUG	: :: :::.::::: ::: :.	CCGGCCAAUUCUCCAUUGCCG	Cleavage		2
Han-miR408a	HanMATE18	5	-1	1	21	148	168	UGCACUGUCUCUUCCCUGGCU	:::::. ::::.::::.	CAAGAGGGAGAAGACGGUGCG	Translation		1
Han-miR408a	HanMATE48	5	-1	1	21	758	778	UGCACUGUCUCUUCCCUGGCU	:.::::.::.:...: ::.	CACUAGGGGAGGGGUGGGGCG	Cleavage		1
Han-miR408a	HanMATE49	5	-1	1	21	758	778	UGCACUGUCUCUUCCCUGGCU	:.::::.::.:...: ::.	CACUAGGGGAGGGGUGGGGCG	Cleavage		1
Han-miR482a	HanMATE36	5	-1	1	22	70	91	UUACCUACUCCACCCAUGCCAA	: :.:: :: :::: ::::.:	GUUGUAUUGGCGGAGGAGGUGA	Cleavage		1
Han-miR530a	HanMATE15	5	-1	1	22	1002	1023	UGCAUUUGCACCUGCACCUUUC	..:: :: : ::::: :::::	AGGAGCUGGACGUGCACAUGCA	Cleavage		1
Han-miR530b	HanMATE15	5	-1	1	21	1003	1023	UGCAUUUGCACCUGCACCUUC	:.:: :: : ::::: :::::	GGAGCUGGACGUGCACAUGCA	Cleavage		1
Han-miR5675a	HanMATE5	5	-1	1	21	1567	1587	GCUCACCCUCUAUCUGUCACC	: ::.:: ::.:::: ::.:	GCUGGCAUAUGGAGGAUGGGA	Cleavage		1
Han-miR5675b	HanMATE14	5	-1	1	22	84	105	UUCCGAGACCACCUAUUCCAAC	: ::::. .:::: :.:::::	GCUGGAGAGGGUGCUUUCGGAC	Cleavage		1
Han-miR6113a	HanMATE53	5	-1	1	22	1022	1044	UCUGAAACUCAA-GAACACGUCG	::: ::: :::::::::::	UCCCGUCUUCGUUGAGUUUCAGC	Cleavage		1
Han-miR858a	HanMATE70	5	-1	1	21	1492	1512	UUCGUUGUCUGUUCGACCUUG	:.::: :.:.::..:::::	CGAGGGAAAGCGGAUGACGAA	Cleavage		1
Han-miRN17a	HanMATE57	5	-1	1	21	348	368	CGCGGCGUCGUCAUUGCACCG	:::::.::. :::::. .:	GAGUGCAGUGGAGACGCUAUG	Translation		1
Han-miRN17a	HanMATE14	5	-1	1	21	330	350	CGCGGCGUCGUCAUUGCACCG	:::::.::. :::::. .:	UAGUGCAGUGGAGACGCUAUG	Translation		1
Han-miRN17a	HanMATE56	5	-1	1	21	348	368	CGCGGCGUCGUCAUUGCACCG	:::::.::. :::::. .:	GAGUGCAGUGGAGACGCUAUG	Translation		1
Han-miRN5681	HanMATE19	5	-1	1	22	587	608	UUAAAGCUUAGAAAAACGUCGU	: :. ::::::: :.: :::::	AAGGAGUUUUUCGAGGGUUUAA	Translation		1
Han-miRN5683	HanMATE42	5	-1	1	21	473	493	UGUACAAGAGCCCGAACGCCU	:: ::::::.:. :: :::	UCGCAUUCGGGUUUAUGCACA	Cleavage		1
Han-miRN5686	HanMATE10	5	-1	1	21	787	808	CAAGUG-GACUAAAAUGGCACC	::...:::::::: :.::::	UUUGUUGUUUUAGUCGCGCUUG	Cleavage		1
Han-miRN5686	HanMATE7	5	-1	1	21	541	561	CAAGUGGACUAAAAUGGCACC	:: ..:: :.:::..::::	UCUGGUGUUAUGGUCUGCUUG	Cleavage		1
Han-miRN5686	HanMATE40	5	-1	1	21	811	831	CAAGUGGACUAAAAUGGCACC	::: :: :.:::..::::	UCUGCACUUAUGGUCUGCUUG	Cleavage		1
Han-miRN5687	HanMATE58	5	-1	1	21	332	352	CGCUAUCCAUCCUGAGCUCCA	:::..: ::::.:::::	UCAUGCUUGGAAUGGGUAGCG	Translation		1
Han-miRN5687	HanMATE14	5	-1	1	21	314	334	CGCUAUCCAUCCUGAGCUCCA	::::.: ::::.:::.:	UCUUGCUCGGAAUGGGUAGUG	Translation		1
Han-miRN5696	HanMATE5	5	-1	1	21	1567	1587	GCUCACCCUCUAUCUGUCACC	: ::.:: ::.:::: ::.:	GCUGGCAUAUGGAGGAUGGGA	Cleavage		1
Han-miRN5697	HanMATE5	5	-1	1	21	1567	1587	GCUCACCCUCUAUCUGUCACC	: ::.:: ::.:::: ::.:	GCUGGCAUAUGGAGGAUGGGA	Cleavage		1
Han-miRN5699	HanMATE28	5	-1	1	21	705	725	UAAAACACUUAGGUUGGGAAG	::.::... : ::::::::	AAUCUCAGUUGACGUGUUUUA	Translation		1
Han-miRN5700	HanMATE62	5	-1	1	21	829	849	UGAGAUGGACGGCUUAGAGUC	::.::::.. :: ::.:::	UUCUUUAAGUUAUCGAUUUCA	Translation		1
Han-miRN5701	HanMATE10	5	-1	1	21	787	808	CAAGUG-GACUAAAAUGGCACC	::...:::::::: :.::::	UUUGUUGUUUUAGUCGCGCUUG	Cleavage		1
Han-miRN5701	HanMATE7	5	-1	1	21	541	561	CAAGUGGACUAAAAUGGCACC	:: ..:: :.:::..::::	UCUGGUGUUAUGGUCUGCUUG	Cleavage		1
Han-miRN5701	HanMATE40	5	-1	1	21	811	831	CAAGUGGACUAAAAUGGCACC	::: :: :.:::..::::	UCUGCACUUAUGGUCUGCUUG	Cleavage		1
Han-miRN5702	HanMATE57	5	-1	1	22	736	757	CAACAGUUAAGAUCCACGGAGC	::::::. ::..:::::	UCAUGGUGGAUUAUAGUUGUUG	Translation		1
Han-miRN5702	HanMATE55	5	-1	1	22	736	757	CAACAGUUAAGAUCCACGGAGC	::::::. ::..:::::	UCAUGGUGGAUUAUAGUUGUUG	Translation		1
Han-miRN5702	HanMATE56	5	-1	1	22	736	757	CAACAGUUAAGAUCCACGGAGC	::::::. ::..:::::	UCAUGGUGGAUUAUAGUUGUUG	Translation		1
Han-miRN5705	HanMATE6	5	-1	1	22	869	890	AAGAAUAACAAUGGCGGAUCAU	.::.:.:::.::::::.::.	GUGGUUCGCUAUUGUUGUUUCG	Cleavage		1
Han-miRN5705	HanMATE21	5	-1	1	22	1236	1257	AAGAAUAACAAUGGCGGAUCAU	..:.:::::::: ::::	CCACGUUGUCAUUGUUAAUCUU	Cleavage		1
Han-miRN5707	HanMATE10	5	-1	1	21	787	808	CAAGUG-GACUAAAAUGGCACC	::...:::::::: :.::::	UUUGUUGUUUUAGUCGCGCUUG	Cleavage		1
Han-miRN5707	HanMATE7	5	-1	1	21	541	561	CAAGUGGACUAAAAUGGCACC	:: ..:: :.:::..::::	UCUGGUGUUAUGGUCUGCUUG	Cleavage		1
Han-miRN5707	HanMATE40	5	-1	1	21	811	831	CAAGUGGACUAAAAUGGCACC	::: :: :.:::..::::	UCUGCACUUAUGGUCUGCUUG	Cleavage		1
Han-miRN5710	HanMATE43	5	-1	1	21	1209	1229	CGAUUGACUCUCCUUGCCACC	::::::::::.:: :..:.:	GGUGGCAAGGGGAUGCGGUUG	Cleavage		1
Han-miRN5710	HanMATE42	5	-1	1	21	1173	1193	CGAUUGACUCUCCUUGCCACC	::::::::::.:: :..:.:	GGUGGCAAGGGGAUGCGGUUG	Cleavage		1
Han-miRN5721	HanMATE26	5	-1	1	21	642	662	UGGAGACGGAUCGGAAUUGAA	::..::.::::: :::.::	GUCGGUUUCGAUCAUUCUUCA	Cleavage		1
Han-miRN5730	HanMATE5	5	-1	1	21	1166	1186	UUGCGAUUUUUGUUUGUGCUU	: :::..::: :::.:::	CUGGACAGGCAAUAAUUGCAU	Cleavage		1
Han-miRN5732	HanMATE63	5	-1	1	21	643	663	UUCGAGAGACGUUGUAUGAAG	.::::::: :::::. ::	GGAUAUACAACAUCUCUUCAA	Translation		1
Han-miRN5738	HanMATE23	5	-1	1	21	52	72	UUCUUUUAGGGCUUUUCCGAC	:.:::: .:::.::: .::.	CUUGGAAUGGCCUUAAUGGAG	Cleavage		1
Han-miRN5747	HanMATE50	5	-1	1	21	1101	1121	UUGGGGGAAAGUAUCAUCAUC	: :: ::..:::.:: :::	CUUAAUCAUGUUUUUCCACAA	Cleavage		1
Han-miRN5748	HanMATE52	5	-1	1	21	792	812	GCUCAUGAUCUAUCUGUCAGC	.:::..:.:: ::::: .::	UUUGAUGGGUAUAUCAUCGGC	Translation		1
Han-miRN5750	HanMATE52	5	-1	1	21	792	812	GCUCAUGAUCUAUCUGUCAGC	.:::..:.:: ::::: .::	UUUGAUGGGUAUAUCAUCGGC	Translation		1
Han-miRN5751	HanMATE52	5	-1	1	21	792	812	GCUCAUGAUCUAUCUGUCAGC	.:::..:.:: ::::: .::	UUUGAUGGGUAUAUCAUCGGC	Translation		1
Han-miRN5757	HanMATE58	5	-1	1	21	674	695	UGCUUGUAGACU-UGAUCCACC	::::::: .:::::::::.	CUUGGAUCAUGGUCUACAAGUU	Cleavage		1
Han-miRN5757	HanMATE44	5	-1	1	21	1201	1221	UGCUUGUAGACUUGAUCCACC	: :::: :..::.:.::. ::	GUUGGAGCGGGUUUGCAGUCA	Cleavage		1
Han-miRN5757	HanMATE65	5	-1	1	21	1288	1308	UGCUUGUAGACUUGAUCCACC	:::: ::.:: :.::: ::	AUUGGAGCAGGUAUGCAAACA	Cleavage		1
Han-miRN5757	HanMATE66	5	-1	1	21	1180	1200	UGCUUGUAGACUUGAUCCACC	:::: ::.:: :.::: ::	AUUGGAGCAGGUAUGCAAACA	Cleavage		1
Han-miRN5760	HanMATE63	5	-1	1	21	643	663	UUCGAGAGACGUUGUAUGAAG	.::::::: :::::. ::	GGAUAUACAACAUCUCUUCAA	Translation		1
Han-miRN5761	HanMATE44	5	-1	1	21	1158	1178	UAGACAUUGUUCAACAGGACA	::..:::::::::. :.::	GGUUUUGUUGAACAGCAUUUA	Cleavage		1
Han-miRN5765	HanMATE41	5	-1	1	21	356	376	UUAGAUCUGACCAAAUGGACC	:::.: : ::::.: :::::.	GGUUCUUAUGGUUAAAUCUAG	Cleavage		1
Han-miRN5765	HanMATE52	5	-1	1	21	1655	1675	UUAGAUCUGACCAAAUGGACC	..:::::::.:.:.:.:	AUGGUGUUUGGUCGGGUUUGA	Cleavage		1
Han-miRN5766	HanMATE41	5	-1	1	21	356	376	UUAGAUCUGACCAAAUGGACC	:::.: : ::::.: :::::.	GGUUCUUAUGGUUAAAUCUAG	Cleavage		1
Han-miRN5766	HanMATE52	5	-1	1	21	1655	1675	UUAGAUCUGACCAAAUGGACC	..:::::::.:.:.:.:	AUGGUGUUUGGUCGGGUUUGA	Cleavage		1
Han-miRN5767	HanMATE41	5	-1	1	21	356	376	UUAGAUCUGACCAAAUGGACC	:::.: : ::::.: :::::.	GGUUCUUAUGGUUAAAUCUAG	Cleavage		1
Han-miRN5767	HanMATE52	5	-1	1	21	1655	1675	UUAGAUCUGACCAAAUGGACC	..:::::::.:.:.:.:	AUGGUGUUUGGUCGGGUUUGA	Cleavage		1
Han-miRN5770	HanMATE41	5	-1	1	21	356	376	UUAGAUCUGACCAAAUGGACC	:::.: : ::::.: :::::.	GGUUCUUAUGGUUAAAUCUAG	Cleavage		1
Han-miRN5770	HanMATE52	5	-1	1	21	1655	1675	UUAGAUCUGACCAAAUGGACC	..:::::::.:.:.:.:	AUGGUGUUUGGUCGGGUUUGA	Cleavage		1
Han-miRN5774	HanMATE20	5	-1	1	22	239	261	UUUGCAGUUUUCCAG-UCACAUG	..::::: :::: ::::::: ::	UGUGUGAGCUGGCAAACUGCCAA	Translation		1
